# Supplementary material for: Comprehensive Integration of Genome-Wide Association and Gene Expression Studies Reveals Novel Gene Signatures and Potential Therapeutic Targets for Helicobacter pylori-Induced Gastric Disease
Source: Front Immunol. 2021 Feb 24;12:624117. doi: 10.3389/fimmu.2021.624117 (PMC7945594; doi:10.3389/fimmu.2021.624117)
Supplement: Supplementary Table 1 — Summary of 427 DEGs identified by MetaIntegrator pipeline analysis. [file Table_1.xlsx]

## Sheet: OriginalSignature-Upregulated
Upregulated genes in MetaIntegrator Pipeline
Nr.	Gene_symbol
1	CCL20
2	GNA15
3	SULF2
4	TNIP3
5	PROS1
6	PDZK1IP1
7	HSP90AA1
8	TMC5
9	ANXA4
10	ZC3H12A
11	PSMA1
12	MLKL
13	KPNB1
14	TNIK
15	SERPINA3
16	HSPA4
17	THY1
18	TNFRSF1B
19	BATF
20	NBN
21	HM13
22	ASRGL1
23	PTGS1
24	HIF1A
25	RB1
26	CSTB
27	CFLAR
28	DNAJA1
29	GM2A
30	SLC4A11
31	PPA1
32	PPRC1
33	GCH1
34	NPM1
35	CD1B
36	CARD9
37	GPNMB
38	HSP90B1
39	MCL1
40	CRELD2
41	TMSB10
42	AGPAT4
43	HLA-DQA2
44	JAK2
45	CD44
46	RASSF2
47	RPS2
48	MTHFD2
49	RGL1
50	FCER1G
51	ITGB2
52	PGM2
53	RPS19
54	GNB4
55	CCT6A
56	ATP6V0D2
57	SYK
58	MBD4
59	RECQL
60	MR1
61	NOC3L
62	SNX10
63	HMOX1
64	HSPA8
65	CD40LG
66	TREM1
67	RNF183
68	DNMT1
69	GZMB
70	C20orf24
71	HLA-DRA
72	LYSMD2
73	GALNT2
74	PROK2
75	SLC6A14
76	KCNE3
77	GJB2
78	CKLF
79	SCO2
80	STEAP1
81	MNDA
82	PLEKHG2
83	CXCL9
84	NINJ2
85	TAP2
86	FANCD2
87	CDC42SE2
88	ZYX
89	MAP3K6
90	CLEC10A
91	HSPE1
92	RCN1
93	SWAP70
94	SPATS1
95	GBP1
96	ENTPD1
97	RAB31
98	RPN2
99	SLC28A3
100	CMTM2
101	ZFP36
102	CEBPE
103	FAM3D
104	C4BPA
105	ATP6V1B2
106	NFKBIZ
107	ADORA2B
108	TLR6
109	PSMB8
110	ITGA5
111	ENPP6
112	LRRC25
113	IRF1
114	SRP72
115	HLA-DMA
116	KIAA1033
117	LCN2
118	WARS
119	CCT7
120	PKIA
121	KCND3
122	CD300LF
123	SHMT2
124	CDC37
125	GMDS
126	POLD3
127	FGR
128	PRR5
129	HHIP
130	HLA-DPA1
131	SND1
132	BAK1
133	DNM1L
134	MTDH
135	ENPP2
136	PSME1
137	COL5A2
138	NUP62
139	TRAF3
140	LUM
141	CRYZ
142	SLC2A3
143	PARP14
144	AP2S1
145	LPIN1
146	GK
147	DHRS9
148	CCL26
149	SLC7A7
150	ARL9
151	HSD3B7
152	TGFBI
153	UCN
154	CXCL5
155	MCM5
156	LDHA
157	ATR
158	CHST2
159	PLEKHO1
160	PSME2
161	CTSC
162	IGSF6
163	KYNU
164	CDCA7
165	SOD2
166	RGS18
167	CHL1
168	GCNT3
169	CASP1
170	EED
171	SERTAD4
172	ODC1
173	IFNGR1
174	MICB
175	CBWD5
176	PLA2G7
177	ATF3
178	LUC7L
179	SERPING1
180	CASP4
181	SH3KBP1
182	PARP9
183	PDIA4
184	CTSK
185	FGL2
186	CD244
187	TNFRSF10B
188	CD1C
189	LACTB
190	TMPRSS3
191	TLR8
192	RNGTT
193	C8orf4
194	RAC2
195	UBE2J1
196	MCAM
197	MAP2K1
198	ETS2
199	NCF2
200	HPS5
201	STAT1
202	FCGR2B
203	VNN2
204	MMP12
205	DGKA
206	LAP3
207	ID1
208	SLC2A6
209	C5AR1
210	UBD
211	GPRC5A
212	AGT
213	PI3
214	LRRK1
215	PTGS2
216	TCIRG1
217	MIA
218	LYN
219	ADAMDEC1
220	COL6A3
221	PLA2G3
222	KNTC1
223	SLAMF8
224	MICAL1
225	CLDN12

## Sheet: OriginalSignature-downregulated
Downregulated genes in MetaIntegrator Pipeline
Nr.	Gene_symbol
1	EPM2A
2	PDCD4
3	CYB5A
4	ISOC1
5	MAPKAP1
6	PMF1
7	HNMT
8	GOLGA7
9	UCK1
10	AMOT
11	TMEM14C
12	TOMM7
13	TMEM59
14	NFIB
15	SUCLG2
16	KCTD3
17	LAPTM4A
18	GLRX5
19	PTTG1IP
20	DPPA5
21	ADI1
22	UBE2E3
23	LRRC61
24	ARAF
25	DNAJB2
26	PUM2
27	C6orf120
28	FBXL17
29	XK
30	EIF2AK2
31	MAML3
32	COMMD6
33	TOB1
34	FAAH
35	TMEM14B
36	NT5M
37	SCARB2
38	DNAJA2
39	BRI3
40	RAB5C
41	EPHX1
42	NRK
43	TOR1AIP1
44	MARVELD2
45	BRD3
46	SMUG1
47	KIAA0141
48	ZNF565
49	SARS
50	SUDS3
51	GABARAPL2
52	APLP2
53	PTPRK
54	ETV2
55	NNT
56	OPHN1
57	APBB2
58	NDFIP1
59	CBR1
60	VAMP2
61	KCTD1
62	SPIN3
63	MRPS36
64	TINAGL1
65	SAMD13
66	ATG9A
67	BTBD9
68	HPCAL1
69	FGF4
70	PRRG2
71	PROSC
72	TPST1
73	PRDX6
74	GTPBP6
75	ZNF614
76	CTDSP1
77	STRC
78	TDRD3
79	TSPAN12
80	HMGN2
81	MKRN1
82	PGAP1
83	PDIK1L
84	NAPA
85	DNAJC5
86	RNF10
87	PGRMC2
88	SMPDL3B
89	TCEAL8
90	ALKBH5
91	MT1E
92	SMG5
93	AGPAT1
94	OBFC1
95	MT1F
96	AKR7A3
97	PTP4A1
98	COMT
99	GUCA2B
100	FPGT
101	TSPYL1
102	KCTD2
103	BGLAP
104	MRPS18A
105	NDUFB2
106	BBOX1
107	MYOM2
108	PHKB
109	ZNF345
110	DPM3
111	SMTN
112	THAP8
113	HDHD2
114	KLHDC3
115	GOLPH3L
116	NIPSNAP3B
117	SPHAR
118	SH3BP4
119	CCDC13
120	BOLA1
121	OR10A5
122	BZW2
123	SUPT4H1
124	MAGEA1
125	DNAJC19
126	SLC17A6
127	TXNIP
128	ACACB
129	ACAD10
130	PTPRU
131	ATP5E
132	MKRN2
133	FBXO3
134	ZNF451
135	DPY19L2
136	CLN5
137	PPP2R5A
138	RYK
139	BLOC1S1
140	STX19
141	CHRDL1
142	ZNF468
143	ZDHHC24
144	FBXO25
145	BTBD6
146	BIVM
147	DNASE1L1
148	GLUD1
149	TAS2R50
150	SSBP3
151	WNK2
152	PODXL2
153	ZNF502
154	ZNF197
155	ZNF564
156	C11orf1
157	SERINC1
158	GPBP1L1
159	SUMO1
160	KLHDC2
161	CTPS2
162	NDUFC1
163	PTK2
164	GNB1
165	RAB4A
166	ZNF557
167	CPNE3
168	GRIPAP1
169	ZNF14
170	SPATA7
171	LRFN3
172	ADIPOR2
173	FHL1
174	SS18L1
175	EIF4E3
176	FBXW4
177	PIGS
178	MT1X
179	NIPSNAP3A
180	IGF2BP2
181	MYNN
182	BTBD2
183	MOCS2
184	PLEKHJ1
185	ADRB2
186	CGRRF1
187	GTF3C1
188	APTX
189	SLC39A1
190	POLR3GL
191	RAB17
192	MARCH5
193	C6orf106
194	LRRC27
195	ZNF740
196	FBXO9
197	BRD7
198	BAHD1
199	ZNF24
200	ZDHHC23
201	CUL5
202	EBAG9
