# Supplementary material for: Comprehensive Integration of Genome-Wide Association and Gene Expression Studies Reveals Novel Gene Signatures and Potential Therapeutic Targets for Helicobacter pylori-Induced Gastric Disease
Source: Front Immunol. 2021 Feb 24;12:624117. doi: 10.3389/fimmu.2021.624117 (PMC7945594; doi:10.3389/fimmu.2021.624117)
Supplement: Supplementary Table 2 — List of top 10 over/underrepresented pathways and gene ontologies as well as SPEED analysis. [file Table_2.xlsx]

## Sheet: PosGeneEnrich-pathways
Term	Overlap	P.value	Adjusted.P.value	Odds.Ratio	Combined.Score	Genes
GO_Biological_Process_2018
cytokine-mediated signaling pathway (GO:0019221)	35/633	5.834865e-15	2.977532e-11	4.914867	161.08441	CXCL9;ITGB2;PTGS2;HIF1A;CXCL5;HSP90B1;CASP1;HMOX1;JAK2;CD300LF;HLA-DQA2;GBP1;HLA-DPA1;MCL1;HSPA8;HSP90AA1;SYK;IFNGR1;CCL20;STAT1;TNFRSF10B;TNFRSF1B;SOD2;PSMB8;BATF;CD40LG;PSMA1;TRAF3;IRF1;PSME1;LCN2;PSME2;HLA-DRA;CD44;CCL26
cellular response to interferon-gamma (GO:0071346)	12/116	7.531929e-09	1.921772e-05	9.195402	171.99186	IFNGR1;CCL20;STAT1;IRF1;CASP1;HLA-DRA;JAK2;HLA-DQA2;GBP1;CD44;HLA-DPA1;CCL26
cellular response to tumor necrosis factor (GO:0071356)	14/194	4.415275e-08	7.510383e-05	6.414662	108.63622	CCL20;STAT1;TNFRSF10B;TNFRSF1B;PSMB8;ZFP36;CD40LG;PSMA1;TRAF3;ZC3H12A;PSME1;PSME2;JAK2;CCL26
cellular response to cytokine stimulus (GO:0071345)	21/456	5.334008e-08	6.804861e-05	4.093567	68.55324	HSPA8;HSP90AA1;IFNGR1;CCL20;STAT1;ITGB2;PTGS2;TNFRSF1B;HIF1A;BATF;HSP90B1;ZFP36;IRF1;ZC3H12A;LCN2;CASP1;HMOX1;JAK2;HLA-DPA1;CCL26;MCL1
interferon-gamma-mediated signaling pathway (GO:0060333)	9/70	8.819082e-08	9.000755e-05	11.428571	185.64301	IFNGR1;STAT1;IRF1;HLA-DRA;JAK2;GBP1;HLA-DQA2;CD44;HLA-DPA1
regulation of interferon-gamma-mediated signaling pathway (GO:0060334)	6/22	1.217140e-07	1.035178e-04	24.242424	385.97797	STAT1;IFNGR1;CDC37;PARP14;PARP9;JAK2
neutrophil activation involved in immune response (GO:0002283)	21/483	1.403415e-07	1.023089e-04	3.864734	60.98237	SERPINA3;CSTB;HSPA8;HSP90AA1;FCER1G;SYK;C5AR1;ITGB2;FGL2;SLC2A3;TCIRG1;TNFRSF1B;FGR;RAB31;GM2A;LCN2;PGM2;MNDA;CTSC;CD44;KPNB1
neutrophil mediated immunity (GO:0002446)	21/487	1.609937e-07	1.026939e-04	3.832991	59.95526	SERPINA3;CSTB;HSPA8;HSP90AA1;FCER1G;C5AR1;ITGB2;FGL2;SLC2A3;TCIRG1;TNFRSF1B;CXCL5;FGR;RAB31;GM2A;LCN2;PGM2;MNDA;CTSC;CD44;KPNB1
inflammatory response (GO:0006954)	15/252	1.831688e-07	1.038567e-04	5.291005	82.07861	LYN;SERPINA3;CXCL9;SYK;CCL20;C5AR1;ITGB2;TNFRSF10B;TNFRSF1B;CXCL5;CD40LG;PROK2;TLR8;FCGR2B;CCL26
regulation of response to interferon-gamma (GO:0060330)	5/14	3.176828e-07	1.621135e-04	31.746032	474.99088	STAT1;IFNGR1;CDC37;PARP9;JAK2
KEGG_2019_Human
Tuberculosis	15/179	1.867464e-09	5.751790e-07	7.448790	149.71087	FCER1G;SYK;IFNGR1;STAT1;ITGB2;CARD9;TCIRG1;HLA-DMA;HLA-DRA;TLR6;JAK2;FCGR2B;ATP6V0D2;HLA-DQA2;HLA-DPA1
Rheumatoid arthritis	11/91	6.148124e-09	9.468111e-07	10.744811	203.15341	HLA-DMA;CCL20;CTSK;ITGB2;ATP6V1B2;HLA-DRA;TCIRG1;ATP6V0D2;HLA-DQA2;CXCL5;HLA-DPA1
Leishmaniasis	10/74	1.018421e-08	1.045579e-06	12.012012	221.05017	HLA-DMA;NCF2;IFNGR1;STAT1;ITGB2;HLA-DRA;JAK2;PTGS2;HLA-DQA2;HLA-DPA1
Antigen processing and presentation	10/77	1.510067e-08	1.162752e-06	11.544012	207.89064	HSPA8;HSP90AA1;HLA-DMA;HSPA4;TAP2;PSME1;PSME2;HLA-DRA;HLA-DQA2;HLA-DPA1
Phagosome	13/152	1.804826e-08	1.111773e-06	7.602339	135.55135	NCF2;ITGB2;TAP2;TCIRG1;HLA-DMA;ATP6V1B2;HLA-DRA;ITGA5;TLR6;FCGR2B;ATP6V0D2;HLA-DQA2;HLA-DPA1
Kaposi sarcoma-associated herpesvirus infection	14/186	2.594760e-08	1.331977e-06	6.690562	116.86529	RB1;LYN;MAP2K1;SYK;IFNGR1;STAT1;PTGS2;HIF1A;ZFP36;TRAF3;GNB4;BAK1;JAK2;MICB
TNF signaling pathway	10/110	4.673490e-07	2.056336e-05	8.080808	117.78739	MAP2K1;MLKL;TRAF3;CCL20;IRF1;CFLAR;DNM1L;TNFRSF1B;PTGS2;CXCL5
Epstein-Barr virus infection	13/201	4.795787e-07	1.846378e-05	5.749033	83.65048	RB1;LYN;ENTPD1;SYK;STAT1;TAP2;HLA-DMA;TRAF3;HLA-DRA;BAK1;HLA-DQA2;CD44;HLA-DPA1
Asthma	6/31	1.103647e-06	3.776924e-05	17.204301	235.98952	HLA-DMA;FCER1G;CD40LG;HLA-DRA;HLA-DQA2;HLA-DPA1
Natural killer cell mediated cytotoxicity	10/131	2.340698e-06	7.209351e-05	6.785411	87.97327	MAP2K1;FCER1G;SYK;IFNGR1;ITGB2;RAC2;TNFRSF10B;GZMB;CD244;MICB
GO_Molecular_Function_2018
MHC class II protein complex binding (GO:0023026)	4/16	2.552391e-05	0.02937802	22.222222	235.01988	HSPA8;HSP90AA1;HLA-DMA;HLA-DRA
endopeptidase regulator activity (GO:0061135)	5/36	4.889566e-05	0.02813945	12.345679	122.54101	CSTB;PROS1;PSME1;PSME2;PI3
MHC protein complex binding (GO:0023023)	4/19	5.293492e-05	0.02030936	18.713450	184.26100	HSPA8;HSP90AA1;HLA-DMA;HLA-DRA
ubiquitin-like protein ligase binding (GO:0044389)	12/297	1.448133e-04	0.04167003	3.591470	31.74883	RB1;DNAJA1;HSPA8;STAT1;TRAF3;UBD;HM13;PARP9;DNM1L;TNFRSF1B;HIF1A;UBE2J1
MHC class II receptor activity (GO:0032395)	3/10	1.590367e-04	0.03661024	26.666667	233.23669	HLA-DRA;HLA-DQA2;HLA-DPA1
chemokine activity (GO:0008009)	5/46	1.622662e-04	0.03112807	9.661836	84.31181	CXCL9;CCL20;CKLF;CXCL5;CCL26
chemokine receptor binding (GO:0042379)	5/49	2.196397e-04	0.03611504	9.070295	76.40383	CXCL9;CCL20;CKLF;CXCL5;CCL26
kinase binding (GO:0019900)	14/418	2.911740e-04	0.04189266	2.977140	24.23865	RB1;NPM1;WARS;ITGB2;THY1;HIF1A;FGR;ZFP36;RPS19;CDC37;TNIP3;RAC2;CASP1;JAK2
collagen binding (GO:0005518)	5/52	2.912814e-04	0.03725165	8.547009	69.58308	MMP12;LUM;CTSK;TGFBI;CD44
CARD domain binding (GO:0050700)	3/14	4.666177e-04	0.05370769	19.047619	146.09524	CARD9;CASP4;CASP1
GO_Cellular_Component_2018
ficolin-1-rich granule (GO:0101002)	11/184	7.877431e-06	0.003513334	5.314010	62.44763	HSPA8;CSTB;HSP90AA1;FCER1G;ITGB2;FGL2;PGM2;SLC2A3;MNDA;TCIRG1;KPNB1
focal adhesion (GO:0005925)	14/356	5.453845e-05	0.012162074	3.495630	34.31522	HSPA8;NPM1;MAP2K1;MCAM;THY1;HSP90B1;RPS19;RAC2;ZYX;LAP3;RPS2;ITGA5;JAK2;CD44
secretory granule lumen (GO:0034774)	13/317	6.607612e-05	0.009823317	3.645286	35.08479	SERPINA3;CSTB;HSPA8;HSP90AA1;PROS1;FGR;GM2A;LCN2;SERPING1;PGM2;MNDA;CTSC;KPNB1
lysosome (GO:0005764)	15/422	9.249849e-05	0.010313582	3.159558	29.34698	HSPA8;HSP90AA1;LUM;HM13;TCIRG1;HLA-DMA;GM2A;CTSK;GNB4;ATP6V1B2;HLA-DRA;ATP6V0D2;HLA-DQA2;CTSC;HLA-DPA1
integral component of plasma membrane (GO:0005887)	33/1463	1.000485e-04	0.008924323	2.005013	18.46588	IGSF6;HHIP;C5AR1;SLC2A3;THY1;TCIRG1;CD1C;SLC2A6;GPNMB;ENPP2;HLA-DQA2;HLA-DPA1;ENTPD1;FCER1G;IFNGR1;SLC6A14;SLC4A11;TNFRSF10B;TNFRSF1B;SLC7A7;GPRC5A;CD40LG;ADORA2B;TRAF3;NINJ2;ZYX;TLR8;HLA-DRA;TLR6;STEAP1;FCGR2B;CD44;SLC28A3
lysosomal membrane (GO:0005765)	12/291	1.196654e-04	0.008895126	3.665521	33.10263	HSPA8;HLA-DMA;HM13;AP2S1;GNB4;ATP6V1B2;TLR8;HLA-DRA;TCIRG1;ATP6V0D2;HLA-DQA2;HLA-DPA1
integral component of lumenal side of endoplasmic reticulum membrane (GO:0071556)	4/29	2.969830e-04	0.018922059	12.260536	99.57806	HM13;HLA-DRA;HLA-DQA2;HLA-DPA1
lytic vacuole membrane (GO:0098852)	10/233	3.210183e-04	0.017896770	3.814974	30.68770	HSPA8;HLA-DMA;HM13;GNB4;ATP6V1B2;HLA-DRA;TCIRG1;ATP6V0D2;HLA-DQA2;HLA-DPA1
phagocytic vesicle (GO:0045335)	6/83	3.478736e-04	0.017239068	6.425703	51.17219	RAB31;SYK;NCF2;RAC2;TCIRG1;ATP6V0D2
MHC class II protein complex (GO:0042613)	3/14	4.666177e-04	0.020811148	19.047619	146.09524	HLA-DMA;HLA-DRA;HLA-DPA1

## Sheet: NegGeneEnrich-pathways
Term	Overlap	P.value	Adjusted.P.value	Odds.Ratio	Combined.Score	Genes
GO_Biological_Process_2018
cellular response to cadmium ion (GO:0071276)	4/29	0.0001968180	1.0000000	13.656538	116.53440	SUMO1;MT1F;MT1X;MT1E
negative regulation of growth (GO:0045926)	7/120	0.0002194066	0.5598158	5.775578	48.65684	DNAJB2;FHL1;MT1F;SH3BP4;MT1X;APBB2;MT1E
response to cadmium ion (GO:0046686)	4/31	0.0002566589	0.4365768	12.775471	105.62456	SUMO1;MT1F;MT1X;MT1E
negative regulation of cellular process (GO:0048523)	15/534	0.0003612861	0.4609107	2.781177	22.04316	PTPRU;CUL5;FHL1;EIF2AK2;PTPRK;CGRRF1;MARCH5;TOB1;DNAJB2;WNK2;PDCD4;TXNIP;SH3BP4;APBB2;BRD7
cellular response to zinc ion (GO:0071294)	3/19	0.0008729532	0.8909360	15.633142	110.11405	MT1F;MT1X;MT1E
cellular response to copper ion (GO:0071280)	3/21	0.0011804919	1.0000000	14.144272	95.35819	MT1F;MT1X;MT1E
peptidyl-S-diacylglycerol-L-cysteine biosynthetic process from peptidyl-cysteine (GO:0018231)	3/22	0.0013567708	0.9890859	13.501350	89.14466	ZDHHC23;ZDHHC24;GOLGA7
peptidyl-L-cysteine S-palmitoylation (GO:0018230)	3/22	0.0013567708	0.8654502	13.501350	89.14466	ZDHHC23;ZDHHC24;GOLGA7
establishment of protein localization to membrane (GO:0090150)	5/83	0.0015346402	0.8701410	5.964452	38.64642	GOLPH3L;ZDHHC23;ZDHHC24;GOLGA7;VAMP2
neurogenesis (GO:0022008)	4/50	0.0016177817	0.8255540	7.920792	50.90455	RYK;BTBD2;BTBD6;CLN5
KEGG_2019_Human
Mineral absorption	3/51	0.01481543	1	5.824112	24.53166	MT1F;MT1X;MT1E
Retrograde endocannabinoid signaling	5/148	0.01731826	1	3.344929	13.56701	FAAH;GNB1;NDUFB2;SLC17A6;NDUFC1
Pyrimidine metabolism	3/57	0.01992334	1	5.211047	20.40575	UCK1;CTPS2;NT5M
Glycosylphosphatidylinositol (GPI)-anchor biosynthesis	2/25	0.02614588	1	7.920792	28.86387	PIGS;PGAP1
Mitophagy	3/65	0.02805921	1	4.569688	16.32950	GABARAPL2;ATG9A;TOMM7
Folate biosynthesis	2/26	0.02813940	1	7.616146	27.19409	CBR1;MOCS2
Nicotinate and nicotinamide metabolism	2/30	0.03668959	1	6.600660	21.81691	NNT;NT5M
Metabolism of xenobiotics by cytochrome P450	3/74	0.03901226	1	4.013915	13.02066	CBR1;AKR7A3;EPHX1
Propanoate metabolism	2/32	0.04129152	1	6.188119	19.72214	SUCLG2;ACACB
Synaptic vesicle cycle	3/78	0.04448028	1	3.808073	11.85342	NAPA;SLC17A6;VAMP2
GO_Molecular_Function_2018
ATPase activator activity (GO:0001671)	4/23	7.694118e-05	0.0885593	17.219113	163.10752	DNAJC19;DNAJB2;DNAJA2;TOR1AIP1
ATPase regulator activity (GO:0060590)	4/38	5.697923e-04	0.3279155	10.422095	77.85553	DNAJB2;DNAJC19;DNAJA2;TOR1AIP1
protein-cysteine S-palmitoyltransferase activity (GO:0019706)	3/24	1.756911e-03	0.6740681	12.376238	78.51731	ZDHHC23;ZDHHC24;GOLGA7
protein-cysteine S-acyltransferase activity (GO:0019707)	3/24	1.756911e-03	0.5055511	12.376238	78.51731	ZDHHC23;ZDHHC24;GOLGA7
ubiquitin protein ligase binding (GO:0031625)	9/284	2.463373e-03	0.5670684	3.137638	18.84535	GABARAPL2;CUL5;SUMO1;BTBD2;TXNIP;BTBD6;BTBD9;PRDX6;SMG5
palmitoyltransferase activity (GO:0016409)	3/28	2.760632e-03	0.5295812	10.608204	62.50667	ZDHHC23;ZDHHC24;GOLGA7
ubiquitin-like protein ligase binding (GO:0044389)	9/297	3.315630e-03	0.5451843	3.000300	17.12904	GABARAPL2;CUL5;SUMO1;BTBD2;TXNIP;BTBD6;BTBD9;PRDX6;SMG5
phosphatase activity (GO:0016791)	5/104	4.101461e-03	0.5900977	4.760091	26.16342	CTDSP1;PPP2R5A;NT5M;HDHD2;APTX
transmembrane receptor protein tyrosine phosphatase activity (GO:0005001)	2/15	9.774807e-03	1.0000000	13.201320	61.09501	PTPRU;PTPRK
transmembrane receptor protein phosphatase activity (GO:0019198)	2/15	9.774807e-03	1.0000000	13.201320	61.09501	PTPRU;PTPRK
GO_Cellular_Component_2018
SCF ubiquitin ligase complex (GO:0019005)	6/54	1.699925e-05	0.007581666	11.001100	120.81784	FBXW4;BTBD2;FBXO25;BTBD6;BTBD9;FBXO9
mitochondrion (GO:0005739)	23/1026	2.919806e-04	0.065111678	2.219520	18.06428	DNAJC19;NIPSNAP3B;NIPSNAP3A;MRPS36;GLRX5;ARAF;KIAA0141;BOLA1;NDUFC1;PRDX6;ACACB;MARCH5;MYOM2;SPATA7;GLUD1;BLOC1S1;NNT;DNAJC5;TOMM7;SUCLG2;CPNE3;NT5M;ACAD10
cullin-RING ubiquitin ligase complex (GO:0031461)	8/181	5.191404e-04	0.077178871	4.376128	33.09813	FBXW4;CUL5;BTBD2;FBXO25;KCTD2;BTBD6;BTBD9;FBXO9
clathrin-sculpted gamma-aminobutyric acid transport vesicle membrane (GO:0061202)	2/8	2.730631e-03	0.304465406	24.752475	146.11937	DNAJC5;VAMP2
clathrin-sculpted gamma-aminobutyric acid transport vesicle (GO:0061200)	2/8	2.730631e-03	0.243572325	24.752475	146.11937	DNAJC5;VAMP2
azurophil granule membrane (GO:0035577)	4/58	2.799362e-03	0.208085891	6.828269	40.13905	RAB5C;BRI3;DNAJC5;CPNE3
lysosomal membrane (GO:0005765)	9/291	2.897364e-03	0.184603487	3.062162	17.89513	SCARB2;LAPTM4A;RAB5C;BLOC1S1;BRI3;DNAJC5;GNB1;CPNE3;CLN5
azurophil granule (GO:0042582)	6/154	4.811578e-03	0.268245491	3.857529	20.58659	RAB5C;BRI3;DNAJC5;CPNE3;C6ORF120;PRDX6
perinuclear region of cytoplasm (GO:0048471)	10/378	5.226982e-03	0.259025978	2.619310	13.76165	RAB4A;NDFIP1;MT1F;EIF2AK2;MT1X;PRDX6;VAMP2;MT1E;PUM2;CLN5
clathrin-coated vesicle membrane (GO:0030665)	4/81	9.176586e-03	0.409275717	4.889378	22.93656	SCARB2;DNAJC5;ADRB2;VAMP2

## Sheet: SPEED_upregulated
SPEED Analysis of upregulated genes
Pathway-representative genes ranked by q-value
Pathway	Gene	Regulation	Nexp	Zrank	Pval	Qval
TLR	GBP1	UP	107	0.83	9e-71	4.2e-7
TLR	ETS2	UP	113	0.77	3.2e-59	4.2e-7
TLR	CCL20	UP	77	0.86	8.5e-58	4.2e-7
TLR	ZC3H12A	UP	96	0.8	2.9e-57	4.2e-7
TLR	GCH1	UP	103	0.78	3.6e-57	4.2e-7
TLR	NFKBIZ	UP	80	0.82	5.7e-52	4.2e-7
TLR	PTGS2	UP	93	0.78	2e-51	4.2e-7
TLR	DNAJA1	UP	107	0.73	1.9e-49	4.2e-7
TLR	NBN	UP	104	0.74	2.8e-48	4.2e-7
TLR	CFLAR	UP	111	0.7	8.2e-45	4.2e-7
TLR	SOD2	UP	113	0.67	1.3e-41	4.2e-7
TLR	SLC2A6	UP	92	0.71	2.4e-39	4.2e-7
TLR	GK	UP	100	0.68	5.9e-38	4.2e-7
TLR	TGFBI	DOWN	97	-0.68	1.6e-37	4.2e-7
TLR	KCNE3	DOWN	66	-0.78	2.2e-36	4.2e-7
TLR	CD300LF	DOWN	67	-0.77	1.7e-35	4.2e-7
TLR	KYNU	UP	97	0.66	1.3e-34	4.2e-7
TLR	CKLF	DOWN	100	-0.64	8.5e-34	4.2e-7
TLR	FGL2	DOWN	97	-0.65	2e-33	4.2e-7
TLR	MTHFD2	UP	94	0.65	5.1e-33	4.2e-7
TLR	IRF1	UP	113	0.61	5.6e-33	4.2e-7
TLR	BATF	UP	95	0.65	9e-33	4.2e-7
TLR	ZFP36	UP	113	0.59	4.2e-31	4.2e-7
TLR	PI3	UP	66	0.72	7.6e-30	4.2e-7
TLR	SULF2	DOWN	66	-0.71	1.9e-28	4.2e-7
TLR	SYK	DOWN	97	-0.6	1.2e-27	4.2e-7
TLR	CXCL5	UP	78	0.65	3.1e-27	4.2e-7
MAPK+PI3K	MCL1	UP	49	0.74	2.3e-24	0.0000041
MAPK+PI3K	PTGS2	UP	18	0.93	1.3e-20	0.0000041
MAPK+PI3K	ODC1	UP	49	0.6	8.4e-15	0.0000041
MAPK+PI3K	ID1	UP	49	0.53	1.1e-11	0.0000041
MAPK+PI3K	ZYX	UP	49	0.51	8.3e-11	0.0000041
MAPK+PI3K	CCL20	UP	6	0.98	1.1e-10	0.0000041
MAPK+PI3K	SLC2A3	UP	22	0.69	4.6e-10	0.0000041
MAPK+PI3K	ZFP36	UP	43	0.48	8.8e-9	0.0000041
MAPK+PI3K	GPRC5A	UP	45	0.47	9.5e-9	0.0000041
MAPK+PI3K	TNFRSF10B	UP	49	0.43	3.6e-8	0.0000041
MAPK+PI3K	GCH1	UP	43	0.46	3.7e-8	0.0000041
MAPK+PI3K	ANXA4	DOWN	46	-0.44	4.5e-8	0.0000041
MAPK+PI3K	TMPRSS3	UP	19	0.64	8.6e-8	0.0000041
Hypoxia	SLC2A3	UP	21	0.72	1.7e-10	0.0000094
Hypoxia	LDHA	UP	34	0.58	3.7e-10	0.0000094
Hypoxia	MAP2K1	UP	34	0.51	5e-8	0.0000094
TNFa	IRF1	UP	46	0.64	3.9e-16	0.000011
TNFa	GCH1	UP	44	0.64	1e-15	0.000011
TNFa	ATF3	UP	42	0.65	2e-15	0.000011
TNFa	CHST2	UP	34	0.7	2.7e-15	0.000011
TNFa	ZC3H12A	UP	38	0.65	2.1e-14	0.000011
TNFa	GBP1	UP	38	0.64	9.4e-14	0.000011
TNFa	DNAJA1	UP	46	0.56	1.5e-12	0.000011
TNFa	PSME2	UP	46	0.56	2.5e-12	0.000011
TNFa	SOD2	UP	46	0.55	4.5e-12	0.000011
TNFa	NFKBIZ	UP	32	0.64	6.4e-12	0.000011
TNFa	ID1	DOWN	42	-0.56	1.6e-11	0.000011
TNFa	TNFRSF10B	UP	41	0.56	2.3e-11	0.000011
TNFa	CFLAR	UP	42	0.55	3.6e-11	0.000011
TNFa	IFNGR1	UP	46	0.5	5e-10	0.000011
TNFa	ETS2	UP	46	0.49	9.7e-10	0.000011
TNFa	NUP62	UP	42	0.5	2e-9	0.000011
TNFa	PTGS2	UP	36	0.54	2.5e-9	0.000011
TNFa	ZFP36	UP	41	0.49	7.4e-9	0.000011
TNFa	GJB2	UP	22	0.65	8.9e-9	0.000011
PPAR	LRRC25	DOWN	7	-0.98	5.9e-12	0.000013
IL-1	CCL20	UP	8	1	1.6e-24	0.000014
IL-1	ZC3H12A	UP	9	0.99	4.1e-21	0.000014
IL-1	SOD2	UP	10	0.96	4.6e-14	0.000014
IL-1	NFKBIZ	UP	4	1	1.1e-11	0.000014
IL-1	GCH1	UP	6	0.98	6.5e-11	0.000014
IL-1	CFLAR	UP	10	0.89	1e-9	0.000014
IL-1	CXCL5	UP	5	0.98	2e-9	0.000014
IL-1	SLC2A6	UP	10	0.87	5.4e-9	0.000014
IL-1	IRF1	UP	10	0.86	8.4e-9	0.000014
IL-1	PTGS2	UP	9	0.86	3.8e-8	0.000014
JAK-STAT	GBP1	UP	90	0.66	1.4e-32	0.000016
JAK-STAT	BATF	UP	76	0.62	4.1e-24	0.000016
JAK-STAT	IRF1	UP	102	0.51	8.8e-21	0.000016
JAK-STAT	LAP3	UP	88	0.49	6.2e-17	0.000016
JAK-STAT	STAT1	UP	104	0.45	6.8e-17	0.000016
JAK-STAT	ATF3	UP	98	0.46	1.2e-16	0.000016
JAK-STAT	WARS	UP	99	0.46	2.6e-16	0.000016
JAK-STAT	PSMB8	UP	97	0.45	1.3e-15	0.000016
JAK-STAT	CXCL9	UP	51	0.6	2.5e-15	0.000016
JAK-STAT	SERPING1	UP	51	0.58	1.3e-14	0.000016
JAK-STAT	LACTB	UP	82	0.44	5.7e-13	0.000016
JAK-STAT	CASP4	UP	93	0.41	9.2e-13	0.000016
JAK-STAT	CASP1	UP	96	0.39	3.8e-12	0.000016
JAK-STAT	GNB4	UP	62	0.46	5.5e-11	0.000016
JAK-STAT	SCO2	UP	67	0.42	3.6e-10	0.000016
JAK-STAT	PARP9	UP	83	0.38	4e-10	0.000016
JAK-STAT	MTHFD2	UP	78	0.39	4.7e-10	0.000016
JAK-STAT	UBD	UP	39	0.54	6.3e-10	0.000016
JAK-STAT	ZFP36	UP	104	0.34	7.2e-10	0.000016
JAK-STAT	PSME2	UP	95	0.33	8.5e-9	0.000016
JAK-STAT	BAK1	UP	97	0.32	1.4e-8	0.000016
JAK-STAT	MCL1	UP	104	0.3	3.3e-8	0.000019
JAK-STAT	PARP14	UP	82	0.34	3.6e-8	0.000019
JAK-STAT	JAK2	UP	91	0.32	4.1e-8	0.000019
JAK-STAT	DNAJA1	UP	90	0.32	4.4e-8	0.000019
JAK-STAT	GCH1	UP	94	0.31	4.5e-8	0.000019
JAK-STAT	SLC2A3	UP	84	0.33	6.2e-8	0.000019
VEGF	PTGS2	UP	16	0.88	1.9e-14	0.000021
VEGF	NFKBIZ	UP	18	0.85	6.3e-14	0.000021
VEGF	ATF3	UP	18	0.82	6.2e-13	0.000021
VEGF	ZFP36	UP	19	0.79	3.4e-12	0.000021
VEGF	MCL1	UP	21	0.66	6.4e-9	0.000021
IL-1	ATF3	UP	10	0.82	1e-7	0.000026
TNFa	KYNU	UP	38	0.46	1.7e-7	0.00003
TNFa	NOC3L	UP	36	0.47	2.1e-7	0.00003
H2O2	RGS18	UP	15	0.79	5.6e-10	0.000031
H2O2	MCL1	UP	21	0.6	1.9e-7	0.000031
Hypoxia	NUP62	DOWN	34	-0.49	1.5e-7	0.000034
PPAR	NBN	UP	19	0.62	3.1e-7	0.000049
Estrogen	RAB31	UP	45	0.45	2.9e-8	0.000056
JAK-STAT	NBN	UP	97	0.29	2.6e-7	0.000073
IL-1	GPRC5A	UP	7	0.89	3e-7	0.000079
Insulin	ATF3	UP	32	0.6	2.8e-10	0.000095
Insulin	ETS2	UP	33	0.59	2.8e-10	0.000095
Estrogen	ZFP36	UP	44	0.43	1.7e-7	0.00012
Estrogen	CDCA7	UP	15	0.66	9.5e-7	0.00027
Hypoxia	PTGS2	UP	17	0.62	0.0000013	0.00027
Hypoxia	TMPRSS3	UP	7	0.86	0.0000013	0.0003
JAK-STAT	MLKL	UP	78	0.3	0.0000017	0.00035
p53	NUP62	DOWN	21	-0.63	4e-8	0.00036
JAK-STAT	PSME1	UP	100	0.26	0.0000023	0.00047
JAK-STAT	ETS2	UP	84	0.28	0.0000024	0.00048
PPAR	NFKBIZ	DOWN	17	-0.61	0.0000022	0.00053
VEGF	MTHFD2	UP	24	0.52	0.0000022	0.00066
p53	IRF1	UP	21	0.59	3.3e-7	0.00071
IL-1	TNFRSF10B	UP	10	0.74	0.0000043	0.00072
PPAR	ADORA2B	UP	12	0.69	0.0000039	0.00082
PPAR	ADAMDEC1	DOWN	8	-0.8	0.000004	0.00087
JAK-STAT	ENTPD1	DOWN	74	-0.29	0.0000062	0.00093
PPAR	ATP6V1B2	DOWN	19	-0.56	0.0000051	0.001
Estrogen	MCL1	DOWN	46	-0.37	0.0000045	0.0011
Hippo	NOC3L	UP	18	0.6	0.0000015	0.0011
Estrogen	NOC3L	UP	39	0.4	0.0000046	0.0012
Insulin	MTHFD2	UP	31	0.45	0.0000044	0.0012
TGFb	PTGS2	DOWN	41	-0.39	0.000004	0.0012
TGFb	LCN2	UP	5	0.91	0.0000041	0.0012
Estrogen	KYNU	DOWN	41	-0.39	0.0000059	0.0014
VEGF	CCL20	UP	5	0.9	0.000007	0.0014
Hypoxia	ADORA2B	UP	28	0.46	0.0000077	0.0015
Hypoxia	PGM2	UP	29	0.45	0.0000079	0.0015
PPAR	FGR	UP	11	0.69	0.0000092	0.0015
Hippo	GPNMB	DOWN	6	-0.89	0.0000022	0.0016
IL-1	GBP1	UP	10	0.71	0.000011	0.0016
TGFb	ETS2	UP	50	0.35	0.0000058	0.0017
Estrogen	PKIA	DOWN	31	-0.44	0.0000083	0.0018
IL-1	IFNGR1	UP	10	0.7	0.000015	0.002
H2O2	CXCL5	UP	18	0.55	0.0000099	0.0022
Insulin	ODC1	UP	34	0.42	0.0000081	0.0022
TGFb	GCNT3	DOWN	29	-0.45	0.0000079	0.0022
Hypoxia	PPRC1	DOWN	34	-0.41	0.000014	0.0026
PPAR	RASSF2	DOWN	12	-0.64	0.00002	0.0026
PPAR	CDC37	DOWN	17	-0.55	0.000024	0.003
IL-1	MCL1	UP	10	0.69	0.000025	0.0031
p53	ANXA4	UP	21	0.54	0.0000041	0.0036
p53	ATF3	UP	16	0.6	0.0000053	0.0038
Estrogen	SERPINA3	UP	23	0.47	0.00003	0.0044
H2O2	KYNU	UP	19	0.51	0.000032	0.0044
p53	PPRC1	DOWN	21	-0.52	0.0000085	0.0048
p53	SERPINA3	UP	7	0.81	0.000011	0.0056
TGFb	CLDN12	DOWN	39	-0.36	0.000032	0.0058
Hippo	PARP9	DOWN	14	-0.6	0.000022	0.0061
Hippo	SULF2	DOWN	14	-0.6	0.000023	0.0062
TGFb	STEAP1	DOWN	40	-0.36	0.000037	0.0064
H2O2	ATP6V1B2	UP	21	0.47	0.000061	0.0065
H2O2	CLDN12	UP	3	0.95	0.000062	0.0065
p53	CSTB	UP	22	0.49	0.000017	0.0067
TGFb	NFKBIZ	DOWN	39	-0.36	0.000045	0.0072
TGFb	ID1	UP	49	0.32	0.000047	0.0075
VEGF	RB1	UP	19	0.48	0.000082	0.0081
H2O2	HLA-DQA2	UP	19	0.48	0.000097	0.0082
Insulin	ZFP36	UP	33	0.38	0.000056	0.0092
IL-1	ZFP36	UP	10	0.62	0.00015	0.013
IL-1	ID1	DOWN	10	-0.62	0.00016	0.013
IL-1	PARP14	UP	4	0.87	0.00018	0.014
p53	NBN	DOWN	21	-0.48	0.000049	0.014
Insulin	HHIP	UP	5	0.82	0.00018	0.021
p53	SULF2	UP	6	0.77	0.00014	0.024
Insulin	HMOX1	UP	33	0.35	0.00023	0.025
Wnt	SERPINA3	UP	3	0.96	0.000028	0.026
Notch	CD244	UP	4	0.93	0.000017	0.031

## Sheet: SPEED_Downregulated
SPEED Analysis of downregulated genes
Pathway-representative genes ranked by q-value
Pathway	Gene	Regulation	Nexp	Zrank	Pval	Qval
TLR	TXNIP	DOWN	109	-0.66	1.7e-39	4.2e-7
MAPK+PI3K	KLHDC2	DOWN	45	-0.49	1.5e-9	0.0000041
MAPK+PI3K	NFIB	DOWN	47	-0.47	3.9e-9	0.0000041
MAPK+PI3K	PDCD4	DOWN	49	-0.42	1e-7	0.0000082
Hypoxia	ALKBH5	UP	31	0.64	1e-11	0.0000094
TNFa	TXNIP	DOWN	41	-0.59	2.5e-12	0.000011
TNFa	ISOC1	UP	36	0.59	2.8e-11	0.000011
TNFa	SH3BP4	DOWN	38	-0.49	2.9e-8	0.000014
VEGF	TXNIP	DOWN	21	-0.71	2.2e-10	0.000021
VEGF	ADI1	DOWN	25	-0.66	3e-10	0.000021
Estrogen	SH3BP4	DOWN	42	-0.49	4.9e-9	0.000039
PPAR	CYB5A	UP	19	0.6	9.7e-7	0.00023
JAK-STAT	NAPA	UP	78	0.31	0.0000011	0.00024
IL-1	TXNIP	DOWN	10	-0.76	0.000002	0.00041
JAK-STAT	PODXL2	UP	11	0.71	0.0000049	0.00082
Hypoxia	MT1X	UP	36	0.42	0.0000043	0.00087
TGFb	EPHX1	DOWN	42	-0.4	0.0000026	0.00089
JAK-STAT	PTTG1IP	DOWN	78	-0.28	0.0000061	0.0009
PPAR	PDCD4	UP	19	0.55	0.0000073	0.0013
VEGF	SS18L1	UP	18	0.53	0.000021	0.0032
Insulin	MT1X	UP	33	0.41	0.000017	0.0038
H2O2	TSPAN12	UP	5	0.87	0.000028	0.0039
p53	SARS	UP	22	0.51	0.0000096	0.0048
Estrogen	TOB1	UP	43	0.34	0.000035	0.0049
Hippo	TMEM59	DOWN	18	-0.54	0.000019	0.0055
H2O2	BAHD1	DOWN	21	-0.46	0.000073	0.007
TGFb	TXNIP	DOWN	49	-0.32	0.000042	0.007
Hippo	SS18L1	DOWN	18	-0.51	0.00005	0.0089
Hippo	SERINC1	DOWN	18	-0.5	0.000063	0.01
TGFb	PTPRK	UP	43	0.33	0.000076	0.01
p53	SCARB2	UP	20	0.5	0.000035	0.011
Insulin	EPHX1	DOWN	33	-0.34	0.00026	0.028

## Sheet: SPEED_Analysis
Analysis using 225 up-regulated genes
speed2	p_ztest	ztest_reg	p_chi2test	mean_rank	chi2TestStatistic
IL-1	2.04407248455676e-11	UP	0.000167458930953601	0.293116671018344	0.416581392818989
JAK-STAT	7.10057765118538e-08	UP	0	0.200645456105537	0.528713109553794
TNFa	1.24671512728494e-06	UP	1.4935806837979e-05	0.184631045976614	0.41841096195199
MAPK+PI3K	2.66134138796236e-05	UP	6.52069427053981e-06	0.169686203991115	0.428378623221289
H2O2	5.39817857786362e-05	UP	0.403673321401497	0.159638875987875	0.338553044146388
TLR	6.91018501995489e-05	UP	0	0.145919275977702	0.57652392599654
PPAR	0.000644476273708601	DOWN	2.0751706464317e-08	-0.127676505872036	0.446166778205242
VEGF	0.000945202166870331	UP	0.00348296967399309	0.132293700922514	0.392643907901025
Insulin	0.0102413217530865	UP	0.101870328877679	0.0963793214176482	0.360538844477803
Notch	0.0118662178856398	UP	0.00427404917342311	0.0885035230550181	0.38680172144629
Estrogen	0.0130229908449763	UP	0.000160439563929637	0.0881645248792483	0.406831241298736
Hippo	0.0693859037487028	DOWN	0.000733176181464179	-0.0597452739038449	0.399902800514092
p53	0.315292717773233	UP	0.420658958631572	0.0199614282905779	0.33762994885896
Hypoxia	0.33891324497052	DOWN	0.0452869100294193	-0.0156695893025044	0.366971319776198
Wnt	0.358824578685704	DOWN	0.0174165495278016	-0.0145207915561393	0.378504956551791
TGFb	0.409249365580643	UP	0.106146764304899	0.00889020930301245	0.358577386368351
Analysis using 202 down-regulated genes
speed2	p_ztest	ztest_reg	p_chi2test	mean_rank	chi2TestStatistic
TLR	1.04694108098996e-11	DOWN	1.64144858901816e-05	-0.267780393530562	0.420021540201126
IL-1	2.76217749425373e-05	DOWN	0.212534766232202	-0.187781764344973	0.352622708270691
TNFa	0.000913288516199522	DOWN	0.377992212363276	-0.127832386572213	0.339934387057902
p53	0.00147348521197739	UP	0.357596889342547	0.125426499336149	0.341267592129408
MAPK+PI3K	0.00514153835266714	DOWN	0.381197116877038	-0.106247366655378	0.339788381792254
Estrogen	0.00931118812410365	DOWN	1	-0.0960475821521353	0.332516071390257
Notch	0.0125040504780353	DOWN	1	-0.09106246350134	0.287724883881615
VEGF	0.0172379342966996	DOWN	0.00588914307128441	-0.0889103925167375	0.388101020863115
PPAR	0.0209108410619448	UP	1	0.0851392617512072	0.331173081640005
Insulin	0.0322866831007524	DOWN	0.0859102183261835	-0.0771127593083739	0.362733100960149
TGFb	0.0530264752764594	DOWN	0.340749997676936	-0.0668950954442507	0.342118466202031
JAK-STAT	0.0548065388697743	DOWN	0.0263025335304319	-0.0645836852931565	0.373990319152188
Hypoxia	0.087406813426752	UP	0.00706022295329978	0.0553219486681806	0.384688359255253
Wnt	0.122928255850617	DOWN	0.362650600156548	-0.0476275959495014	0.340835503418429
Hippo	0.152514667825062	DOWN	0.00951668262525673	-0.0423670881492122	0.382891729037959
H2O2	0.395144617916494	DOWN	0.0924598465995533	-0.0116322839571454	0.364198330750009
