# Supplementary material for: Comprehensive Integration of Genome-Wide Association and Gene Expression Studies Reveals Novel Gene Signatures and Potential Therapeutic Targets for Helicobacter pylori-Induced Gastric Disease
Source: Front Immunol. 2021 Feb 24;12:624117. doi: 10.3389/fimmu.2021.624117 (PMC7945594; doi:10.3389/fimmu.2021.624117)
Supplement: Supplementary Table 3 — Summary of DEGs identified in individual datasets through limma and combined meta-analysis through NetworkAnalyst pipeline. [file Table_3.xlsx]

## Sheet: GSE5081
ID	adj.P.Val	P.Value	t	B	logFC	Gene.symbol	Gene.title
231895_at	0.131	0.00000563	54202987	24519	218412407	SASS6	SAS-6 centriolar assembly protein
237130_at	0.131	0.00000638	-53777009	23696	-255950205
208254_at	0.131	0.00000814	-52944383	22083	-195982881
206528_at	0.131	0.00001354	5120628	18696	21191663	TRPC6	transient receptor potential cation channel subfamily C member 6
1558579_at	0.131	0.00001363	511844	18654	223937797	FLJ37786	uncharacterized LOC642691
228048_at	0.131	0.00001574	-50690649	17687	-150474216	ZNF503-AS2	ZNF503 antisense RNA 2
208381_s_at	0.131	0.00001675	-50479832	17274	-189867787	SGPL1	sphingosine-1-phosphate lyase 1
208333_at	0.286	0.00004179	-47344865	11102	-118635133	LHX5	LIM homeobox 5
213045_at	0.323	0.00006272	45946564	0.8337	114449622	MAST3	microtubule associated serine/threonine kinase 3
1563407_x_at	0.323	0.00006478	-45835086	0.8117	-137114555	ATP4B	ATPase H+/K+ transporting beta subunit
205695_at	0.323	0.00006494	45826842	0.81	129955989	SDS	serine dehydratase
213171_s_at	0.342	0.00007499	-45329764	0.7117	-177003412	MMP24	matrix metallopeptidase 24
232514_at	0.509	0.00013778	-43218261	0.2938	-17890652	KIF27	kinesin family member 27
201445_at	0.509	0.00017765	-42330883	0.1184	-0.83700948	CNN3	calponin 3
232091_s_at	0.509	0.00018018	-42281333	0.1086	-163120555	ZDHHC24	zinc finger DHHC-type containing 24
217388_s_at	0.509	0.00019261	42047772	0.0625	175980415	KYNU	kynureninase
241550_at	0.509	0.00019909	-41931748	0.0396	-188234308	DPPA5	developmental pluripotency associated 5
231473_at	0.509	0.00020019	41912528	0.0358	174752337	LOC100506530	uncharacterized LOC100506530
202825_at	0.509	0.00022544	-4149549	-0.0465	-100420071	SLC25A4	solute carrier family 25 member 4
217855_x_at	0.509	0.00022904	-41439883	-0.0575	-0.52078899	SDF4	stromal cell derived factor 4
202502_at	0.509	0.00024025	-4127179	-0.0906	-0.58613744	ACADM	acyl-CoA dehydrogenase, C-4 to C-12 straight chain
215014_at	0.509	0.00025468	4106654	-0.131	158474099	KCND3	potassium voltage-gated channel subfamily D member 3
239179_at	0.509	0.0002549	41063526	-0.1316	128348602
207850_at	0.509	0.00025972	40997533	-0.1446	202245137	CXCL3	C-X-C motif chemokine ligand 3
209924_at	0.509	0.00026801	40886752	-0.1664	269733505	CCL18	C-C motif chemokine ligand 18
239202_at	0.509	0.00027863	40749637	-0.1934	149638811	RAB3B	RAB3B, member RAS oncogene family
209092_s_at	0.509	0.00029373	-40563402	-0.2301	-0.56905091	GLOD4	glyoxalase domain containing 4
237634_at	0.509	0.00030621	40416314	-0.259	179379275
200732_s_at	0.509	0.00031591	-40306049	-0.2806	-0.42568609	PTP4A1	protein tyrosine phosphatase type IVA, member 1
206606_at	0.509	0.00031948	-40266315	-0.2884	-126543247	LIPC	lipase C, hepatic type
229557_at	0.509	0.00032067	4025316	-0.291	149169202	MEG3	maternally expressed 3 (non-protein coding)
224812_at	0.509	0.00035546	-3988837	-0.3626	-0.53453929	HIBADH	3-hydroxyisobutyrate dehydrogenase
230140_at	0.509	0.00037257	-39721515	-0.3954	-186210017	PTPN9	protein tyrosine phosphatase, non-receptor type 9
39313_at	0.509	0.00037649	39684362	-0.4026	127438661	WNK1	WNK lysine deficient protein kinase 1
224280_s_at	0.509	0.00039433	-39519885	-0.4349	-0.70172902	MTFR1L	mitochondrial fission regulator 1 like
228168_at	0.509	0.00040632	-39413394	-0.4557	-0.66640869	ATP5G3	ATP synthase, H+ transporting, mitochondrial Fo complex subunit C3 (subunit 9)
1552691_at	0.509	0.00040907	39389406	-0.4604	214370186	ARL11	ADP ribosylation factor like GTPase 11
1561064_a_at	0.509	0.00042808	39227734	-0.4921	21216341
202267_at	0.509	0.0004551	39009582	-0.5347	0.97606433	LAMC2	laminin subunit gamma 2
227582_at	0.509	0.00045943	-38975795	-0.5413	-0.68003434	KLHDC9	kelch domain containing 9
234103_at	0.509	0.00045988	38972319	-0.542	162485283	KCNT2	potassium sodium-activated channel subfamily T member 2
204580_at	0.509	0.00046026	38969331	-0.5426	230560571	MMP12	matrix metallopeptidase 12
214974_x_at	0.509	0.00046157	38959197	-0.5446	354649588	CXCL5	C-X-C motif chemokine ligand 5
224502_s_at	0.509	0.00046874	-38904207	-0.5553	-0.81006897	KIAA1191	KIAA1191
227349_at	0.509	0.0004788	38828402	-0.5701	0.99589202	HELLS	helicase, lymphoid-specific
200793_s_at	0.509	0.00049277	-38725678	-0.5902	-0.5222532	ACO2	aconitase 2
1555745_a_at	0.509	0.0004947	38711732	-0.5929	160428029	LYZ	lysozyme
237112_at	0.509	0.00050797	38617069	-0.6114	16895042
240041_at	0.509	0.00053065	-3846076	-0.6419	-18055028	PTCHD1	patched domain containing 1
211451_s_at	0.509	0.0005319	-3845238	-0.6435	-162267576	KCNJ4	potassium voltage-gated channel subfamily J member 4
229545_at	0.509	0.00053864	38407271	-0.6523	0.51029868	FERMT1	fermitin family member 1
225495_x_at	0.509	0.00054837	38343149	-0.6648	136190302	GADD45GIP1	GADD45G interacting protein 1
209774_x_at	0.509	0.00056106	38261138	-0.6808	181417082	CXCL2	C-X-C motif chemokine ligand 2
217162_at	0.509	0.00057424	-3817788	-0.697	-122844006	TSPY1	testis specific protein, Y-linked 1
209755_at	0.509	0.00057724	38159207	-0.7006	0.67445764	NMNAT2	nicotinamide nucleotide adenylyltransferase 2
206272_at	0.509	0.00058081	-38137057	-0.7049	-0.7298589	SPHAR///RAB4A	S-phase response (cyclin related)///RAB4A, member RAS oncogene family
206970_at	0.509	0.00061027	-37959423	-0.7395	-0.94421248	CNTN2	contactin 2
217464_at	0.509	0.00061198	-37949342	-0.7414	-11908813
208147_s_at	0.509	0.00061296	-37943575	-0.7426	-232907782	CYP2C8	cytochrome P450 family 2 subfamily C member 8
238778_at	0.509	0.00062969	-37846812	-0.7614	-0.74836039	MPP7	membrane palmitoylated protein 7
215594_at	0.509	0.00063278	-37829197	-0.7648	-145518416	ERV9-1	endogenous retrovirus group 9 member 1
221668_s_at	0.509	0.0006383	-37797936	-0.7709	-166133479	DNAI2	dynein axonemal intermediate chain 2
229793_at	0.509	0.00064865	-37740092	-0.7821	-0.85453471	ASAH2B	N-acylsphingosine amidohydrolase 2B
239961_at	0.509	0.00067951	-37572681	-0.8146	-128183763
216145_at	0.509	0.00069742	-37478888	-0.8328	-149470636
211863_x_at	0.509	0.00069988	37466229	-0.8352	103180634	HFE	hemochromatosis
231463_at	0.509	0.00070076	-3746167	-0.8361	-283977947	CNTD1	cyclin N-terminal domain containing 1
1563742_at	0.509	0.00070548	-37437465	-0.8408	-106101974	LINC00842	long intergenic non-protein coding RNA 842
1556400_at	0.509	0.00070779	-37425652	-0.8431	-142124361	LOC105378589	uncharacterized LOC105378589
235722_at	0.509	0.00071716	-37378199	-0.8523	-0.59470742	SYNJ2BP-COX16///SYNJ2BP	SYNJ2BP-COX16 readthrough///synaptojanin 2 binding protein
207253_s_at	0.509	0.00072059	37361009	-0.8556	0.94683655	UBN1	ubinuclein 1
219580_s_at	0.509	0.00072471	37340393	-0.8596	0.72375072	TMC5	transmembrane channel like 5
232233_at	0.509	0.00072822	-3732296	-0.863	-129695111	SLC22A16	solute carrier family 22 member 16
217097_s_at	0.509	0.0007393	37268437	-0.8736	0.66681262	PHTF2	putative homeodomain transcription factor 2
209220_at	0.509	0.00073998	-37265114	-0.8742	-134076646	GPC3	glypican 3
220104_at	0.509	0.00074015	37264272	-0.8744	0.89899258	ZC3HAV1	zinc finger CCCH-type containing, antiviral 1
220940_at	0.509	0.00074904	37221145	-0.8827	103196477	ANKRD36B	ankyrin repeat domain 36B
232238_at	0.509	0.00075057	37213796	-0.8841	151527991	ASPM	abnormal spindle microtubule assembly
201568_at	0.509	0.00078286	-3706148	-0.9136	-0.51348518	UQCRQ	ubiquinol-cytochrome c reductase complex III subunit VII
1567380_at	0.509	0.00078516	-37050865	-0.9157	-221480726
236356_at	0.509	0.000789	-37033197	-0.9191	-0.6107444	NDUFS1	NADH:ubiquinone oxidoreductase core subunit S1
227697_at	0.509	0.00079755	36994175	-0.9266	168642615	SOCS3	suppressor of cytokine signaling 3
228382_at	0.509	0.00081485	36916479	-0.9416	130507877	OTULIN	OTU deubiquitinase with linear linkage specificity
1554628_at	0.509	0.00084077	-36802992	-0.9636	-0.51222782	ZNF57	zinc finger protein 57
232411_at	0.509	0.00084273	3679456	-0.9652	217203953	KCNJ6	potassium voltage-gated channel subfamily J member 6
212112_s_at	0.509	0.00087964	-36639021	-0.9952	-0.82360421	STX12	syntaxin 12
206526_at	0.509	0.00088084	36634068	-0.9962	0.92485124	RIBC2	RIB43A domain with coiled-coils 2
207715_at	0.509	0.00091183	36508437	-10204	12157097	CRYGB	crystallin gamma B
204549_at	0.509	0.00091226	36506749	-10207	0.53151833	IKBKE	inhibitor of kappa light polypeptide gene enhancer in B-cells, kinase epsilon
215039_at	0.509	0.00091866	36481319	-10256	112405912	LINC01140	long intergenic non-protein coding RNA 1140
219795_at	0.509	0.00092283	36464846	-10288	211512455	SLC6A14	solute carrier family 6 member 14
207461_at	0.509	0.00093781	36406291	-1.04	190369838
219434_at	0.509	0.0009426	36387771	-10436	181027402	TREM1	triggering receptor expressed on myeloid cells 1
205476_at	0.509	0.00095118	36354801	-1.05	316584433	CCL20	C-C motif chemokine ligand 20
1555504_at	0.509	0.00095383	-3634465	-10519	-165685107	TYR	tyrosinase
205148_s_at	0.509	0.00095396	-36344156	-1052	-164406484	CLCN4	chloride voltage-gated channel 4
241272_at	0.509	0.00095402	-36343918	-1052	-232367137
203551_s_at	0.509	0.00097607	-36260736	-1068	-0.60210662	COX11	COX11, cytochrome c oxidase copper chaperone
238056_at	0.509	0.00098168	-36239864	-10721	-0.66459562	SDHC	succinate dehydrogenase complex subunit C
201965_s_at	0.509	0.00099912	36175694	-10844	0.68946922	SETX	senataxin
230817_at	0.509	0.00101164	-36130301	-10931	-104553373	FAM84B	family with sequence similarity 84 member B
210046_s_at	0.509	0.00101261	-36126798	-10938	-0.88465659	IDH2	isocitrate dehydrogenase (NADP(+)) 2, mitochondrial
214211_at	0.509	0.00101469	-36119317	-10952	-0.66532339	FTH1	ferritin heavy chain 1
227172_at	0.509	0.00103034	-3606349	-1106	-0.89223956	TMEM116	transmembrane protein 116
227484_at	0.509	0.0010601	35959547	-11259	0.62329218	SRGAP1	SLIT-ROBO Rho GTPase activating protein 1
1561891_at	0.509	0.00106275	-35950424	-11277	-182345097	LOC101928668	uncharacterized LOC101928668
221633_at	0.509	0.00106745	35934317	-11308	128986226	NCAPH2	non-SMC condensin II complex subunit H2
205422_s_at	0.509	0.0010735	-3591367	-11347	-251387216	ITGBL1	integrin subunit beta like 1
222905_s_at	0.509	0.00107582	-35905759	-11362	-0.74361583	TMEM143	transmembrane protein 143
205412_at	0.509	0.00109188	-3585163	-11466	-103717183	ACAT1	acetyl-CoA acetyltransferase 1
1554199_at	0.509	0.00111516	-35774481	-11614	-174781466	PTPRO	protein tyrosine phosphatase, receptor type O
203581_at	0.509	0.00111692	-35768712	-11625	-0.56896366	SPHAR///RAB4A	S-phase response (cyclin related)///RAB4A, member RAS oncogene family
202731_at	0.509	0.00113084	-35723396	-11712	-0.5565988	MIR4680///PDCD4	microRNA 4680///programmed cell death 4 (neoplastic transformation inhibitor)
244353_s_at	0.509	0.00113966	-35694936	-11766	-229921968	SLC2A12	solute carrier family 2 member 12
204196_x_at	0.509	0.00115619	35642229	-11867	133828144	PKNOX1	PBX/knotted 1 homeobox 1
200884_at	0.509	0.00116621	-35610603	-11928	-184743393	CKB	creatine kinase B
230693_at	0.509	0.00116757	-3560635	-11936	-129839261	ATP2A1	ATPase sarcoplasmic/endoplasmic reticulum Ca2+ transporting 1
233362_at	0.509	0.00117723	35576166	-11994	13949151	ZNF341	zinc finger protein 341
233344_x_at	0.509	0.00117768	-35574757	-11996	-140934189	WDR97	WD repeat domain 97
226096_at	0.509	0.00119151	-35531973	-12078	-292140771	FNDC5	fibronectin type III domain containing 5
1561846_s_at	0.509	0.00119878	-35509642	-12121	-178563105	CCDC168	coiled-coil domain containing 168
229620_at	0.509	0.00120908	-35478266	-12181	-114183308	SEPP1	selenoprotein P, plasma, 1
221727_at	0.509	0.00123577	-35398172	-12334	-0.46222195	SUB1	SUB1 homolog, transcriptional regulator
240868_at	0.509	0.00124534	35369838	-12388	107434671	LOC100129406	uncharacterized LOC100129406
205890_s_at	0.509	0.00127028	35297014	-12527	207223288	UBD///GABBR1	ubiquitin D///gamma-aminobutyric acid type B receptor subunit 1
221777_at	0.509	0.00127809	-3527449	-1257	-118542224	RITA1	RBPJ interacting and tubulin associated 1
231069_at	0.509	0.00128339	-35259294	-12599	-0.47499179
217529_at	0.509	0.00129393	35229223	-12657	181174666	ORAI2	ORAI calcium release-activated calcium modulator 2
1560946_at	0.509	0.00131449	-35171257	-12767	-183703575
238451_at	0.509	0.00133317	-35119325	-12866	-0.95277858	MPP7	membrane palmitoylated protein 7
213106_at	0.509	0.00133992	-35100737	-12902	-0.83353331	ATP8A1	ATPase phospholipid transporting 8A1
211985_s_at	0.509	0.00134237	-35094007	-12914	-0.5758198	CALM3///CALM2///CALM1	calmodulin 3///calmodulin 2///calmodulin 1
242622_x_at	0.509	0.00134586	35084448	-12933	132822409	PTEN	phosphatase and tensin homolog
222904_s_at	0.509	0.00135261	35066041	-12968	0.58806078	TMC5	transmembrane channel like 5
227387_at	0.509	0.00135295	-3506511	-12969	-145913839	NSMCE4A	NSE4 homolog A, SMC5-SMC6 complex component
1554550_at	0.509	0.00135691	-35054364	-1299	-194786317	CFAP97	cilia and flagella associated protein 97
213584_s_at	0.509	0.00135997	-35046068	-13006	-0.57103947	CREBZF	CREB/ATF bZIP transcription factor
216997_x_at	0.509	0.0013633	35037059	-13023	122143545	TLE4	transducin like enhancer of split 4
207540_s_at	0.509	0.00136674	35027775	-13041	0.72119565	SYK	spleen associated tyrosine kinase
237868_x_at	0.509	0.00139093	34963122	-13164	110859191
32128_at	0.509	0.0014008	34937055	-13213	231191461	CCL18	C-C motif chemokine ligand 18
1552555_at	0.509	0.00140601	34923364	-13239	0.70719952	PRSS36	protease, serine 36
226468_at	0.509	0.00141628	-34896525	-1329	-0.70495418	RNF115	ring finger protein 115
212213_x_at	0.509	0.0014343	-34849903	-13379	-0.30313557	OPA1	OPA1, mitochondrial dynamin like GTPase
235337_at	0.509	0.00143621	34844977	-13389	12693585	SERTAD4	SERTA domain containing 4
1560659_at	0.509	0.00144086	34833063	-13411	0.72800015	LINC00342	long intergenic non-protein coding RNA 342
204670_x_at	0.509	0.00144736	34816434	-13443	107035538	LOC100996809///HLA-DRB4///HLA-DRB1	HLA class II histocompatibility antigen, DRB1-10 beta chain-like///major histocompatibility complex, class II, DR beta 4///major histocompatibility complex, class II, DR beta 1
220298_s_at	0.509	0.00146118	3478137	-13509	0.91152051	SPATA6	spermatogenesis associated 6
243704_at	0.509	0.0014713	34755871	-13558	125854795	GPATCH2	G-patch domain containing 2
202730_s_at	0.509	0.00147816	-34738684	-13591	-0.54398085	MIR4680///PDCD4	microRNA 4680///programmed cell death 4 (neoplastic transformation inhibitor)
222062_at	0.509	0.00148602	34719108	-13628	170142748	IL27RA	interleukin 27 receptor subunit alpha
210663_s_at	0.509	0.00149621	34693857	-13676	144615499	KYNU	kynureninase
201007_at	0.509	0.00149761	-34690392	-13682	-0.48696865	HADHB	hydroxyacyl-CoA dehydrogenase/3-ketoacyl-CoA thiolase/enoyl-CoA hydratase (trifunctional protein), beta subunit
1555727_at	0.509	0.00151201	34655026	-13749	163343243
238269_at	0.509	0.00152566	-34621795	-13812	-212778819
242942_at	0.509	0.00152906	34613572	-13828	1282826	SLC38A10	solute carrier family 38 member 10
201597_at	0.509	0.0015486	-34566587	-13917	-0.44716138	COX7A2	cytochrome c oxidase subunit 7A2
238498_at	0.509	0.00154866	-34566457	-13917	-111400654
1562988_at	0.509	0.00155122	34560337	-13929	13963214	ZSCAN30	zinc finger and SCAN domain containing 30
207892_at	0.509	0.00156789	34520773	-14004	109039954	CD40LG	CD40 ligand
201304_at	0.509	0.00157023	-34515249	-14015	-0.45504805	NDUFA5	NADH:ubiquinone oxidoreductase subunit A5
220817_at	0.509	0.00157801	34496959	-14049	175605637	TRPC4	transient receptor potential cation channel subfamily C member 4
241696_at	0.509	0.00159446	34458552	-14122	136779786	CNTLN	centlein
244673_at	0.509	0.00159978	-34446224	-14145	-192738511	KIAA1841	KIAA1841
240866_at	0.509	0.00162957	34377851	-14275	136541736
229335_at	0.509	0.001639	-34356456	-14315	-129764041	CADM4	cell adhesion molecule 4
229253_at	0.509	0.00164023	-34353663	-14321	-0.60514124	THEM4	thioesterase superfamily member 4
212868_x_at	0.509	0.00164744	-34337408	-14351	-152227996	MAPKAPK5-AS1	MAPKAPK5 antisense RNA 1
232146_at	0.509	0.00165604	-34318096	-14388	-110919149	NDUFC1	NADH:ubiquinone oxidoreductase subunit C1
203535_at	0.509	0.00166061	34307865	-14407	205591743	S100A9	S100 calcium binding protein A9
202257_s_at	0.509	0.00166126	34306426	-1441	0.80720019	CD2BP2	CD2 cytoplasmic tail binding protein 2
1565915_at	0.509	0.00168342	-3425726	-14503	-20200022
209823_x_at	0.509	0.00168364	34256769	-14504	136120323	LOC101060835///HLA-DQB1	HLA class II histocompatibility antigen, DQ beta 1 chain-like///major histocompatibility complex, class II, DQ beta 1
1560792_at	0.509	0.00168801	34247152	-14522	0.89126721
221997_s_at	0.509	0.00169997	34220941	-14572	110590772	MRPL52	mitochondrial ribosomal protein L52
208998_at	0.509	0.00170654	34206621	-14599	0.69776728	UCP2	uncoupling protein 2
224557_x_at	0.509	0.0017253	-34165995	-14676	-145449495	P2RX2	purinergic receptor P2X 2
203400_s_at	0.509	0.00172676	-34162853	-14682	-215963859	TF	transferrin
227224_at	0.509	0.00174815	34117122	-14768	0.82714892	RALGPS2	Ral GEF with PH domain and SH3 binding motif 2
206336_at	0.509	0.00175786	3409652	-14807	141950872	CXCL6	C-X-C motif chemokine ligand 6
1555864_s_at	0.509	0.00176256	-34086593	-14826	-0.46549038	PDHA1	pyruvate dehydrogenase (lipoamide) alpha 1
237261_at	0.509	0.00176561	34080161	-14838	135320672	ANGPT2	angiopoietin 2
242468_at	0.509	0.00178186	34046094	-14902	183456956
208704_x_at	0.509	0.00178371	-34042235	-14909	-0.47055456	APLP2	amyloid beta precursor like protein 2
237148_at	0.509	0.00178378	-34042095	-1491	-198166497
236919_at	0.509	0.00178777	34033788	-14925	128126636
225171_at	0.509	0.00179369	-34021476	-14949	-0.60542296	ARHGAP18	Rho GTPase activating protein 18
228299_at	0.509	0.00179928	34009901	-1497	0.49065313	KCTD20	potassium channel tetramerization domain containing 20
1562669_at	0.509	0.00182116	33964923	-15055	130483548
231577_s_at	0.509	0.00182153	33964165	-15057	107146384	GBP1	guanylate binding protein 1
237555_at	0.509	0.00183763	33931387	-15119	106853152	CARS2	cysteinyl-tRNA synthetase 2, mitochondrial (putative)
226721_at	0.509	0.00187513	-33856136	-1526	-0.71284832	DPY19L4	dpy-19 like 4 (C. elegans)
208813_at	0.509	0.0018975	-33811923	-15344	-0.69995384	GOT1	glutamic-oxaloacetic transaminase 1
209097_s_at	0.509	0.00191702	-33773761	-15416	-126507755	JAG1	jagged 1
219218_at	0.509	0.00192529	-33757704	-15446	-143037313	BAHCC1	BAH domain and coiled-coil containing 1
1552911_at	0.509	0.00193538	-33738205	-15482	-276767316	SIGLEC11	sialic acid binding Ig like lectin 11
231634_at	0.509	0.00195304	-33704287	-15546	-172299034	SLC12A3	solute carrier family 12 member 3
1558738_at	0.509	0.00195642	33697841	-15558	0.76646718	NOL3	nucleolar protein 3
214315_x_at	0.509	0.00195758	-33695636	-15563	-0.62288568	CALR	calreticulin
203691_at	0.509	0.00196873	33674418	-15602	273703978	PI3	peptidase inhibitor 3
216075_at	0.509	0.00199936	-33616761	-15711	-179361027
244301_at	0.509	0.00200252	-33610846	-15722	-0.78179065	LOC101929089	uncharacterized LOC101929089
238663_x_at	0.509	0.00200784	-33600939	-15741	-25808513	GRIA4	glutamate ionotropic receptor AMPA type subunit 4
217713_x_at	0.509	0.00201936	33579553	-15781	0.5394145
204095_s_at	0.509	0.00202519	33568785	-15801	126783107	ELL	elongation factor for RNA polymerase II
239669_at	0.509	0.00203407	33552424	-15832	189029494
218026_at	0.509	0.00203547	-33549844	-15837	-0.79417706	COA3	cytochrome c oxidase assembly factor 3
214562_at	0.509	0.00204851	33525967	-15881	156917615	HIST1H4L	histone cluster 1, H4l
218200_s_at	0.509	0.00205051	-33522319	-15888	-0.3375778	NDUFB2	NADH:ubiquinone oxidoreductase subunit B2
204006_s_at	0.509	0.00206274	33500082	-1593	200838415	FCGR3B///FCGR3A	Fc fragment of IgG receptor IIIb///Fc fragment of IgG receptor IIIa
224400_s_at	0.509	0.00206714	-334921	-15945	-222561639	CHST9	carbohydrate sulfotransferase 9
240304_s_at	0.509	0.00211509	33406275	-16106	0.63660261	TMC5	transmembrane channel like 5
223658_at	0.509	0.00212316	33392009	-16133	0.68403978	KCNK6	potassium two pore domain channel subfamily K member 6
224848_at	0.509	0.00213439	-33372244	-1617	-0.7415942	CDK6	cyclin dependent kinase 6
229900_at	0.509	0.00214228	33358415	-16196	0.99694287	CD109	CD109 molecule
1554652_s_at	0.509	0.0021476	-33349135	-16213	-185377626	MAST4	microtubule associated serine/threonine kinase family member 4
213507_s_at	0.509	0.0021497	33345468	-1622	0.50490764	KPNB1	karyopherin subunit beta 1
200978_at	0.509	0.00215709	-33332612	-16244	-0.71582707	MDH1	malate dehydrogenase 1
205349_at	0.509	0.00215874	33329739	-16249	0.88359864	GNA15	G protein subunit alpha 15
219282_s_at	0.509	0.00216273	33322813	-16262	0.7743294	TRPV2	transient receptor potential cation channel subfamily V member 2
206947_at	0.509	0.00218663	33281613	-1634	174970312	B3GALT5	beta-1,3-galactosyltransferase 5
223848_at	0.509	0.00220018	-33258448	-16383	-133549043	LOC100129198	PRO2866
206212_at	0.509	0.00221805	-33228101	-1644	-244983696	CPA2	carboxypeptidase A2
238206_at	0.509	0.00223913	-33192595	-16506	-171115091	RXFP1	relaxin/insulin like family peptide receptor 1
1557413_a_at	0.509	0.00223994	-33191246	-16509	-0.93445502
202876_s_at	0.509	0.00227824	-33127574	-16628	-0.53816644	PBX2	PBX homeobox 2
221620_s_at	0.509	0.00227987	-33124883	-16633	-0.52267024	APOO	apolipoprotein O
208055_s_at	0.509	0.00229111	3310641	-16667	0.99221919	HERC4	HECT and RLD domain containing E3 ubiquitin protein ligase 4
236567_at	0.509	0.00229386	-33101904	-16676	-124905597
212471_at	0.509	0.00230209	33088441	-16701	0.69711146	AVL9	AVL9 cell migration associated
208540_x_at	0.509	0.00232176	33056464	-16761	118721402
219802_at	0.509	0.00232959	-33043805	-16784	-0.42886957	PYROXD1	pyridine nucleotide-disulphide oxidoreductase domain 1
200731_s_at	0.509	0.00233159	-33040579	-16791	-0.496471	PTP4A1	protein tyrosine phosphatase type IVA, member 1
228743_at	0.509	0.00233375	-33037103	-16797	-0.566325	TXNDC17	thioredoxin domain containing 17
224181_at	0.509	0.0023408	33025764	-16818	136953922	LINC00470	long intergenic non-protein coding RNA 470
240577_at	0.509	0.00234771	-33014682	-16839	-124334937	TRAF3IP2-AS1	TRAF3IP2 antisense RNA 1
213176_s_at	0.509	0.00235976	-3299542	-16875	-122095105	LTBP4	latent transforming growth factor beta binding protein 4
226792_s_at	0.509	0.00237528	32970752	-16921	129041781	KIFC2	kinesin family member C2
1555158_at	0.509	0.00239821	-32934588	-16988	-146689904
231282_at	0.509	0.00242733	-32889144	-17073	-151101681
1558011_at	0.509	0.00244171	32866906	-17115	0.98033293	LOC441081	POM121 membrane glycoprotein (rat) pseudogene
201244_s_at	0.509	0.00244496	-3286188	-17124	-0.51256608	RAF1	Raf-1 proto-oncogene, serine/threonine kinase
240376_s_at	0.509	0.00246208	-3283559	-17173	-148707977
213854_at	0.509	0.0024641	-32832499	-17179	-131492851	SYNGR1	synaptogyrin 1
1558689_a_at	0.509	0.00247102	-3282193	-17198	-178824645	STX17-AS1	STX17 antisense RNA 1
208613_s_at	0.509	0.00250468	32770927	-17293	115681896	FLNB	filamin B
1570046_at	0.509	0.00250544	32769775	-17296	213107569
236407_at	0.509	0.00254169	-32715579	-17397	-114500406	KCNE1	potassium voltage-gated channel subfamily E regulatory subunit 1
210403_s_at	0.509	0.00255067	-32702267	-17421	-158771592	KCNJ1	potassium voltage-gated channel subfamily J member 1
217527_s_at	0.509	0.00256041	32687886	-17448	0.70992953	NFATC2IP	nuclear factor of activated T-cells 2 interacting protein
204135_at	0.509	0.00256935	-32674727	-17473	-0.4623884	FILIP1L	filamin A interacting protein 1 like
227681_at	0.509	0.00257679	-326638	-17493	-106910058	ZFP36L2	ZFP36 ring finger protein like 2
237410_x_at	0.509	0.00257965	32659614	-17501	140349526
230098_at	0.509	0.00258375	-32653619	-17512	-0.34345686	PHF20L1	PHD finger protein 20-like 1
236739_at	0.509	0.00259785	-32633071	-1755	-222793064	LINC01105	long intergenic non-protein coding RNA 1105
1553559_at	0.509	0.00261308	-32610979	-17591	-0.74910493	TMEM171	transmembrane protein 171
1564233_at	0.509	0.00261437	-32609119	-17595	-156375712	FLJ33534	uncharacterized LOC285150
216632_at	0.509	0.00262148	-32598861	-17614	-141398663	NAV3	neuron navigator 3
201036_s_at	0.509	0.0026307	-32585592	-17638	-0.54496399	HADH	hydroxyacyl-CoA dehydrogenase
211467_s_at	0.509	0.00263997	-3257229	-17663	-0.76233457	NFIB	nuclear factor I B
235954_at	0.509	0.00264801	32560791	-17684	0.61748801
239302_s_at	0.509	0.00265192	32555215	-17695	0.96637685	LOC100506922	uncharacterized LOC100506922
226281_at	0.509	0.00266057	-32542908	-17718	-275231883	DNER	delta/notch like EGF repeat containing
232267_at	0.509	0.0026831	-32511004	-17777	-188255252	ADGRD1	adhesion G protein-coupled receptor D1
240497_at	0.509	0.00268687	-32505701	-17787	-144709258
222270_at	0.509	0.00269706	-32491373	-17813	-0.5582778	PPP4R3B	protein phosphatase 4 regulatory subunit 3B
1561872_at	0.509	0.00270033	32486797	-17822	1376568
1564749_at	0.509	0.00270316	-32482828	-17829	-143452424	LOC100289045	uncharacterized LOC100289045
218985_at	0.509	0.00270687	32477636	-17839	135265288	SLC2A8	solute carrier family 2 member 8
1556160_a_at	0.509	0.00270734	-32476979	-1784	-10132564
1557507_at	0.509	0.00271236	-32469967	-17853	-175829768	TRIM52-AS1	TRIM52 antisense RNA 1 (head to head)
226018_at	0.509	0.00271256	-32469687	-17854	-114207274	MTURN	maturin, neural progenitor differentiation regulator homolog (Xenopus)
204187_at	0.509	0.00272835	-32447717	-17894	-0.80652335	GMPR	guanosine monophosphate reductase
219459_at	0.509	0.00273746	-32435104	-17918	-0.39764114	POLR3B	RNA polymerase III subunit B
205735_s_at	0.509	0.00274806	-32420468	-17945	-120498266	AFF3	AF4/FMR2 family member 3
214061_at	0.509	0.00274919	32418906	-17948	0.53570658	TBC1D31	TBC1 domain family member 31
222304_x_at	0.509	0.00275544	3241031	-17964	0.68871101	OR7E47P	olfactory receptor family 7 subfamily E member 47 pseudogene
1555785_a_at	0.509	0.00275939	32404892	-17974	106515785	XRN1	5'-3' exoribonuclease 1
230770_at	0.509	0.00278863	-32364957	-18048	-157390784
202643_s_at	0.509	0.00279173	32360742	-18056	0.47289861	TNFAIP3	TNF alpha induced protein 3
225238_at	0.509	0.00280087	-32348361	-18079	-0.78209961	MSI2	musashi RNA binding protein 2
239869_at	0.509	0.00280882	-32337619	-18099	-12805249
203223_at	0.509	0.00281064	32335165	-18103	0.95347246	RABEP1	rabaptin, RAB GTPase binding effector protein 1
231791_at	0.509	0.0028654	-32261981	-18239	-142209809	ASAH2B	N-acylsphingosine amidohydrolase 2B
209407_s_at	0.509	0.00290191	-32213934	-18328	-0.90606814	DEAF1	DEAF1, transcription factor
207557_s_at	0.509	0.00290318	-32212283	-18331	-126176574	RYR2	ryanodine receptor 2
221178_at	0.509	0.00290846	-32205379	-18343	-166709257	BAIAP2L2	BAI1 associated protein 2 like 2
216621_at	0.509	0.00291833	32192519	-18367	129583696
242772_x_at	0.509	0.00294356	32159827	-18428	12199781
214086_s_at	0.509	0.00296452	32132871	-18477	0.72558066	PARP2	poly(ADP-ribose) polymerase 2
220198_s_at	0.509	0.00296959	-3212637	-1849	-147996895	EIF5A2	eukaryotic translation initiation factor 5A2
226077_at	0.509	0.00297174	32123624	-18495	0.6101991	RNF145	ring finger protein 145
1564965_at	0.509	0.00297515	32119267	-18503	159512989
223928_s_at	0.509	0.00298112	-32111654	-18517	-252212646	GUCA1C	guanylate cyclase activator 1C
233382_at	0.509	0.00300331	-32083458	-18569	-148062255	LOC145845	uncharacterized LOC145845
211743_s_at	0.509	0.00301047	-32074404	-18586	-11684908	PRG2	proteoglycan 2, pro eosinophil major basic protein
238617_at	0.509	0.00301688	32066317	-1.86	162241917	KIF26B	kinesin family member 26B
201824_at	0.509	0.00302632	-32054436	-18622	-0.47166859	RNF14	ring finger protein 14
220651_s_at	0.509	0.00303776	3204008	-18649	164843314	MCM10	minichromosome maintenance 10 replication initiation factor
240383_at	0.509	0.00304893	32026117	-18675	0.65198129	UBE2D3	ubiquitin conjugating enzyme E2 D3
221558_s_at	0.509	0.00305877	32013862	-18697	0.96330098	LEF1	lymphoid enhancer binding factor 1
217510_at	0.509	0.00306677	-32003928	-18716	-120613974	CRX	cone-rod homeobox
201798_s_at	0.509	0.00306959	32000428	-18722	0.51667629	MYOF	myoferlin
204505_s_at	0.509	0.00307181	-31997671	-18727	-0.54057411	DMTN	dematin actin binding protein
238432_at	0.509	0.00308335	31983399	-18754	0.98108138	DLGAP1-AS1	DLGAP1 antisense RNA 1
244778_x_at	0.509	0.0030886	3197693	-18765	0.56681362
225799_at	0.509	0.00309948	31963541	-1879	0.67548771	LOC101930489///MIR4435-2HG///LINC00152	uncharacterized LOC101930489///MIR4435-2 host gene///long intergenic non-protein coding RNA 152
236897_at	0.509	0.00310674	-31954633	-18807	-13839971
202227_s_at	0.509	0.00311403	31945706	-18823	0.33444	BRD8	bromodomain containing 8
227844_at	0.509	0.00312177	-31936244	-18841	-0.87863877	FMNL3	formin like 3
212922_s_at	0.509	0.00312298	-31934772	-18843	-0.74020241	SMYD2	SET and MYND domain containing 2
234994_at	0.509	0.00312446	-31932968	-18847	-0.94931162	TMEM200A	transmembrane protein 200A
226067_at	0.509	0.00312581	31931319	-1885	288231635	BPIFB1	BPI fold containing family B member 1
240770_at	0.509	0.0031347	-31920507	-1887	-0.87829026	TMEM171	transmembrane protein 171
200979_at	0.509	0.00314198	-31911662	-18886	-0.72713924	PDHA1	pyruvate dehydrogenase (lipoamide) alpha 1
1556779_s_at	0.509	0.00314367	31909615	-1889	109431724
235030_at	0.509	0.00317262	31874684	-18954	0.89074398	NXPE3	neurexophilin and PC-esterase domain family member 3
235273_at	0.509	0.00318982	31854071	-18992	0.65577959	DYX1C1	dyslexia susceptibility 1 candidate 1
224577_at	0.509	0.00319331	-31849905	-1.9	-0.45020915	ERGIC1	endoplasmic reticulum-golgi intermediate compartment 1
234168_at	0.509	0.00321859	31819834	-19055	0.92684631	TAF15	TATA-box binding protein associated factor 15
232291_at	0.509	0.00322875	31807809	-19077	104115684	MIR17HG///MIR92A1///MIR20A///MIR19B1///MIR19A///MIR18A///MIR17	miR-17-92a-1 cluster host gene///microRNA 92a-1///microRNA 20a///microRNA 19b-1///microRNA 19a///microRNA 18a///microRNA 17
231940_at	0.509	0.00323964	-31794972	-19101	-0.44430358	ZNF529	zinc finger protein 529
231736_x_at	0.509	0.00324185	-31792362	-19106	-0.40756918	MGST1	microsomal glutathione S-transferase 1
1556821_x_at	0.509	0.00327	31759378	-19166	0.53860322	DLEU2	deleted in lymphocytic leukemia 2 (non-protein coding)
232101_s_at	0.509	0.00329938	-31725225	-19229	-0.6377799	PIGN	phosphatidylinositol glycan anchor biosynthesis class N
213946_s_at	0.509	0.00330635	-31717165	-19244	-148543184	OBSL1	obscurin like 1
244201_at	0.509	0.00330647	31717022	-19244	15772667
236573_at	0.509	0.00330985	-31713126	-19251	-186931097	MIR133A1HG///MIR133A1///MIR1-2	MIR133A1 host gene///microRNA 133a-1///microRNA 1-2
242325_at	0.509	0.00334038	31678052	-19316	134801835	YWHAH	tyrosine 3-monooxygenase/tryptophan 5-monooxygenase activation protein eta
229560_at	0.509	0.0033467	31670833	-19329	0.75945972	TLR8	toll like receptor 8
209940_at	0.509	0.00335288	31663781	-19342	0.60007172	PARP3	poly(ADP-ribose) polymerase family member 3
210045_at	0.509	0.00335426	-31662206	-19345	-106234346	IDH2	isocitrate dehydrogenase (NADP(+)) 2, mitochondrial
212259_s_at	0.509	0.00337532	-31638281	-19389	-0.83716853	PBXIP1	PBX homeobox interacting protein 1
227166_at	0.509	0.00339157	-31619925	-19423	-0.81897934	DNAJC18	DnaJ heat shock protein family (Hsp40) member C18
210720_s_at	0.509	0.00339372	-31617503	-19427	-0.59434644	NECAB3	N-terminal EF-hand calcium binding protein 3
216111_x_at	0.509	0.00339744	31613307	-19435	0.63236886	PMS2P3	PMS1 homolog 2, mismatch repair system component pseudogene 3
229415_at	0.509	0.00339965	-31610828	-19439	-0.64513926	CYCS	cytochrome c, somatic
208306_x_at	0.509	0.00341167	31597322	-19464	144541722	HLA-DRB1	major histocompatibility complex, class II, DR beta 1
205585_at	0.509	0.00342681	31580392	-19495	0.97607537	ETV6	ETS variant 6
202270_at	0.509	0.00343533	31570886	-19513	105601681	GBP1	guanylate binding protein 1
206492_at	0.509	0.00343674	-3156932	-19516	-0.43496828	FHIT	fragile histidine triad
230335_at	0.509	0.00346023	-31543256	-19564	-155918743	C9orf50	chromosome 9 open reading frame 50
1553497_at	0.509	0.00346763	-31535075	-19579	-0.81056304	LINC00615	long intergenic non-protein coding RNA 615
1568685_at	0.509	0.00346837	-31534261	-1958	-137083309
227747_at	0.509	0.00347075	31531632	-19585	0.71557547	MPZL3	myelin protein zero like 3
230875_s_at	0.509	0.00349407	31505996	-19632	0.61613915	ATP11A	ATPase phospholipid transporting 11A
215301_at	0.509	0.00349453	-31505492	-19633	-191390989	SYCE1L	synaptonemal complex central element protein 1 like
208497_x_at	0.509	0.00349812	-3150156	-1964	-140538288	NEUROG1	neurogenin 1
210751_s_at	0.509	0.00350873	-31489967	-19661	-146450068	RGN	regucalcin
205738_s_at	0.509	0.00350981	-31488788	-19663	-142123046	FABP3	fatty acid binding protein 3
243296_at	0.509	0.00350984	31488754	-19663	0.76548668	NAMPT	nicotinamide phosphoribosyltransferase
224736_at	0.509	0.00351264	31485701	-19669	0.37660198	CCAR1	cell division cycle and apoptosis regulator 1
203285_s_at	0.509	0.00351298	-31485326	-1967	-0.42887608	HS2ST1	heparan sulfate 2-O-sulfotransferase 1
223488_s_at	0.509	0.00351351	31484753	-19671	121172158	GNB4	G protein subunit beta 4
210717_at	0.509	0.00351912	3147864	-19682	0.58011006
233647_s_at	0.509	0.00357633	-31416848	-19795	-0.56322484	CDADC1	cytidine and dCMP deaminase domain containing 1
223312_at	0.509	0.00359891	-31392714	-19839	-0.46006879	PRADC1	protease associated domain containing 1
213657_s_at	0.509	0.00361173	-3137908	-19864	-112340605
203576_at	0.509	0.00362206	-31368124	-19885	-0.71762837	BCAT2	branched chain amino acid transaminase 2
1773_at	0.509	0.00363772	-31351574	-19915	-0.44917812	CHURC1-FNTB///FNTB	CHURC1-FNTB readthrough///farnesyltransferase, CAAX box, beta
213988_s_at	0.509	0.00364505	31343857	-19929	0.55294873	SAT1	spermidine/spermine N1-acetyltransferase 1
224665_at	0.509	0.00365222	-31336318	-19943	-0.5128937	ANAPC16	anaphase promoting complex subunit 16
206293_at	0.509	0.00365296	-31335537	-19944	-307317766	SULT2A1	sulfotransferase family 2A member 1
1552826_at	0.509	0.00365327	-31335218	-19945	-219619794	SLC26A7	solute carrier family 26 member 7
244833_at	0.509	0.00365886	-31329342	-19956	-132375957	CCDC63	coiled-coil domain containing 63
215939_at	0.509	0.00366684	31320982	-19971	127705942
239101_at	0.509	0.00367665	-31310734	-1999	-0.53715572	ITCH	itchy E3 ubiquitin protein ligase
206602_s_at	0.509	0.00368471	-31302321	-20005	-181620362	LOC401021///HOXD4///HOXD3	uncharacterized LOC401021///homeobox D4///homeobox D3
244643_at	0.509	0.00370075	-31285645	-20035	-165913303
241617_x_at	0.509	0.00371302	-31272934	-20059	-0.65516817
216374_at	0.509	0.00373788	-31247305	-20106	-0.7015099
225415_at	0.509	0.00374104	31244063	-20111	0.54134063	DTX3L	deltex E3 ubiquitin ligase 3L
229041_s_at	0.509	0.00374318	31241866	-20115	151394378	ITGB2-AS1	ITGB2 antisense RNA 1
1561690_at	0.509	0.00374849	31236415	-20125	10887544
242354_at	0.509	0.00375331	-31231481	-20134	-0.43479508
236317_at	0.509	0.00375399	-31230784	-20136	-10150414
209057_x_at	0.509	0.00375644	-31228276	-2014	-0.44747073	CDC5L	cell division cycle 5 like
224252_s_at	0.509	0.00376591	31218598	-20158	0.78107925	FXYD5	FXYD domain containing ion transport regulator 5
214418_at	0.509	0.00379553	-31188488	-20213	-100550884	CT62	cancer/testis antigen 62
213181_s_at	0.509	0.00380337	-31180551	-20228	-11748192	MOCS1	molybdenum cofactor synthesis 1
227214_at	0.509	0.00382355	31160203	-20265	0.85855326	GOPC	golgi associated PDZ and coiled-coil motif containing
206133_at	0.509	0.00382862	31155109	-20274	0.61466308	XAF1	XIAP associated factor 1
1555035_a_at	0.509	0.00385148	31132211	-20316	0.80598418	CLRN1	clarin 1
244031_at	0.509	0.00385156	31132131	-20316	116244571
217604_at	0.509	0.00385976	-3112395	-20331	-0.38499507
223430_at	0.509	0.00386447	-31119254	-20339	-0.71275971	SIK2	salt inducible kinase 2
223112_s_at	0.509	0.00386651	-31117226	-20343	-0.41998632	NDUFB10	NADH:ubiquinone oxidoreductase subunit B10
218480_at	0.509	0.00388912	-31094786	-20384	-0.584203	AGBL5	ATP/GTP binding protein like 5
239289_x_at	0.509	0.00390383	31080251	-20411	136167208	FAN1	FANCD2/FANCI-associated nuclease 1
211862_x_at	0.509	0.00392101	31063342	-20441	0.45903947	CFLAR	CASP8 and FADD like apoptosis regulator
229019_at	0.509	0.00393304	-31051547	-20463	-225193792	ZNF385B	zinc finger protein 385B
202376_at	0.509	0.0039367	31047967	-20469	180258789	SERPINA3	serpin family A member 3
232347_x_at	0.509	0.00393768	31047013	-20471	0.60071056
214285_at	0.509	0.00394897	-3103598	-20491	-170090302	FABP3	fatty acid binding protein 3
238558_at	0.509	0.00395634	31028793	-20504	0.58426772
1565714_at	0.509	0.00397101	31014541	-2053	12275168
234576_at	0.509	0.00397366	-31011965	-20535	-11926075	ANPEP	alanyl aminopeptidase, membrane
202504_at	0.509	0.0039797	31006112	-20546	177937845	TRIM29	tripartite motif containing 29
228058_at	0.509	0.00400324	3098339	-20587	130857988	ZG16B	zymogen granule protein 16B
1555892_s_at	0.509	0.00401117	3097576	-20601	123683743	PSMD5-AS1	PSMD5 antisense RNA 1 (head to head)
222547_at	0.509	0.00401422	3097283	-20606	0.37584482	MAP4K4	mitogen-activated protein kinase kinase kinase kinase 4
228496_s_at	0.509	0.00404163	30946585	-20654	0.62217531	CRIM1	cysteine rich transmembrane BMP regulator 1
202269_x_at	0.509	0.00404835	3094018	-20666	0.94864824	GBP1	guanylate binding protein 1
209932_s_at	0.509	0.00406484	309245	-20694	0.68826905	DUT	deoxyuridine triphosphatase
225520_at	0.509	0.00407702	30912958	-20715	0.59252441	LOC101928195///LOC100996643///MTHFD1L	methylenetetrahydrofolate dehydrogenase (NADP+ dependent) 1-like pseudogene///monofunctional C1-tetrahydrofolate synthase, mitochondrial-like///methylenetetrahydrofolate dehydrogenase (NADP+ dependent) 1-like
201889_at	0.509	0.00407823	-30911809	-20717	-0.66189599	FAM3C	family with sequence similarity 3 member C
215344_at	0.509	0.0040886	-30902019	-20735	-113537504
1563715_at	0.509	0.00409636	-30894701	-20749	-0.71721717
217404_s_at	0.509	0.00409649	-30894579	-20749	-316305261	COL2A1	collagen type II alpha 1 chain
222859_s_at	0.509	0.00409671	30894364	-20749	0.79011014	DAPP1	dual adaptor of phosphotyrosine and 3-phosphoinositides 1
203883_s_at	0.509	0.00409933	-30891899	-20754	-130663004	RAB11FIP2	RAB11 family interacting protein 2
236893_at	0.509	0.00413749	-30856134	-20819	-122303705	HOXB-AS3	HOXB cluster antisense RNA 3
234765_at	0.509	0.00414299	-30851008	-20828	-157962804
211984_at	0.509	0.00414633	-30847897	-20834	-0.58244371	CALM3///CALM2///CALM1	calmodulin 3///calmodulin 2///calmodulin 1
230989_s_at	0.509	0.00415687	-30838092	-20852	-0.73792361	TSSK6	testis specific serine kinase 6
228802_at	0.509	0.00416307	-30832329	-20862	-230391871	RBPMS2	RNA binding protein with multiple splicing 2
210840_s_at	0.509	0.00416326	30832157	-20862	0.38342355	IQGAP1	IQ motif containing GTPase activating protein 1
215414_at	0.509	0.00416958	-30826296	-20873	-218281927	FARS2	phenylalanyl-tRNA synthetase 2, mitochondrial
241626_at	0.509	0.00418866	-30808664	-20905	-100860191	WTAP	Wilms tumor 1 associated protein
211628_x_at	0.509	0.0041925	-30805121	-20911	-0.48541413	FTH1P5	ferritin heavy chain 1 pseudogene 5
203970_s_at	0.509	0.00419786	-3080018	-2092	-0.45219272	PEX3	peroxisomal biogenesis factor 3
202263_at	0.509	0.00420189	-30796474	-20927	-118351846	CYB5R1	cytochrome b5 reductase 1
230446_at	0.509	0.00420273	30795701	-20929	102516621	LOC101927811	uncharacterized LOC101927811
223642_at	0.509	0.00420636	-30792363	-20935	-18532962	ZIC2	Zic family member 2
244477_at	0.509	0.00421076	-30788324	-20942	-0.97689271
219680_at	0.509	0.00422656	30773848	-20968	0.90962335	NLRX1	NLR family member X1
208757_at	0.509	0.00423026	30770474	-20974	0.55914387	TMED9	transmembrane p24 trafficking protein 9
224385_s_at	0.509	0.00423339	-3076761	-2098	-130033694	MOV10L1	Mov10 RISC complex RNA helicase like 1
1559079_at	0.509	0.004247	307552	-21002	127599403	LINC00567	long intergenic non-protein coding RNA 567
236962_at	0.509	0.00426058	30742859	-21025	127581964
224729_s_at	0.509	0.00426301	-30740658	-21029	-0.41493138	ATPAF1	ATP synthase mitochondrial F1 complex assembly factor 1
229674_at	0.509	0.00427519	30729618	-21049	0.93361513	SERTAD4	SERTA domain containing 4
204042_at	0.509	0.00427938	-30725829	-21055	-141287013	WASF3	WAS protein family member 3
228642_at	0.509	0.00428409	30721576	-21063	0.85766087	HOTAIRM1	HOXA transcript antisense RNA, myeloid-specific 1
215075_s_at	0.509	0.00429827	30708794	-21086	0.39748827	GRB2	growth factor receptor bound protein 2
208974_x_at	0.509	0.00430501	30702729	-21097	0.42094703	KPNB1	karyopherin subunit beta 1
213109_at	0.509	0.00430867	30699448	-21103	0.57385474	TNIK	TRAF2 and NCK interacting kinase
207740_s_at	0.509	0.00432443	30685314	-21129	0.94976691	NUP62	nucleoporin 62
224709_s_at	0.509	0.00432958	30680715	-21137	0.38094231	CDC42SE2	CDC42 small effector 2
214156_at	0.509	0.00433638	-30674639	-21148	-137469273	MYRIP	myosin VIIA and Rab interacting protein
220299_at	0.509	0.0043384	30672831	-21152	0.63376364	SPATA6	spermatogenesis associated 6
240697_at	0.509	0.00435105	30661563	-21172	145614527	LOC100996345	uncharacterized LOC100996345
235296_at	0.509	0.00435266	-3066013	-21175	-132004774	EIF5A2	eukaryotic translation initiation factor 5A2
1554721_a_at	0.509	0.00435613	30657047	-2118	0.8271047	TAF2	TATA-box binding protein associated factor 2
206311_s_at	0.509	0.00437098	-30643872	-21204	-143613484	PLA2G1B	phospholipase A2 group IB
243089_at	0.509	0.0043712	-30643673	-21204	-0.94462806
204413_at	0.509	0.00437269	-30642359	-21207	-128618598	TRAF2	TNF receptor associated factor 2
227647_at	0.509	0.00437872	3063702	-21217	0.80461517	KCNE3	potassium voltage-gated channel subfamily E regulatory subunit 3
216124_at	0.509	0.00437925	-30636552	-21217	-178973763
203911_at	0.509	0.0043885	-30628382	-21232	-132761083	RAP1GAP	RAP1 GTPase activating protein
201818_at	0.509	0.00439451	30623078	-21242	153343818	LPCAT1	lysophosphatidylcholine acyltransferase 1
214314_s_at	0.509	0.00440401	30614716	-21257	0.41919812	EIF5B	eukaryotic translation initiation factor 5B
235850_at	0.509	0.00440709	-30612008	-21262	-0.98435848	FAM162A	family with sequence similarity 162 member A
238454_at	0.509	0.00440766	-30611506	-21263	-126825979	ZNF540	zinc finger protein 540
213858_at	0.509	0.00441985	-30600811	-21282	-0.44273986	ZNF250	zinc finger protein 250
231016_s_at	0.509	0.00442439	-30596829	-21289	-0.58912616	ARNT	aryl hydrocarbon receptor nuclear translocator
207981_s_at	0.509	0.00442574	-30595653	-21291	-300005047	ESRRG	estrogen related receptor gamma
1570210_x_at	0.509	0.00443301	30589292	-21303	0.60128681	PPP6R2	protein phosphatase 6 regulatory subunit 2
224401_s_at	0.509	0.00443877	30584262	-21312	148466367	FCRL4	Fc receptor like 4
218599_at	0.509	0.00444045	-30582794	-21315	-0.7701317	REC8	REC8 meiotic recombination protein
241126_at	0.509	0.00444363	-30580016	-2132	-0.91443097	LOC101929529	uncharacterized LOC101929529
206693_at	0.509	0.00448782	30541665	-21389	0.53885698	IL7	interleukin 7
201364_s_at	0.509	0.00448948	-30540226	-21392	-0.30602566	OAZ2	ornithine decarboxylase antizyme 2
1564237_at	0.509	0.00449773	30533113	-21405	144007257
233239_at	0.509	0.00450995	30522592	-21424	112387268
206292_s_at	0.509	0.00451258	-30520324	-21428	-228990204	SULT2A1	sulfotransferase family 2A member 1
235315_at	0.509	0.00451938	-30514487	-21438	-0.55871289	TSC22D1	TSC22 domain family member 1
220271_x_at	0.509	0.00453244	-30503295	-21459	-110590828	EFCAB6	EF-hand calcium binding domain 6
237599_at	0.509	0.0045497	30488548	-21485	112334232
228475_at	0.509	0.00455037	-30487979	-21486	-0.91195522	CCDC61	coiled-coil domain containing 61
1559533_at	0.509	0.00455836	-30481167	-21499	-146742807
201977_s_at	0.509	0.00456335	-30476926	-21506	-0.44716143	KIAA0141	KIAA0141
1555801_s_at	0.509	0.00457969	-3046305	-21531	-278270077	ZNF385B	zinc finger protein 385B
1555947_at	0.509	0.00458255	30460625	-21536	0.49803086	FAM120A	family with sequence similarity 120A
229104_s_at	0.509	0.00458593	30457764	-21541	123697487	GPR39	G protein-coupled receptor 39
235696_at	0.509	0.00460495	30441698	-2157	11630027	LOC105379362	uncharacterized LOC105379362
206889_at	0.509	0.00460663	-30440281	-21573	-0.71324181	PDIA2	protein disulfide isomerase family A member 2
213777_s_at	0.509	0.00463824	-30413728	-21621	-119022452
214190_x_at	0.509	0.00464735	-30406108	-21634	-0.85782685	GGA2	golgi associated, gamma adaptin ear containing, ARF binding protein 2
219415_at	0.509	0.00465726	-30397835	-21649	-110423169	TTYH1	tweety family member 1
1565801_at	0.509	0.00466558	-30390894	-21662	-126460836
243736_at	0.509	0.00466629	30390303	-21663	117838193
211866_x_at	0.509	0.00466747	3038932	-21665	10075728	HFE	hemochromatosis
222278_at	0.509	0.00467029	-30386979	-21669	-166473188	LOC101929726	uncharacterized LOC101929726
225646_at	0.509	0.00468365	30375878	-21689	0.82068212	CTSC	cathepsin C
239588_s_at	0.509	0.00471409	-30350699	-21734	-0.90139668
238051_x_at	0.509	0.00474834	-30322556	-21785	-109251911	PWWP2B	PWWP domain containing 2B
223042_s_at	0.509	0.00475755	-30315017	-21799	-0.47213877	FUNDC2	FUN14 domain containing 2
238944_at	0.509	0.00476466	-30309211	-21809	-0.70523319	LOC100505715	uncharacterized LOC100505715
217403_s_at	0.509	0.00478339	30293946	-21837	0.99781881	ZNF227	zinc finger protein 227
237157_at	0.509	0.00478764	30290491	-21843	0.78282181
244509_at	0.509	0.0048232	-30261697	-21895	-181068566	GPR155	G protein-coupled receptor 155
209473_at	0.509	0.00482377	30261237	-21896	0.54224476	ENTPD1	ectonucleoside triphosphate diphosphohydrolase 1
213658_at	0.509	0.00484118	-30247219	-21921	-111244826
231237_x_at	0.509	0.00484547	-3024377	-21927	-129404681
241085_at	0.509	0.00485895	-30232952	-21947	-134037301	GPR135	G protein-coupled receptor 135
1569003_at	0.509	0.00486009	30232041	-21948	101834811	VMP1	vacuole membrane protein 1
218024_at	0.509	0.00486425	-30228705	-21955	-0.53645016	MPC1	mitochondrial pyruvate carrier 1
238443_at	0.509	0.00489455	-30204524	-21998	-0.4312829	TFAM	transcription factor A, mitochondrial
1564000_at	0.509	0.00490526	-30196009	-22013	-102434099	ANKRD31	ankyrin repeat domain 31
208005_at	0.509	0.00490563	-30195713	-22014	-108911389	NTN1	netrin 1
205733_at	0.509	0.00491123	30191274	-22022	0.53492953	BLM	Bloom syndrome RecQ like helicase
200079_s_at	0.509	0.00492112	30183431	-22036	0.34928411	KARS	lysyl-tRNA synthetase
239274_at	0.509	0.0049227	30182184	-22038	0.74363536
212517_at	0.509	0.00493052	-30175999	-22049	-0.59595078	ATRN	attractin
201432_at	0.509	0.00493538	-30172155	-22056	-0.46689571	CAT	catalase
1552982_a_at	0.509	0.00494264	-30166434	-22067	-158849827	FGF4	fibroblast growth factor 4
242745_at	0.509	0.00494379	3016552	-22068	125260178	CASR	calcium sensing receptor
214719_at	0.509	0.00494737	-30162703	-22073	-111375815	SLC46A3	solute carrier family 46 member 3
223561_at	0.509	0.00497374	-30141982	-22111	-138795443	NEK6	NIMA related kinase 6
227613_at	0.509	0.00499149	-30128096	-22136	-0.63714348	ZNF331	zinc finger protein 331
210906_x_at	0.509	0.0049954	-30125036	-22141	-303507084	AQP4	aquaporin 4
235289_at	0.509	0.00500923	-30114257	-22161	-195648257	EIF5A2	eukaryotic translation initiation factor 5A2
221446_at	0.509	0.00500946	-30114077	-22161	-122459846	ADAM30	ADAM metallopeptidase domain 30
231113_at	0.509	0.00501592	-30109056	-2217	-0.98306655
1566632_at	0.509	0.00502165	30104597	-22178	159130034
231910_at	0.509	0.00502844	-30099327	-22187	-0.93375788	NUDT14	nudix hydrolase 14
207041_at	0.509	0.00503075	-30097541	-22191	-0.69347105	MASP2	mannan binding lectin serine peptidase 2
214475_x_at	0.509	0.00503656	-30093035	-22199	-124820551	CAPN3	calpain 3
226359_at	0.509	0.00504021	30090207	-22204	11635818	GTPBP1	GTP binding protein 1
222027_at	0.509	0.0050454	-30086193	-22211	-0.51350269	NUCKS1	nuclear casein kinase and cyclin dependent kinase substrate 1
201363_s_at	0.509	0.0050506	-30082176	-22218	-0.39618755	IVNS1ABP	influenza virus NS1A binding protein
202337_at	0.509	0.00505724	-30077048	-22227	-0.4287588	PMF1	polyamine-modulated factor 1
214843_s_at	0.509	0.00507392	300642	-22251	0.52953388	USP33	ubiquitin specific peptidase 33
206160_at	0.509	0.00507674	-30062032	-22254	-113114719	APOBEC2	apolipoprotein B mRNA editing enzyme catalytic subunit 2
1569283_at	0.509	0.00508316	-30057102	-22263	-153692419	ZNF891	zinc finger protein 891
230449_x_at	0.509	0.00508327	-30057011	-22264	-0.89833032
217773_s_at	0.509	0.00509181	-30050461	-22275	-0.30257151	NDUFA4	NDUFA4, mitochondrial complex associated
230032_at	0.509	0.00510539	-30040068	-22294	-0.46490875	OSGEPL1	O-sialoglycoprotein endopeptidase-like 1
1560767_at	0.509	0.00512038	-30028622	-22315	-114386332	HCG22	HLA complex group 22
244811_at	0.509	0.00512135	30027875	-22316	0.54447002	PHIP	pleckstrin homology domain interacting protein
1554704_at	0.509	0.00512195	-30027418	-22317	-110196099	ATP8B3	ATPase phospholipid transporting 8B3
222212_s_at	0.509	0.00512378	-30026028	-22319	-0.55693693	CERS2	ceramide synthase 2
216579_at	0.509	0.00513035	-30021022	-22328	-100134699	GJB4	gap junction protein beta 4
225166_at	0.509	0.00513193	-30019823	-2233	-0.68221729	ARHGAP18	Rho GTPase activating protein 18
219058_x_at	0.509	0.00514188	-30012253	-22344	-0.44674769	TINAGL1	tubulointerstitial nephritis antigen like 1
209525_at	0.509	0.00514385	-30010757	-22347	-0.83741417	HDGFRP3	hepatoma-derived growth factor, related protein 3
216077_s_at	0.509	0.00514486	-30009995	-22348	-0.87730983	L3MBTL1	l(3)mbt-like 1 (Drosophila)
205102_at	0.509	0.00515137	-30005054	-22357	-0.49301979	TMPRSS2	transmembrane protease, serine 2
208930_s_at	0.509	0.00515178	30004745	-22357	0.85494172	ILF3	interleukin enhancer binding factor 3
209108_at	0.509	0.00515512	-30002212	-22362	-0.67843706	TSPAN6	tetraspanin 6
1554748_at	0.509	0.00515635	-30001279	-22364	-216668655	CLCNKB	chloride voltage-gated channel Kb
1554168_a_at	0.509	0.00520841	2996203	-22434	0.52971367	SH3KBP1	SH3 domain containing kinase binding protein 1
212459_x_at	0.509	0.00522027	-29953142	-2245	-0.40763378	SUCLG2	succinate-CoA ligase GDP-forming beta subunit
229668_at	0.509	0.00522486	-29949708	-22456	-10537625
222474_s_at	0.509	0.00522907	-29946555	-22462	-0.41332909	TOMM22	translocase of outer mitochondrial membrane 22
230384_at	0.509	0.00523433	-29942626	-22469	-149796832	ANKRD23	ankyrin repeat domain 23
209366_x_at	0.509	0.005239	-29939143	-22475	-0.35048764	CYB5A	cytochrome b5 type A
240010_at	0.509	0.00524399	-29935417	-22482	-159548161
1552910_at	0.509	0.00524635	-2993366	-22485	-236130287	SIGLEC11	sialic acid binding Ig like lectin 11
239270_at	0.509	0.00524823	-29932259	-22488	-20428514	PLCXD3	phosphatidylinositol specific phospholipase C X domain containing 3
1569004_at	0.509	0.00525431	29927734	-22496	120803144	CARD8-AS1	CARD8 antisense RNA 1
201525_at	0.509	0.00526321	-29921116	-22508	-141661429	APOD	apolipoprotein D
229486_s_at	0.509	0.00526414	-29920422	-22509	-0.95893229	TMEM132A	transmembrane protein 132A
38037_at	0.509	0.00526726	-29918105	-22513	-0.89229503	HBEGF	heparin binding EGF like growth factor
1553059_at	0.509	0.00527761	-29910426	-22527	-125916411	PGLYRP3	peptidoglycan recognition protein 3
201645_at	0.509	0.00527821	29909985	-22527	155627873	TNC	tenascin C
240433_x_at	0.509	0.00528106	-29907872	-22531	-196872259	CADM2	cell adhesion molecule 2
226618_at	0.509	0.00528768	-29902972	-2254	-242318081	UBE2QL1	ubiquitin conjugating enzyme E2 Q family like 1
222950_at	0.509	0.00529942	29894295	-22556	117855494	NIPAL2	NIPA like domain containing 2
213791_at	0.509	0.00530462	29890462	-22562	14924219	PENK	proenkephalin
215505_s_at	0.509	0.00531573	29882278	-22577	124561913	STRN3	striatin 3
203786_s_at	0.509	0.00532209	-29877594	-22586	-129194545	TPD52L1	tumor protein D52-like 1
213933_at	0.509	0.00533626	-2986719	-22604	-250447301	PTGER3	prostaglandin E receptor 3
217129_at	0.509	0.00533628	29867181	-22604	134027613
209384_at	0.509	0.00535266	-29855186	-22626	-0.38397166	PROSC	proline synthetase cotranscribed homolog (bacterial)
227446_s_at	0.509	0.00537102	-29841779	-2265	-0.53692346	DHRS4-AS1	DHRS4 antisense RNA 1
1557225_at	0.509	0.00538013	-29835142	-22662	-0.88438908	ASPG	asparaginase
202212_at	0.509	0.00538888	29828784	-22673	0.99929789	PES1	pescadillo ribosomal biogenesis factor 1
218806_s_at	0.509	0.00540212	-29819174	-2269	-169423213	VAV3	vav guanine nucleotide exchange factor 3
202912_at	0.509	0.00541967	-2980647	-22713	-0.75584507	ADM	adrenomedullin
242101_at	0.509	0.00542295	29804102	-22717	20209543
204639_at	0.509	0.00546784	-297718	-22775	-136130522	ADA	adenosine deaminase
210307_s_at	0.509	0.00546983	2977038	-22778	110473061	KLHL25	kelch like family member 25
216954_x_at	0.509	0.00547848	-29764182	-22789	-0.46444776	ATP5O	ATP synthase, H+ transporting, mitochondrial F1 complex, O subunit
226245_at	0.509	0.00548345	-29760632	-22795	-0.4900296	KCTD1	potassium channel tetramerization domain containing 1
224018_s_at	0.509	0.00548859	-2975696	-22802	-104627743	SCD5	stearoyl-CoA desaturase 5
225173_at	0.509	0.00549974	-29749002	-22816	-0.53377299	ARHGAP18	Rho GTPase activating protein 18
237166_at	0.509	0.00551594	-29737473	-22836	-106534128
242508_at	0.509	0.00552351	-29732097	-22846	-0.73101416	USF3	upstream transcription factor family member 3
224971_at	0.509	0.00552396	-29731777	-22847	-0.28960755	MRPL30	mitochondrial ribosomal protein L30
228771_at	0.509	0.00552552	-29730669	-22849	-0.60419837	GRK3	G protein-coupled receptor kinase 3
214350_at	0.509	0.00555532	-29709575	-22886	-126695139	SNTB2	syntrophin beta 2
236902_at	0.509	0.00557089	-29698598	-22906	-154894269	LINC00643	long intergenic non-protein coding RNA 643
1564631_at	0.509	0.00557141	-2969823	-22907	-175809995
235506_at	0.509	0.00557171	-29698025	-22907	-128063944
232885_at	0.509	0.00557282	29697237	-22908	120969666	BBIP1	BBSome interacting protein 1
1555800_at	0.509	0.00557627	-2969481	-22913	-299990149	ZNF385B	zinc finger protein 385B
200069_at	0.509	0.00557937	29692631	-22917	0.36483105	SART3	squamous cell carcinoma antigen recognized by T-cells 3
1566127_at	0.509	0.00558542	-29688383	-22924	-108027303	LIMS1	LIM zinc finger domain containing 1
231673_at	0.509	0.00559682	-29680382	-22939	-0.461983	LOC105376997	uncharacterized LOC105376997
211020_at	0.509	0.00562184	-29662873	-2297	-151726116	GCNT2	glucosaminyl (N-acetyl) transferase 2, I-branching enzyme (I blood group)
224242_at	0.509	0.00562749	-29658933	-22977	-113368689	GALP	galanin like peptide
212027_at	0.509	0.00563058	29656776	-22981	0.42506368	RBM25	RNA binding motif protein 25
1556554_at	0.509	0.00563583	-29653122	-22987	-300634607	TRIM50	tripartite motif containing 50
239466_at	0.509	0.00563838	29651345	-2299	105291088	DUBR	DPPA2 upstream binding RNA
212733_at	0.509	0.00564496	29646767	-22999	0.35816293	RUBCN	RUN and cysteine rich domain containing beclin 1 interacting protein
209224_s_at	0.509	0.00564686	-29645444	-23001	-0.30939907	NDUFA2	NADH:ubiquinone oxidoreductase subunit A2
1557632_at	0.509	0.00565264	29641426	-23008	0.99059451
217351_at	0.509	0.00565715	296383	-23014	16990251
239087_at	0.509	0.00566888	29630166	-23028	113414405	ANKS4B	ankyrin repeat and sterile alpha motif domain containing 4B
211435_at	0.509	0.00567114	29628604	-23031	0.89881596
202905_x_at	0.509	0.00568168	2962131	-23044	0.38640701	NBN	nibrin
207545_s_at	0.509	0.00568584	29618432	-23049	0.45961716	LOC101930388///LOC101928143///NUMB	uncharacterized LOC101930388///uncharacterized LOC101928143///NUMB, endocytic adaptor protein
204622_x_at	0.509	0.00568743	-29617338	-23051	-0.91048557	NR4A2	nuclear receptor subfamily 4 group A member 2
207109_at	0.509	0.00569633	29611193	-23062	148291979	POU2F3	POU class 2 homeobox 3
236151_at	0.509	0.00569672	-29610928	-23063	-101088678	SRRM4	serine/arginine repetitive matrix 4
235619_at	0.509	0.00572586	-29590881	-23098	-120880528	ASB4	ankyrin repeat and SOCS box containing 4
236227_at	0.509	0.00574921	-29574889	-23127	-0.87044808	TMEM161B	transmembrane protein 161B
1556129_at	0.509	0.00576326	-29565297	-23144	-112985753	LOC642533	uncharacterized LOC642533
1559439_s_at	0.509	0.00576937	29561138	-23151	106463186	C21orf58	chromosome 21 open reading frame 58
220162_s_at	0.509	0.00577128	29559836	-23154	122857746	DNLZ///CARD9	DNL-type zinc finger///caspase recruitment domain family member 9
238164_at	0.509	0.00577319	29558535	-23156	0.43729247	USP6NL	USP6 N-terminal like
211600_at	0.509	0.00579862	-29541257	-23187	-0.63705758	PTPRO	protein tyrosine phosphatase, receptor type O
229042_s_at	0.509	0.00580626	-29536079	-23196	-125866599	DYNC1H1	dynein cytoplasmic 1 heavy chain 1
209966_x_at	0.509	0.00581944	-29527162	-23212	-255002451	ESRRG	estrogen related receptor gamma
200596_s_at	0.509	0.00582222	29525286	-23215	0.40615714	EIF3A	eukaryotic translation initiation factor 3 subunit A
233030_at	0.509	0.00583362	29517594	-23229	0.99876072	PNPLA3	patatin like phospholipase domain containing 3
227191_at	0.509	0.00583494	-29516701	-23231	-0.5575074	ITFG1	integrin alpha FG-GAP repeat containing 1
205498_at	0.509	0.005851	-29505894	-2325	-141232927	GHR	growth hormone receptor
209274_s_at	0.509	0.00585257	-29504833	-23252	-0.37848423	ISCA1	iron-sulfur cluster assembly 1
209568_s_at	0.509	0.00585875	29500687	-23259	0.48339879	RGL1	ral guanine nucleotide dissociation stimulator like 1
220261_s_at	0.509	0.00588787	-29481176	-23294	-0.38777864	ZDHHC4	zinc finger DHHC-type containing 4
206463_s_at	0.509	0.00588858	-29480705	-23295	-130543961	DHRS2	dehydrogenase/reductase 2
236723_at	0.509	0.00589455	-29476716	-23302	-145540084
1556914_at	0.509	0.00589612	-29475665	-23304	-172987728	LOC100652911	uncharacterized LOC100652911
218796_at	0.509	0.00590681	29468541	-23316	0.68543682	FERMT1	fermitin family member 1
221996_s_at	0.509	0.00592714	-29455013	-23341	-22043676	CLTB	clathrin light chain B
224485_s_at	0.509	0.00595864	-29434143	-23378	-0.65704469	SLC30A2	solute carrier family 30 member 2
223087_at	0.509	0.00596758	-29428242	-23388	-0.63041535	ECHDC1	ethylmalonyl-CoA decarboxylase 1
210215_at	0.509	0.00598355	-29417719	-23407	-187974071	TFR2	transferrin receptor 2
223860_at	0.509	0.00598578	29416248	-2341	111984682
238772_at	0.509	0.00599726	-29408704	-23423	-133212359	ZNF207	zinc finger protein 207
222572_at	0.509	0.0060033	29404737	-2343	0.31550883	PDP1	pyruvate dehyrogenase phosphatase catalytic subunit 1
230077_at	0.509	0.00600983	29400452	-23438	0.63897629	SDHAP2///SDHAP1///LOC220729///SDHA	succinate dehydrogenase complex flavoprotein subunit A pseudogene 2///succinate dehydrogenase complex flavoprotein subunit A pseudogene 1///succinate dehydrogenase complex flavoprotein subunit A pseudogene///succinate dehydrogenase complex flavoprotein subunit A
232610_at	0.509	0.00603909	29381313	-23472	0.71601129	PARP14	poly(ADP-ribose) polymerase family member 14
203388_at	0.509	0.00604027	-29380546	-23473	-0.85477882	ARRB2	arrestin beta 2
235362_at	0.509	0.00604703	-2937614	-23481	-0.62706781	LOC729970	hCG2028352-like
231279_at	0.509	0.00604712	-29376077	-23481	-16651471	PATE1	prostate and testis expressed 1
240019_at	0.509	0.00606541	29364176	-23502	16134338
207677_s_at	0.509	0.00611057	29334928	-23554	141975513	NCF4	neutrophil cytosolic factor 4
227051_at	0.509	0.00611716	29330681	-23562	0.5808972	BACE2	beta-site APP-cleaving enzyme 2
238107_at	0.509	0.00612158	-29327833	-23567	-122370315
219654_at	0.509	0.0061246	-29325884	-2357	-165481934	HACD1	3-hydroxyacyl-CoA dehydratase 1
209306_s_at	0.509	0.006125	29325628	-23571	0.43376006	SWAP70	SWAP switching B-cell complex 70kDa subunit
225003_at	0.509	0.00613362	-29320079	-23581	-0.39593365	TMEM205	transmembrane protein 205
218084_x_at	0.509	0.00613864	29316856	-23586	0.73398296	FXYD5	FXYD domain containing ion transport regulator 5
233638_s_at	0.509	0.00614213	-29314611	-2359	-0.48791534	POMGNT1	protein O-linked mannose N-acetylglucosaminyltransferase 1 (beta 1,2-)
222621_at	0.509	0.00619176	29282858	-23647	0.36256585	DNAJC1	DnaJ heat shock protein family (Hsp40) member C1
227282_at	0.509	0.00619971	29277796	-23656	125654167	PCDH19	protocadherin 19
243176_at	0.509	0.00621438	-29268468	-23672	-0.41109618	LOC101929356///ARL5A	uncharacterized LOC101929356///ADP ribosylation factor like GTPase 5A
233853_at	0.509	0.00622105	-29264232	-2368	-155085304
230590_at	0.509	0.00622741	29260202	-23687	103791288
205649_s_at	0.509	0.00624125	-29251435	-23703	-289192435	FGA	fibrinogen alpha chain
240685_at	0.509	0.00625885	-29240314	-23722	-137532346	LINC01095	long intergenic non-protein coding RNA 1095
244675_at	0.509	0.00626526	-29236274	-23729	-169965452	RGS8	regulator of G-protein signaling 8
209846_s_at	0.509	0.00627633	29229303	-23742	0.80332535	BTN3A2	butyrophilin subfamily 3 member A2
239428_at	0.509	0.00627661	-29229124	-23742	-104226325
211453_s_at	0.509	0.00628469	-29224045	-23751	-0.73158526	AKT2	AKT serine/threonine kinase 2
215618_at	0.509	0.0063272	-29197412	-23798	-126322763	RSU1	Ras suppressor protein 1
240936_at	0.509	0.00633235	29194194	-23804	157233005	LOC100287290	cytokine receptor CRL2
226305_at	0.509	0.00633956	-29189697	-23812	-0.95024359	LYNX1	Ly6/neurotoxin 1
210375_at	0.509	0.00634745	-29184783	-23821	-251057651	PTGER3	prostaglandin E receptor 3
233930_at	0.509	0.00636043	-29176708	-23835	-124368812	DMRT3	doublesex and mab-3 related transcription factor 3
238018_at	0.509	0.00636319	-29174996	-23838	-166370634	FAM150B	family with sequence similarity 150 member B
242579_at	0.509	0.00637023	-29170625	-23846	-158033027	BMPR1B	bone morphogenetic protein receptor type 1B
209949_at	0.509	0.00637344	29168636	-23849	132608985	NCF2	neutrophil cytosolic factor 2
227850_x_at	0.509	0.00639801	29153419	-23876	0.93840144	CDC42EP5	CDC42 effector protein 5
241925_x_at	0.509	0.00639917	-29152705	-23878	-200718613	SLC16A7	solute carrier family 16 member 7
205841_at	0.509	0.00640315	29150249	-23882	0.62644205	JAK2	Janus kinase 2
219076_s_at	0.509	0.00640909	-29146582	-23888	-0.70758814	PXMP2	peroxisomal membrane protein 2
211597_s_at	0.509	0.00641049	-29145713	-2389	-0.97307406	HOPX	HOP homeobox
200629_at	0.509	0.00642061	29139477	-23901	0.78750644	WARS	tryptophanyl-tRNA synthetase
217535_at	0.509	0.00644823	29122501	-23931	115829516
229402_at	0.509	0.00648438	-29100378	-2397	-0.72509488	SAMD13	sterile alpha motif domain containing 13
210067_at	0.509	0.00649291	-2909518	-2398	-300749418	AQP4	aquaporin 4
233231_at	0.509	0.00651048	2908448	-23998	100411746
222242_s_at	0.509	0.00652985	-29072721	-24019	-105623636	KLK5	kallikrein related peptidase 5
228306_at	0.509	0.00653593	-29069038	-24026	-0.33187954	CNIH4	cornichon family AMPA receptor auxiliary protein 4
223008_s_at	0.509	0.00655727	-29056131	-24049	-0.4957543	TMEM245	transmembrane protein 245
222140_s_at	0.509	0.00657638	-29044606	-24069	-0.36069035	GPR89A///GPR89B	G protein-coupled receptor 89A///G protein-coupled receptor 89B
215465_at	0.509	0.00659584	29032906	-2409	150801417	ABCA12	ATP binding cassette subfamily A member 12
230788_at	0.509	0.00660054	-29030085	-24095	-113896294	GCNT2	glucosaminyl (N-acetyl) transferase 2, I-branching enzyme (I blood group)
241211_at	0.509	0.00660361	-29028241	-24098	-104366544
233096_at	0.509	0.00660461	-29027643	-24099	-157035283	KIAA1109	KIAA1109
237664_at	0.509	0.00660816	-29025514	-24103	-107471983
203259_s_at	0.509	0.00663083	-29011943	-24127	-0.43427073	HDDC2	HD domain containing 2
203067_at	0.509	0.00666261	-28992996	-2416	-0.46245169	PDHX	pyruvate dehydrogenase complex component X
31874_at	0.509	0.00667284	-28986913	-24171	-0.48128846	GAS2L1	growth arrest specific 2 like 1
232245_at	0.509	0.00667487	-2898571	-24173	-164344505	SLC25A34	solute carrier family 25 member 34
227350_at	0.509	0.0067014	28969984	-24201	0.79025471	HELLS	helicase, lymphoid-specific
242871_at	0.509	0.00671024	-28964756	-2421	-20154725	PAQR5	progestin and adipoQ receptor family member 5
214383_x_at	0.509	0.00671661	-28960994	-24217	-0.4243935	KLHDC3	kelch domain containing 3
242758_x_at	0.509	0.00672167	-28958011	-24222	-151541977	KDM3A	lysine demethylase 3A
206601_s_at	0.509	0.00672904	-28953666	-2423	-116355494	LOC401021///HOXD4///HOXD3	uncharacterized LOC401021///homeobox D4///homeobox D3
238713_at	0.509	0.00672922	28953556	-2423	119578794
212894_at	0.509	0.00673578	-28949692	-24237	-0.54668133	SUPV3L1	Suv3 like RNA helicase
224394_at	0.509	0.00673784	28948483	-24239	131072663	RNF7	ring finger protein 7
213391_at	0.509	0.00675691	-28937271	-24259	-0.52001092	DPY19L4	dpy-19 like 4 (C. elegans)
221787_at	0.509	0.00675744	-28936957	-24259	-0.40977194	C6orf120	chromosome 6 open reading frame 120
228953_at	0.509	0.00677344	28927577	-24276	0.63574594	WHAMM	WAS protein homolog associated with actin, golgi membranes and microtubules
205897_at	0.509	0.00677864	-28924532	-24281	-133362549	NFATC4	nuclear factor of activated T-cells 4
207502_at	0.509	0.00680171	-28911054	-24305	-167299979	GUCA2B	guanylate cyclase activator 2B
231590_at	0.509	0.00681287	-28904548	-24316	-121503565	GATM	glycine amidinotransferase
1556909_at	0.509	0.00681773	-28901718	-24321	-128000895	LOC100505853	uncharacterized LOC100505853
1553155_x_at	0.509	0.00682911	28895096	-24333	0.85479525	ATP6V0D2	ATPase H+ transporting V0 subunit d2
238955_at	0.509	0.00684346	-28886762	-24348	-0.59097023	RFTN2	raftlin family member 2
206079_at	0.509	0.00684876	28883691	-24353	137039501	CHML	CHM like, Rab escort protein 2
211569_s_at	0.509	0.00686172	-28876183	-24367	-0.45373359	HADH	hydroxyacyl-CoA dehydrogenase
227226_at	0.509	0.00686572	28873869	-24371	0.65699702	MRAP2	melanocortin 2 receptor accessory protein 2
218394_at	0.509	0.00687699	-28867358	-24382	-0.46862535	ROGDI	rogdi homolog
215726_s_at	0.509	0.00688388	-28863383	-24389	-0.38314855	CYB5A	cytochrome b5 type A
226435_at	0.509	0.00689184	28858791	-24397	0.71520964	PAPLN	papilin, proteoglycan like sulfated glycoprotein
224918_x_at	0.509	0.00689733	-28855629	-24403	-0.37119531	MGST1	microsomal glutathione S-transferase 1
228581_at	0.509	0.00690208	-28852897	-24408	-124370727	KCNJ10	potassium voltage-gated channel subfamily J member 10
227152_at	0.509	0.00691109	28847715	-24417	0.54123062	KIAA1551	KIAA1551
210372_s_at	0.509	0.00696096	-28819148	-24467	-149877683	TPD52L1	tumor protein D52-like 1
222056_s_at	0.509	0.00696845	-28814876	-24475	-0.38199462	FAHD2A	fumarylacetoacetate hydrolase domain containing 2A
239565_at	0.509	0.00698404	28805994	-2449	100695968	DLG5-AS1	DLG5 antisense RNA 1
216296_at	0.509	0.0069956	-28799418	-24502	-113700588	CLTA	clathrin light chain A
239743_at	0.509	0.00700568	-28793697	-24512	-13027516	SP8	Sp8 transcription factor
228978_at	0.509	0.00700929	-28791644	-24516	-0.73124888	TBX2-AS1	TBX2 antisense RNA 1
218585_s_at	0.509	0.00701492	28788455	-24521	117678779	DTL	denticleless E3 ubiquitin protein ligase homolog
223246_s_at	0.509	0.00701767	28786895	-24524	0.81014485	STRBP	spermatid perinuclear RNA binding protein
230640_at	0.509	0.00701961	28785799	-24526	107021627	FMNL3	formin like 3
211336_x_at	0.509	0.00703611	28776462	-24542	110307523	LILRB1	leukocyte immunoglobulin like receptor B1
234774_at	0.509	0.00703774	-28775543	-24544	-139846365	R3HDML	R3H domain containing like
204810_s_at	0.509	0.00704696	-28770333	-24553	-269566062	CKM	creatine kinase, M-type
210091_s_at	0.509	0.00704747	-28770044	-24554	-0.97912637	DTNA	dystrobrevin alpha
240414_at	0.509	0.00704927	-28769031	-24555	-0.96751687
202065_s_at	0.509	0.00705375	28766506	-2456	0.79054009	PPFIA1	PTPRF interacting protein alpha 1
217748_at	0.509	0.0070567	-28764843	-24563	-0.34144669	ADIPOR1	adiponectin receptor 1
1570070_at	0.509	0.00706058	-28762657	-24567	-0.66001126	CCM2L	CCM2 like scaffolding protein
238326_at	0.509	0.00707915	-28752208	-24585	-0.86862189	ODF3B	outer dense fiber of sperm tails 3B
222057_at	0.509	0.00708917	28746583	-24595	100757289	NOL12	nucleolar protein 12
212583_at	0.509	0.00708917	28746579	-24595	0.42950891	AQR	aquarius intron-binding spliceosomal factor
201140_s_at	0.509	0.00709403	-28743852	-2.46	-0.53654089	RAB5C	RAB5C, member RAS oncogene family
229373_at	0.509	0.00709558	-28742983	-24601	-195158316
230445_at	0.509	0.00710555	-287374	-24611	-132853528	BTBD17	BTB domain containing 17
206441_s_at	0.509	0.00711437	28732463	-2462	0.70925726	COMMD4	COMM domain containing 4
1560617_at	0.509	0.00711558	28731787	-24621	132030592	LOC100128198	uncharacterized LOC100128198
229145_at	0.509	0.00712181	-28728304	-24627	-0.56883997	ANAPC16	anaphase promoting complex subunit 16
238862_at	0.509	0.00713726	-28719678	-24642	-2052435	MFSD4A	major facilitator superfamily domain containing 4A
212546_s_at	0.509	0.00714151	28717308	-24646	0.48778719	FRYL	FRY like transcription coactivator
213219_at	0.509	0.00718826	-28691335	-24692	-12528419	ADCY2	adenylate cyclase 2
234268_at	0.509	0.00719545	28687355	-24699	124411458	SLC2A13	solute carrier family 2 member 13
244327_at	0.509	0.00721065	28678955	-24714	148779264
212004_at	0.509	0.00721103	-28678743	-24714	-0.39379647	SZRD1	SUZ RNA binding domain containing 1
1555817_s_at	0.509	0.00721252	28677922	-24716	173978472	THSD4	thrombospondin type 1 domain containing 4
1570402_at	0.509	0.00721513	28676481	-24718	107602794	KLC3	kinesin light chain 3
220071_x_at	0.509	0.00721713	28675376	-2472	0.35451612	HAUS2	HAUS augmin like complex subunit 2
91617_at	0.509	0.00722167	28672869	-24725	0.3589028	MIR1306///DGCR8	microRNA 1306///DGCR8 microprocessor complex subunit
221769_at	0.509	0.00723986	-28662852	-24742	-0.60436577	SPSB3	splA/ryanodine receptor domain and SOCS box containing 3
223217_s_at	0.509	0.00725183	28656271	-24754	0.70148811	NFKBIZ	NFKB inhibitor zeta
226469_s_at	0.509	0.00725983	-28651877	-24761	-0.6758211	GGT7	gamma-glutamyltransferase 7
233474_at	0.509	0.00726679	-28648059	-24768	-0.96511052	LOC284240	uncharacterized LOC284240
218411_s_at	0.509	0.00727032	-28646125	-24772	-0.63985677	MBIP	MAP3K12 binding inhibitory protein 1
237790_at	0.509	0.00727708	-28642424	-24778	-213682587	SCN8A	sodium voltage-gated channel alpha subunit 8
211946_s_at	0.509	0.00727875	28641506	-2478	0.29740199	PRRC2C	proline rich coiled-coil 2C
225880_at	0.509	0.00728655	-28637243	-24787	-0.3516436	TOR1AIP2	torsin 1A interacting protein 2
236547_at	0.509	0.00728859	-28636126	-24789	-153401364
209019_s_at	0.509	0.00729169	-28634433	-24792	-0.50355304	PINK1	PTEN induced putative kinase 1
1553310_at	0.509	0.00729537	28632419	-24796	140606374	PLB1	phospholipase B1
238770_at	0.509	0.00729992	-28629937	-2.48	-0.94110042	KIAA1456	KIAA1456
1555427_s_at	0.509	0.00732062	28618651	-2482	0.41812132	SYNCRIP	synaptotagmin binding cytoplasmic RNA interacting protein
207492_at	0.509	0.00733034	2861336	-24829	126074231	NGLY1	N-glycanase 1
236655_at	0.509	0.00733252	-28612174	-24831	-0.47544869	TPD52	tumor protein D52
1552455_at	0.509	0.0073391	28608597	-24837	110570089	PRUNE2	prune homolog 2
208909_at	0.509	0.00733955	-28608352	-24838	-0.37751481	UQCRFS1	ubiquinol-cytochrome c reductase, Rieske iron-sulfur polypeptide 1
242998_at	0.509	0.00735385	-28600592	-24851	-105562996	RDH12	retinol dehydrogenase 12 (all-trans/9-cis/11-cis)
227008_at	0.509	0.00738686	-28582736	-24883	-0.54031257	HDDC3	HD domain containing 3
218934_s_at	0.509	0.00739082	-28580594	-24887	-103107868	HSPB7	heat shock protein family B (small) member 7
214532_x_at	0.509	0.00739447	-28578625	-2489	-141666531	POU5F1B	POU class 5 homeobox 1B
218810_at	0.509	0.00740719	28571769	-24902	0.54622396	MIR6732///ZC3H12A	microRNA 6732///zinc finger CCCH-type containing 12A
1557117_at	0.509	0.0074288	-28560149	-24922	-127601166	INTS6-AS1	INTS6 antisense RNA 1
243799_x_at	0.509	0.00742967	-28559683	-24923	-187936182	ANGPTL3	angiopoietin like 3
218994_s_at	0.509	0.00743444	-2855712	-24928	-0.56592435	STAG3L4	stromal antigen 3-like 4 (pseudogene)
204326_x_at	0.509	0.00745727	-28544887	-24949	-112150564	MT1X	metallothionein 1X
222871_at	0.509	0.00745847	-28544247	-2495	-208169044	KLHDC8A	kelch domain containing 8A
219529_at	0.509	0.00746694	28539715	-24958	0.6677661	CLIC3	chloride intracellular channel 3
205395_s_at	0.509	0.00747614	285348	-24967	0.35117804	MRE11A	MRE11 homolog A, double strand break repair nuclease
225283_at	0.509	0.00747732	-28534173	-24968	-0.60571466	ARRDC4	arrestin domain containing 4
229115_at	0.509	0.00747759	28534028	-24968	0.64627943	DYNC1H1	dynein cytoplasmic 1 heavy chain 1
205557_at	0.509	0.00748026	-28532602	-24971	-0.82452221	LOC149684///BPI	uncharacterized LOC149684///bactericidal/permeability-increasing protein
221493_at	0.509	0.00748076	-28532336	-24971	-0.29980412	TSPYL1	TSPY like 1
208660_at	0.509	0.00748573	-28529685	-24976	-0.44414743	CS	citrate synthase
214733_s_at	0.509	0.00749104	-28526854	-24981	-0.49826438	YIPF1	Yip1 domain family member 1
215865_at	0.509	0.00749119	-28526775	-24981	-10581794	SYT12	synaptotagmin 12
230003_at	0.509	0.00749422	-28525159	-24984	-16848921	SLC16A7	solute carrier family 16 member 7
233085_s_at	0.509	0.00750536	28519234	-24994	116101637	NABP1	nucleic acid binding protein 1
221653_x_at	0.509	0.00750567	28519064	-24995	101859768	APOL2	apolipoprotein L2
212169_at	0.509	0.0075148	-28514216	-25003	-0.50199343	FKBP9	FK506 binding protein 9
204470_at	0.509	0.00751774	28512653	-25006	142602998	CXCL1	C-X-C motif chemokine ligand 1
240583_at	0.509	0.00752021	28511339	-25008	11209658	RIOK3	RIO kinase 3
1564706_s_at	0.509	0.0075272	-28507631	-25015	-137961051	GLS2	glutaminase 2
222248_s_at	0.509	0.00753073	-28505756	-25018	-139205035	SIRT4	sirtuin 4
1562364_at	0.509	0.00754198	28499799	-25028	142934504	GVINP1	GTPase, very large interferon inducible pseudogene 1
219370_at	0.509	0.00754669	-28497307	-25033	-160821741	RPRM	reprimo, TP53 dependent G2 arrest mediator candidate
241672_at	0.509	0.00755485	-28492988	-2504	-114975307	SERTM1	serine rich and transmembrane domain containing 1
208083_s_at	0.509	0.00755685	2849193	-25042	11506823	LOC100505984///ITGB6	uncharacterized LOC100505984///integrin subunit beta 6
209312_x_at	0.509	0.00755762	28491522	-25043	0.72589556	LOC101060835///LOC100996809///HLA-DRB5///HLA-DRB4///HLA-DRB1///HLA-DQB1	HLA class II histocompatibility antigen, DQ beta 1 chain-like///HLA class II histocompatibility antigen, DRB1-10 beta chain-like///major histocompatibility complex, class II, DR beta 5///major histocompatibility complex, class II, DR beta 4///major histocompatibility complex, class II, DR beta 1///major histocompatibility complex, class II, DQ beta 1
208353_x_at	0.509	0.00755858	28491015	-25044	0.77635858	ANK1	ankyrin 1
208708_x_at	0.509	0.00756171	28489361	-25047	0.36152377	EIF5	eukaryotic translation initiation factor 5
213703_at	0.509	0.00757391	28482924	-25058	0.893999	LINC00342	long intergenic non-protein coding RNA 342
218025_s_at	0.509	0.00759973	-28469327	-25082	-104171229	ECI2	enoyl-CoA delta isomerase 2
37590_g_at	0.509	0.00761342	-28462136	-25094	-107510407
212014_x_at	0.509	0.0076205	28458422	-25101	0.83258784	CD44	CD44 molecule (Indian blood group)
218060_s_at	0.509	0.00762352	28456843	-25104	11289136	USB1	U6 snRNA biogenesis phosphodiesterase 1
225973_at	0.509	0.00762512	28456003	-25105	0.65284104	TAP2	transporter 2, ATP binding cassette subfamily B member
235229_at	0.509	0.0076384	28449048	-25117	133531456
207375_s_at	0.509	0.00765521	28440261	-25133	0.47688011	IL15RA	interleukin 15 receptor subunit alpha
244084_at	0.509	0.00765735	28439146	-25135	0.97173288	AIFM3	apoptosis inducing factor, mitochondria associated 3
214867_at	0.509	0.00767012	28432483	-25146	0.87127338	ZSWIM8-AS1///NDST2	ZSWIM8 antisense RNA 1///N-deacetylase and N-sulfotransferase 2
201172_x_at	0.509	0.00769122	-28421501	-25165	-0.31199087	ATP6V0E1	ATPase H+ transporting V0 subunit e1
236835_at	0.509	0.00770467	28414514	-25178	0.53596617	FUT8-AS1	FUT8 antisense RNA 1
1558662_s_at	0.509	0.00770622	2841371	-25179	0.88235662	BANK1	B-cell scaffold protein with ankyrin repeats 1
200804_at	0.509	0.00771643	-28408414	-25188	-0.35690903	TMBIM6	transmembrane BAX inhibitor motif containing 6
232943_at	0.509	0.00771729	-28407971	-25189	-132170454
220333_at	0.509	0.0077216	-2840574	-25193	-139355116	PAQR5	progestin and adipoQ receptor family member 5
225236_at	0.509	0.00773817	-28397167	-25208	-0.35357788	RBM18	RNA binding motif protein 18
1566455_at	0.509	0.00775667	-28387614	-25225	-150454697	LOC100507494	uncharacterized LOC100507494
237453_at	0.509	0.00777473	-28378311	-25241	-0.79901407	ZNF529	zinc finger protein 529
235006_at	0.509	0.00777659	-28377352	-25243	-0.65434413	CDKN2AIPNL	CDKN2A interacting protein N-terminal like
227631_at	0.509	0.00780247	-28364057	-25266	-120779796	ABI2	abl-interactor 2
1557828_a_at	0.509	0.00781616	28357043	-25278	0.43017453	TMEM267	transmembrane protein 267
214589_at	0.509	0.0078279	28351034	-25289	111047396	FGF12	fibroblast growth factor 12
238412_at	0.509	0.00783247	283487	-25293	0.74418652	LOC101060405///RRN3P3	putative RRN3-like protein RRN3P1///RRN3 homolog, RNA polymerase I transcription factor pseudogene 3
237995_at	0.509	0.00783362	-28348112	-25294	-103913221	RIMBP2	RIMS binding protein 2
212928_at	0.509	0.007837	-28346383	-25297	-0.65706492	TSPYL4	TSPY like 4
227340_s_at	0.509	0.00783742	-28346171	-25297	-126993757	RGMB	repulsive guidance molecule family member b
218190_s_at	0.509	0.00783812	-28345811	-25298	-0.33013318	UQCR10	ubiquinol-cytochrome c reductase, complex III subunit X
222915_s_at	0.509	0.00784116	28344262	-25301	0.7212522	BANK1	B-cell scaffold protein with ankyrin repeats 1
1555662_s_at	0.509	0.00784221	28343726	-25301	135229358	DAOA	D-amino acid oxidase activator
228415_at	0.509	0.00785792	28335713	-25315	0.38601937	AP1S2	adaptor related protein complex 1 sigma 2 subunit
218807_at	0.509	0.00787356	-28327753	-25329	-129447042	VAV3	vav guanine nucleotide exchange factor 3
227115_at	0.509	0.00788206	-28323429	-25337	-0.52488833	LOC100506870///LOC283140	uncharacterized LOC100506870///uncharacterized LOC283140
1555579_s_at	0.509	0.00788251	-283232	-25337	-0.7098513	PTPRM	protein tyrosine phosphatase, receptor type M
225469_at	0.509	0.00788497	-28321951	-2534	-0.62472759	LYRM5	LYR motif containing 5
210528_at	0.509	0.00789328	28317736	-25347	124601215	MR1	major histocompatibility complex, class I-related
224371_at	0.509	0.00789831	-28315183	-25351	-159229241	ADAMTSL1	ADAMTS like 1
228961_at	0.509	0.00790724	28310656	-25359	0.86442812	MIER3	MIER family member 3
1562771_at	0.509	0.00791044	-28309038	-25362	-0.96436168	LOC101928277	uncharacterized LOC101928277
230357_at	0.509	0.00791081	28308851	-25362	0.98638687	GMDS	GDP-mannose 4,6-dehydratase
224584_at	0.509	0.00793174	-28298266	-25381	-0.3889054	TMEM230	transmembrane protein 230
238458_at	0.509	0.00794119	-28293495	-25389	-144997225	MICU3	mitochondrial calcium uptake family member 3
203972_s_at	0.509	0.00794516	-28291495	-25393	-0.46714939	PEX3	peroxisomal biogenesis factor 3
243427_at	0.509	0.00794625	28290944	-25394	133468364
1557341_x_at	0.509	0.00794654	-28290798	-25394	-132303757	PIK3CD-AS2	PIK3CD antisense RNA 2
238464_at	0.509	0.00795069	28288705	-25398	140830675	ANKRD36	ankyrin repeat domain 36
221721_s_at	0.509	0.00795825	-28284896	-25404	-0.58402142	LZTS1	leucine zipper tumor suppressor 1
217935_s_at	0.509	0.00795851	-28284769	-25404	-0.4387174	UQCC1	ubiquinol-cytochrome c reductase complex assembly factor 1
239807_at	0.509	0.0079641	-28281952	-25409	-0.74989371	LOC102724165	uncharacterized LOC102724165
221589_s_at	0.509	0.00796841	-28279785	-25413	-0.73606696	ALDH6A1	aldehyde dehydrogenase 6 family member A1
205650_s_at	0.509	0.00797175	-28278105	-25416	-221591751	FGA	fibrinogen alpha chain
241312_at	0.509	0.0079719	-2827803	-25416	-164194404	LINC00911	long intergenic non-protein coding RNA 911
1565882_at	0.509	0.00797307	28277441	-25417	0.71508718
221538_s_at	0.51	0.00798957	28269157	-25432	0.82415818	PLXNA1	plexin A1
208703_s_at	0.51	0.00801002	-28258911	-2545	-0.3440764	APLP2	amyloid beta precursor like protein 2
235193_at	0.51	0.00801603	-28255907	-25455	-0.81435135	FAM214A	family with sequence similarity 214 member A
243881_at	0.51	0.00804426	-2824181	-25479	-0.92483921	SHC3	SHC adaptor protein 3
214791_at	0.51	0.00805463	28236648	-25488	0.47119368	SP140L	SP140 nuclear body protein like
238847_at	0.51	0.00805476	-28236581	-25489	-0.78585037	HOXD10	homeobox D10
224105_x_at	0.51	0.0080633	28232333	-25496	0.79199116
215758_x_at	0.51	0.00806488	-28231548	-25497	-0.6450111	ZNF93	zinc finger protein 93
213333_at	0.51	0.00807322	-28227401	-25505	-0.35180539	MDH2	malate dehydrogenase 2
216888_at	0.511	0.00808918	-28219481	-25518	-0.89674053	LDB3	LIM domain binding 3
237805_at	0.512	0.00813034	-28199121	-25554	-130209961	LOC729296	uncharacterized LOC729296
226151_x_at	0.512	0.00814815	-28190343	-25569	-0.31690098	CRYZL1	crystallin zeta like 1
223374_s_at	0.512	0.00815239	-28188256	-25573	-0.94944056	B3GALNT1	beta-1,3-N-acetylgalactosaminyltransferase 1 (globoside blood group)
240403_at	0.512	0.0081757	-28176792	-25593	-140307021
225693_s_at	0.512	0.00817959	-28174886	-25596	-0.4028851	CAMTA1	calmodulin binding transcription activator 1
230814_at	0.512	0.00818628	-28171606	-25602	-13361046	C19orf81	chromosome 19 open reading frame 81
227626_at	0.512	0.00819906	28165341	-25613	0.52006754	PAQR8	progestin and adipoQ receptor family member 8
210833_at	0.512	0.00820808	-28160926	-2562	-21017381	PTGER3	prostaglandin E receptor 3
218931_at	0.512	0.00820968	-28160147	-25622	-0.55161565	RAB17	RAB17, member RAS oncogene family
212111_at	0.512	0.0082316	-28149437	-2564	-0.52798563	STX12	syntaxin 12
205574_x_at	0.512	0.00825901	28136092	-25664	0.90718396	BMP1	bone morphogenetic protein 1
238034_at	0.512	0.00826339	2813396	-25667	0.58897242	CANX	calnexin
235384_at	0.512	0.00826713	-28132142	-25671	-0.94801822	NUDT19	nudix hydrolase 19
201389_at	0.512	0.00826756	28131934	-25671	0.69492786	ITGA5	integrin subunit alpha 5
203894_at	0.512	0.00826962	-28130934	-25673	-0.75179479	TUBG2	tubulin gamma 2
224806_at	0.512	0.00829143	28120351	-25691	0.38247212	TRIM25	tripartite motif containing 25
1570303_at	0.512	0.00830826	-28112207	-25705	-104866046
202245_at	0.512	0.00831744	28107773	-25713	0.40878654	LSS	lanosterol synthase (2,3-oxidosqualene-lanosterol cyclase)
1563934_at	0.512	0.00833722	28098228	-2573	149620521
243814_at	0.512	0.0083672	28083798	-25755	0.7591401	LOC101927377	uncharacterized LOC101927377
203242_s_at	0.512	0.00837393	2808057	-2576	0.55998082	PDLIM5	PDZ and LIM domain 5
201175_at	0.512	0.00837999	-2807766	-25765	-0.36708027	TMX2	thioredoxin related transmembrane protein 2
219048_at	0.512	0.00838297	-28076229	-25768	-0.70452284	PIGN	phosphatidylinositol glycan anchor biosynthesis class N
238706_at	0.512	0.0083958	28070084	-25779	0.52248702	PAPD4	poly(A) RNA polymerase D4, non-canonical
229598_at	0.512	0.00839775	-28069146	-2578	-138659642	COBLL1	cordon-bleu WH2 repeat protein like 1
225993_at	0.512	0.00840869	-28063914	-25789	-0.43135149	EARS2	glutamyl-tRNA synthetase 2, mitochondrial
209382_at	0.512	0.00841385	28061447	-25794	0.40873016	POLR3C	RNA polymerase III subunit C
243340_at	0.512	0.00842051	-28058264	-25799	-123555212
240075_at	0.512	0.00843059	28053453	-25807	125464524	LOC101927417	uncharacterized LOC101927417
228512_at	0.512	0.00845599	-28041357	-25829	-0.55194107	PTCD3	pentatricopeptide repeat domain 3
228877_at	0.512	0.00845765	-28040566	-2583	-0.61373691	RGL3	ral guanine nucleotide dissociation stimulator like 3
213234_at	0.512	0.00847284	-28033349	-25842	-108766489	FAM234B	family with sequence similarity 234 member B
227861_at	0.512	0.0084743	-28032655	-25844	-0.86672394	TMEM161B	transmembrane protein 161B
235252_at	0.512	0.00847818	28030811	-25847	0.36118392	KSR1	kinase suppressor of ras 1
215193_x_at	0.512	0.00849104	28024714	-25857	0.85697443	LOC101060835///LOC100996809///HLA-DRB4///HLA-DRB3///HLA-DRB1///HLA-DQB1	HLA class II histocompatibility antigen, DQ beta 1 chain-like///HLA class II histocompatibility antigen, DRB1-10 beta chain-like///major histocompatibility complex, class II, DR beta 4///major histocompatibility complex, class II, DR beta 3///major histocompatibility complex, class II, DR beta 1///major histocompatibility complex, class II, DQ beta 1
224412_s_at	0.512	0.00850779	-28016787	-25871	-107579078	TRPM6	transient receptor potential cation channel subfamily M member 6
218160_at	0.512	0.00851185	-28014866	-25875	-0.44052949	NDUFA8	NADH:ubiquinone oxidoreductase subunit A8
206134_at	0.512	0.00851225	28014677	-25875	111925187	ADAMDEC1	ADAM like decysin 1
211818_s_at	0.512	0.00852946	-28006548	-25889	-127864299	LOC729966///PDE4C	uncharacterized LOC729966///phosphodiesterase 4C
227010_at	0.512	0.00853041	-28006101	-2589	-116098322
222269_at	0.512	0.00854012	28001523	-25898	0.9390947	APOOL	apolipoprotein O like
205848_at	0.512	0.00854779	-27997911	-25904	-0.88100374	GAS2	growth arrest specific 2
213802_at	0.512	0.00856051	27991921	-25914	0.61106594	PRSS12	protease, serine 12
239006_at	0.512	0.00856323	-27990646	-25917	-168370433	SLC26A7	solute carrier family 26 member 7
1570185_at	0.512	0.0085708	27987086	-25923	0.83459982	LOC105378568	uncharacterized LOC105378568
1554182_at	0.512	0.00857245	-27986314	-25924	-207922323	TRIM74///TRIM73	tripartite motif containing 74///tripartite motif containing 73
201816_s_at	0.512	0.00858055	-27982508	-25931	-0.3982365	GBAS	glioblastoma amplified sequence
1555586_at	0.512	0.00858067	27982454	-25931	115353845	FAM71B	family with sequence similarity 71 member B
209248_at	0.512	0.00858236	-27981662	-25932	-0.33041815	GHITM	growth hormone inducible transmembrane protein
231214_at	0.512	0.00858324	-2798125	-25933	-140140116
210658_s_at	0.513	0.00860589	-27970636	-25951	-0.4840853	GGA2	golgi associated, gamma adaptin ear containing, ARF binding protein 2
217370_x_at	0.513	0.00861781	-27965063	-25961	-0.36696875	FUS	FUS RNA binding protein
209396_s_at	0.514	0.00864002	27954698	-25979	188454304	CHI3L1	chitinase 3 like 1
227957_at	0.514	0.00864354	-27953056	-25982	-0.89799374	GSN	gelsolin
225147_at	0.514	0.00865747	-27946567	-25993	-0.43292919	CYTH3	cytohesin 3
222529_at	0.514	0.00866962	27940921	-26003	0.58084794	SLC25A37	solute carrier family 25 member 37
1562110_at	0.514	0.00868472	27933908	-26015	0.83210463	IWS1	IWS1, SUPT6H interacting protein
219394_at	0.514	0.00868686	27932917	-26017	0.90077064	PGS1	phosphatidylglycerophosphate synthase 1
206744_s_at	0.514	0.00871561	27919602	-2604	0.58344913	ZMYM5	zinc finger MYM-type containing 5
200980_s_at	0.514	0.00871705	-27918937	-26041	-0.38305662	PDHA1	pyruvate dehydrogenase (lipoamide) alpha 1
228500_at	0.514	0.00872113	-2791705	-26044	-0.38322728	THAP8	THAP domain containing 8
210702_s_at	0.514	0.0087322	-27911937	-26053	-127081318	PTGIS	prostaglandin I2 (prostacyclin) synthase
218170_at	0.514	0.00873315	-27911497	-26054	-0.35991954	ISOC1	isochorismatase domain containing 1
218953_s_at	0.514	0.00874273	27907078	-26062	0.48119373	PCYOX1L	prenylcysteine oxidase 1 like
205052_at	0.514	0.0087459	-27905617	-26064	-0.55329049	AUH	AU RNA binding methylglutaconyl-CoA hydratase
210130_s_at	0.514	0.00875532	-27901276	-26072	-0.94119709	TM7SF2	transmembrane 7 superfamily member 2
208915_s_at	0.514	0.00877606	-2789174	-26088	-0.67967819	GGA2	golgi associated, gamma adaptin ear containing, ARF binding protein 2
219941_at	0.514	0.00877729	27891173	-26089	0.70696289	TMEM19	transmembrane protein 19
1569464_at	0.514	0.00878951	27885563	-26099	104225213	PPFIBP1	PPFIA binding protein 1
227696_at	0.514	0.00879744	-27881925	-26105	-0.44883421	EXOSC6	exosome component 6
215789_s_at	0.514	0.00880487	-27878523	-26111	-124503398	AJAP1	adherens junctions associated protein 1
206214_at	0.514	0.0088162	27873335	-2612	0.95801241	PLA2G7	phospholipase A2 group VII
231939_s_at	0.514	0.00882392	27869807	-26126	0.67519543	BDP1	B double prime 1, subunit of RNA polymerase III transcription initiation factor IIIB
202331_at	0.514	0.00885205	-27856967	-26149	-0.79960155	BCKDHA	branched chain keto acid dehydrogenase E1, alpha polypeptide
228734_at	0.514	0.00885267	-27856684	-26149	-0.43632054	UBE2V2	ubiquitin conjugating enzyme E2 V2
208868_s_at	0.514	0.00885727	-27854587	-26153	-0.75811218	GABARAPL1	GABA type A receptor associated protein like 1
1569263_at	0.515	0.00888433	-27842282	-26174	-127970751
219342_at	0.517	0.00892345	-27824549	-26205	-0.51222799	CASD1	CAS1 domain containing 1
226990_at	0.517	0.00893863	-27817689	-26217	-0.29932143	CAPRIN1	cell cycle associated protein 1
227321_at	0.518	0.00897811	-27799895	-26247	-0.64740386	GATS	GATS, stromal antigen 3 opposite strand
1561097_at	0.518	0.0089787	-27799629	-26248	-101882798
227238_at	0.52	0.00901496	-27783352	-26276	-15528916	MUC15	mucin 15, cell surface associated
35820_at	0.52	0.00904309	2777077	-26298	0.43392448	GM2A	GM2 ganglioside activator
244779_at	0.52	0.00904502	-27769909	-26299	-112532302	ZDHHC2	zinc finger DHHC-type containing 2
1567214_a_at	0.52	0.00910436	27743486	-26345	0.52105355	PNN	pinin, desmosome associated protein
1565797_at	0.52	0.00910855	-27741625	-26348	-18342056
207139_at	0.52	0.00911005	-27740958	-26349	-312701515	ATP4A	ATPase H+/K+ transporting alpha subunit
231166_at	0.52	0.00911346	-27739446	-26352	-258539199	GPR155	G protein-coupled receptor 155
211033_s_at	0.52	0.00911734	-27737723	-26355	-0.59696487	PEX7	peroxisomal biogenesis factor 7
1553178_a_at	0.52	0.00911756	-2773763	-26355	-0.72489785	SSTR3	somatostatin receptor 3
239533_at	0.52	0.00915229	-27722259	-26382	-236534867	GPR155	G protein-coupled receptor 155
228264_at	0.52	0.00917335	27712963	-26398	136858565	ACCS	1-aminocyclopropane-1-carboxylate synthase homolog (inactive)
1563524_a_at	0.52	0.00917949	-2771026	-26402	-0.96690167	ITPK1-AS1	ITPK1 antisense RNA 1
225835_at	0.52	0.00918053	-27709801	-26403	-0.61741049	SLC12A2	solute carrier family 12 member 2
218455_at	0.52	0.00918164	-27709311	-26404	-0.61064497	NFS1	NFS1 cysteine desulfurase
231808_at	0.52	0.00920041	-27701053	-26418	-0.44595244	OIP5-AS1	OIP5 antisense RNA 1
224820_at	0.52	0.00920067	-27700941	-26418	-0.35346939	COX20	COX20, cytochrome c oxidase assembly factor
217939_s_at	0.52	0.00920084	-27700865	-26419	-0.26375022	AFTPH	aftiphilin
238323_at	0.52	0.00920212	-277003	-2642	-0.99488215	TEAD2	TEA domain transcription factor 2
216202_s_at	0.52	0.00920765	27697874	-26424	0.40502703	SPTLC2	serine palmitoyltransferase long chain base subunit 2
222620_s_at	0.52	0.0092085	276975	-26424	0.35820718	DNAJC1	DnaJ heat shock protein family (Hsp40) member C1
234980_at	0.52	0.00921987	-27692508	-26433	-0.697646	TMEM56	transmembrane protein 56
211465_x_at	0.52	0.00922176	27691678	-26434	0.47790968	FUT6	fucosyltransferase 6
239422_at	0.52	0.00923247	-27686981	-26443	-107468109	GPC2	glypican 2
223675_s_at	0.521	0.0092762	27667862	-26476	0.5184884	VEZT	vezatin, adherens junctions transmembrane protein
244534_at	0.521	0.00927679	-27667608	-26476	-0.69740641
239892_at	0.521	0.009279	27666642	-26478	141828252
205174_s_at	0.521	0.00930208	2765659	-26495	107046551	QPCT	glutaminyl-peptide cyclotransferase
1553927_at	0.521	0.00931618	-27650458	-26506	-0.97131366	C7orf33	chromosome 7 open reading frame 33
202741_at	0.521	0.00931955	-27648994	-26508	-106754425	PRKACB	protein kinase cAMP-activated catalytic subunit beta
1558682_at	0.521	0.00934632	2763738	-26528	125414351	HMGA2	high mobility group AT-hook 2
226116_at	0.521	0.00937154	-27626469	-26547	-0.44435785	DFFA	DNA fragmentation factor subunit alpha
242431_at	0.521	0.00937591	27624583	-2655	0.55776385
222353_at	0.521	0.00939582	-2761599	-26565	-10291806	LIMD1	LIM domains containing 1
216705_s_at	0.521	0.00941149	-27609243	-26577	-189204964	ADA	adenosine deaminase
242269_at	0.521	0.00942395	-27603882	-26586	-12278366	LINC00982	long intergenic non-protein coding RNA 982
1555088_x_at	0.521	0.00942797	27602154	-26589	122608448	STAT5B	signal transducer and activator of transcription 5B
201301_s_at	0.521	0.00943822	27597755	-26596	0.49182123	ANXA4	annexin A4
233233_at	0.521	0.00944539	-27594676	-26602	-0.78851338	RASSF3	Ras association domain family member 3
205260_s_at	0.521	0.00947868	27580419	-26626	0.82955922	ACYP1	acylphosphatase 1
1568906_at	0.521	0.00948348	27578371	-2663	10491687	LOC728196	uncharacterized LOC728196
228281_at	0.521	0.00948699	2757687	-26632	114478392	DDIAS	DNA damage induced apoptosis suppressor
223105_s_at	0.521	0.0095032	-2756995	-26644	-0.34740133	TMEM14B///TMEM14C	transmembrane protein 14B///transmembrane protein 14C
1557943_at	0.521	0.00950507	-27569154	-26646	-0.81522183	CNP	2',3'-cyclic nucleotide 3' phosphodiesterase
227184_at	0.521	0.00950932	27567339	-26649	0.51626069	PTAFR	platelet activating factor receptor
210112_at	0.521	0.00952455	27560854	-2666	0.58300108	HPS1	HPS1, biogenesis of lysosomal organelles complex 3 subunit 1
231159_at	0.521	0.00955133	27549471	-2668	127320325	CXorf51B///CXorf51A	chromosome X open reading frame 51B///chromosome X open reading frame 51A
1569401_at	0.521	0.00958997	-27533101	-26708	-148634335	CLEC12A	C-type lectin domain family 12 member A
203621_at	0.521	0.00960931	-27524928	-26722	-0.35656853	NDUFB5	NADH:ubiquinone oxidoreductase subunit B5
233888_s_at	0.521	0.00960936	27524907	-26722	0.47532527	SRGAP1	SLIT-ROBO Rho GTPase activating protein 1
221095_s_at	0.521	0.00961697	-27521697	-26728	-224805485	KCNE2	potassium voltage-gated channel subfamily E regulatory subunit 2
1554183_s_at	0.521	0.009619	-27520837	-26729	-118560408	TRIM74///TRIM73	tripartite motif containing 74///tripartite motif containing 73
226192_at	0.521	0.00964341	-27510555	-26747	-144652962	AR	androgen receptor
217865_at	0.521	0.00964682	-27509121	-26749	-0.50743184	RNF130	ring finger protein 130
214541_s_at	0.521	0.00965143	-27507183	-26753	-109848795	QKI	QKI, KH domain containing RNA binding
237778_at	0.521	0.00966854	27499998	-26765	109923676
235010_at	0.521	0.00967183	-27498616	-26767	-0.63017221	ZBED5-AS1	ZBED5 antisense RNA 1
228901_at	0.521	0.00968433	-27493376	-26776	-0.90532669	CDK9	cyclin dependent kinase 9
232255_at	0.521	0.0097157	-27480248	-26799	-0.98193138	LINC00997	long intergenic non-protein coding RNA 997
209309_at	0.521	0.00972107	-27478005	-26803	-150537328	AZGP1	alpha-2-glycoprotein 1, zinc-binding
204745_x_at	0.521	0.00972586	-27476006	-26806	-139869608	MT1G	metallothionein 1G
244610_x_at	0.521	0.00973226	27473338	-26811	0.83472001
226030_at	0.521	0.00973879	-27470613	-26815	-0.9637714	ACADSB	acyl-CoA dehydrogenase, short/branched chain
223809_at	0.521	0.00976432	27459984	-26834	111526436	RGS18	regulator of G-protein signaling 18
239574_at	0.521	0.0097716	-27456958	-26839	-142129276
201581_at	0.521	0.00977537	-27455391	-26842	-0.32506146	TMX4	thioredoxin related transmembrane protein 4
1559563_at	0.521	0.00977771	-27454417	-26843	-0.70998522
235050_at	0.521	0.00978565	-27451122	-26849	-262887994	SLC2A12	solute carrier family 2 member 12
224221_s_at	0.521	0.00981625	-27438439	-26871	-174866869	VAV3	vav guanine nucleotide exchange factor 3
232046_at	0.521	0.00981626	27438435	-26871	129327028	KIAA1217	KIAA1217
211911_x_at	0.521	0.0098166	27438295	-26871	0.69096453	HLA-B	major histocompatibility complex, class I, B
220559_at	0.521	0.00981748	27437933	-26872	143751992	EN1	engrailed homeobox 1
204993_at	0.521	0.0098225	-27435856	-26875	-0.58525154	GNAZ	G protein subunit alpha z
1568598_at	0.521	0.00982778	2743367	-26879	120619442	KAZALD1	Kazal type serine peptidase inhibitor domain 1
1556540_a_at	0.521	0.00984341	-27427215	-2689	-154801282
208758_at	0.521	0.00985167	27423808	-26896	0.39652783	ATIC	5-aminoimidazole-4-carboxamide ribonucleotide formyltransferase/IMP cyclohydrolase
217907_at	0.521	0.00985555	2742221	-26899	0.36234504	MRPL18	mitochondrial ribosomal protein L18
237273_at	0.521	0.00987546	-27414008	-26913	-138823513	KCNU1	potassium calcium-activated channel subfamily U member 1
207546_at	0.521	0.00988643	-27409496	-2692	-303718545	ATP4B	ATPase H+/K+ transporting beta subunit
230964_at	0.521	0.00988709	-27409226	-26921	-211208318	FREM2	FRAS1 related extracellular matrix protein 2
214319_at	0.521	0.00989198	-27407214	-26924	-0.77754042	FRY	FRY microtubule binding protein
209068_at	0.521	0.00989311	-27406751	-26925	-0.45840906	HNRNPDL	heterogeneous nuclear ribonucleoprotein D like
232160_s_at	0.521	0.00989345	27406612	-26925	0.83171059	TNIP2	TNFAIP3 interacting protein 2
203837_at	0.521	0.00990012	-27403874	-2693	-0.45787348	MAP3K5	mitogen-activated protein kinase kinase kinase 5
206560_s_at	0.521	0.0099261	27393219	-26948	121414135	MIA	melanoma inhibitory activity
231766_s_at	0.521	0.00992677	27392946	-26949	0.87701354	COL12A1	collagen type XII alpha 1 chain
236055_at	0.521	0.00992695	27392871	-26949	0.99984761	DQX1	DEAQ-box RNA dependent ATPase 1
211379_x_at	0.521	0.00994283	-27386372	-2696	-107589388	B3GALNT1	beta-1,3-N-acetylgalactosaminyltransferase 1 (globoside blood group)
222802_at	0.521	0.009973	-27374053	-26981	-0.83974522	EDN1	endothelin 1
202903_at	0.521	0.00999447	-2736531	-26996	-0.44833938	LSM5	LSM5 homolog, U6 small nuclear RNA and mRNA degradation associated
205375_at	0.521	0.0099967	27364402	-26998	100799642	MDFI	MyoD family inhibitor
226228_at	0.521	0.01000224	-2736215	-27002	-405630223	AQP4	aquaporin 4
226258_at	0.521	0.01001052	-27358784	-27008	-106670635	AMN1	antagonist of mitotic exit network 1 homolog
212870_at	0.521	0.01001069	-27358714	-27008	-0.38832866	SOS2	SOS Ras/Rho guanine nucleotide exchange factor 2
228564_at	0.521	0.01001816	-2735568	-27013	-135666242	LINC01116	long intergenic non-protein coding RNA 1116
212444_at	0.521	0.01001965	27355073	-27014	0.62444211	GPRC5A	G protein-coupled receptor class C group 5 member A
238775_at	0.521	0.01002782	27351758	-2702	0.35508696	ITFG1	integrin alpha FG-GAP repeat containing 1
242766_at	0.521	0.01003154	27350251	-27022	110336945	LOC105377134	uncharacterized LOC105377134
228123_s_at	0.521	0.01004061	-27346575	-27029	-0.28694967	ABHD12	abhydrolase domain containing 12
242907_at	0.521	0.01004354	27345385	-27031	0.61372485	GBP2	guanylate binding protein 2
206074_s_at	0.521	0.01005396	27341169	-27038	0.47077217	HMGA1	high mobility group AT-hook 1
203858_s_at	0.521	0.01005755	-27339716	-2704	-0.63440548	COX10	COX10, heme A:farnesyltransferase cytochrome c oxidase assembly factor
225570_at	0.521	0.01006253	-27337701	-27044	-0.79689563	SLC41A1	solute carrier family 41 member 1
201660_at	0.521	0.01007092	-27334309	-2705	-0.49950851	ACSL3	acyl-CoA synthetase long-chain family member 3
238972_at	0.521	0.01009381	-27325071	-27065	-0.72405034
229701_at	0.521	0.01010513	-27320511	-27073	-118635465	DNAJC9	DnaJ heat shock protein family (Hsp40) member C9
235987_at	0.521	0.01016707	27295631	-27116	0.73602055	PRKXP1	protein kinase, X-linked, pseudogene 1
202340_x_at	0.521	0.0101841	-27288816	-27128	-105779512	NR4A1	nuclear receptor subfamily 4 group A member 1
241866_at	0.521	0.01019686	-27283718	-27136	-127392676	SLC16A7	solute carrier family 16 member 7
204475_at	0.521	0.01019959	27282627	-27138	103021374	MMP1	matrix metallopeptidase 1
201603_at	0.521	0.01020009	27282428	-27138	0.48325957	PPP1R12A	protein phosphatase 1 regulatory subunit 12A
210886_x_at	0.521	0.01020797	-27279285	-27144	-0.34662349	TP53TG1	TP53 target 1 (non-protein coding)
1569474_at	0.521	0.01020911	2727883	-27145	117426673
219899_x_at	0.521	0.01021431	27276753	-27148	122449069	NDOR1	NADPH dependent diflavin oxidoreductase 1
223139_s_at	0.521	0.01022144	2727391	-27153	0.36659315	DHX36	DEAH-box helicase 36
218774_at	0.521	0.01022362	27273044	-27155	0.32838043	DCPS	decapping enzyme, scavenger
221580_s_at	0.521	0.01024592	27264169	-2717	0.40302146	MIR1304///SNORD5///SNORA32///SNORA40///SNORA18///SNORA1///SNORA8///TAF1D	microRNA 1304///small nucleolar RNA, C/D box 5///small nucleolar RNA, H/ACA box 32///small nucleolar RNA, H/ACA box 40///small nucleolar RNA, H/ACA box 18///small nucleolar RNA, H/ACA box 1///small nucleolar RNA, H/ACA box 8///TATA-box binding protein associated factor, RNA polymerase I subunit D
228664_at	0.521	0.01025058	-27262315	-27173	-106154868	TRIM52-AS1	TRIM52 antisense RNA 1 (head to head)
224622_at	0.521	0.0102553	-27260438	-27176	-0.78370865	TBC1D14	TBC1 domain family member 14
228777_at	0.521	0.01026766	-2725553	-27185	-0.52640011	KBTBD3	kelch repeat and BTB domain containing 3
241890_at	0.521	0.0102734	-27253254	-27188	-11036366
1553589_a_at	0.521	0.01028012	27250591	-27193	0.96012237	PDZK1IP1	PDZK1 interacting protein 1
213883_s_at	0.521	0.01028602	-27248253	-27197	-0.36811412	TM2D1	TM2 domain containing 1
203386_at	0.521	0.01028722	-27247778	-27198	-0.65838771	TBC1D4	TBC1 domain family member 4
235210_s_at	0.521	0.01029357	-27245263	-27202	-122826837	SBSPON	somatomedin B and thrombospondin type 1 domain containing
202533_s_at	0.521	0.01029446	27244908	-27203	0.94573044	DHFR	dihydrofolate reductase
240163_at	0.521	0.01029547	-27244511	-27203	-118697371	RORA-AS1	RORA antisense RNA 1
212473_s_at	0.521	0.0103105	27238564	-27214	0.57195661	MICAL2	microtubule associated monooxygenase, calponin and LIM domain containing 2
202404_s_at	0.521	0.01031621	27236308	-27217	0.96260942	COL1A2	collagen type I alpha 2 chain
1564367_at	0.521	0.0103177	-27235718	-27218	-10783868	CXXC1P1	CXXC finger protein 1 pseudogene 1
1570043_at	0.521	0.01032844	-27231478	-27226	-0.9154939
1559125_at	0.521	0.01033389	2722933	-27229	0.63146851
201739_at	0.521	0.01034025	-27226819	-27234	-0.91479365	SGK1	serum/glucocorticoid regulated kinase 1
224860_at	0.521	0.01037274	-27214032	-27256	-0.35607731	TMEM261	transmembrane protein 261
206633_at	0.521	0.01037948	27211383	-2726	100176042	CHRNA1	cholinergic receptor nicotinic alpha 1 subunit
1553757_at	0.521	0.01039315	27206017	-27269	11655729	IQCG	IQ motif containing G
225886_at	0.521	0.01039339	-2720592	-27269	-0.36086159	DDX5	DEAD-box helicase 5
1557050_at	0.521	0.01039525	27205193	-27271	106929673	HOTAIRM1	HOXA transcript antisense RNA, myeloid-specific 1
203031_s_at	0.521	0.01039764	-27204256	-27272	-0.36113232	UROS	uroporphyrinogen III synthase
1559927_a_at	0.521	0.01040466	-272015	-27277	-140771807	LOC728353	uncharacterized LOC728353
203501_at	0.521	0.01040849	-2.72	-2728	-0.51584041	CPQ	carboxypeptidase Q
237714_at	0.521	0.0104196	-27195649	-27287	-117004804
223272_s_at	0.521	0.01042933	-27191841	-27294	-0.54781231	NTPCR	nucleoside-triphosphatase, cancer-related
227816_at	0.521	0.0104372	-27188765	-27299	-0.55442781	NTN1	netrin 1
200719_at	0.521	0.01044834	-27184415	-27306	-0.31109118	SKP1	S-phase kinase-associated protein 1
214201_x_at	0.521	0.01044947	-27183974	-27307	-0.52467028	PRRC2A	proline rich coiled-coil 2A
233210_at	0.521	0.01045687	-27181087	-27312	-126968523	FLJ12120	uncharacterized LOC388439
244387_at	0.521	0.01045889	-27180296	-27313	-0.62619483
225875_s_at	0.521	0.01046576	-27177619	-27318	-0.41183482	NIPAL3	NIPA like domain containing 3
209323_at	0.521	0.01046712	-27177086	-27319	-0.38620071	THAP12	THAP domain containing 12
217228_s_at	0.521	0.0104791	-27172422	-27327	-139735272	ASB4	ankyrin repeat and SOCS box containing 4
205382_s_at	0.521	0.01047956	-27172242	-27327	-0.79037968	CFD	complement factor D
231275_at	0.521	0.01048795	-27168977	-27333	-184944603	LINC00982	long intergenic non-protein coding RNA 982
213366_x_at	0.521	0.01050964	-27160544	-27347	-0.31714972	ATP5C1	ATP synthase, H+ transporting, mitochondrial F1 complex, gamma polypeptide 1
207852_at	0.521	0.01051002	27160397	-27347	192575896	CXCL5	C-X-C motif chemokine ligand 5
210345_s_at	0.521	0.01053195	2715189	-27362	0.92328832	DNAH9	dynein axonemal heavy chain 9
217500_at	0.521	0.01053402	2715109	-27363	0.76942479	TIAL1	TIA1 cytotoxic granule-associated RNA binding protein-like 1
209479_at	0.521	0.01055234	-27143997	-27375	-0.48290149	CCDC28A	coiled-coil domain containing 28A
1555777_at	0.521	0.01055374	27143454	-27376	0.6755606	POSTN	periostin
226793_at	0.521	0.01056486	-27139153	-27384	-0.57867861	LINC00294	long intergenic non-protein coding RNA 294
228740_at	0.521	0.01057179	-27136479	-27388	-156886737
243214_at	0.521	0.01057931	-27133575	-27393	-102247464	ZBTB46	zinc finger and BTB domain containing 46
220133_at	0.521	0.01060472	-27123779	-2741	-130877858	ODAM	odontogenic, ameloblast asssociated
226989_at	0.521	0.01062315	-27116689	-27422	-111494783	RGMB	repulsive guidance molecule family member b
224779_s_at	0.521	0.01063301	-271129	-27429	-0.30596951	FAM96A	family with sequence similarity 96 member A
233992_x_at	0.521	0.01063381	-27112593	-27429	-0.4197681	ZNF445	zinc finger protein 445
1554737_at	0.521	0.01063382	27112587	-27429	0.86021123	FBN2	fibrillin 2
217891_at	0.521	0.01064195	-27109467	-27434	-0.45257273	C16orf58	chromosome 16 open reading frame 58
223985_at	0.521	0.01064496	-2710831	-27436	-133065767	FSD1L	fibronectin type III and SPRY domain containing 1 like
1556364_at	0.521	0.0106466	-27107681	-27437	-150817292	ADAMTS9-AS2	ADAMTS9 antisense RNA 2
209185_s_at	0.521	0.01066455	-271008	-27449	-0.74111462	IRS2	insulin receptor substrate 2
230196_x_at	0.521	0.01067352	-27097366	-27455	-0.56885041	ARHGAP23	Rho GTPase activating protein 23
225947_at	0.521	0.01068097	-27094516	-2746	-0.5159599	MYO19	myosin XIX
215741_x_at	0.521	0.01070262	-27086241	-27474	-12588426	AKAP8L	A-kinase anchoring protein 8 like
203915_at	0.521	0.01073142	27075258	-27493	146742639	CXCL9	C-X-C motif chemokine ligand 9
225312_at	0.521	0.01073343	-27074496	-27494	-0.32086438	COMMD6	COMM domain containing 6
200711_s_at	0.521	0.01076817	-27061284	-27517	-0.310559	SKP1	S-phase kinase-associated protein 1
202973_x_at	0.521	0.01077327	-27059349	-2752	-0.58830232	FAM13A	family with sequence similarity 13 member A
1555441_at	0.521	0.01080098	27048846	-27538	1343913	UBA6	ubiquitin like modifier activating enzyme 6
234498_at	0.521	0.01082195	-27040917	-27551	-112805407	M1AP	meiosis 1 associated protein
228286_at	0.521	0.01082817	27038565	-27555	0.50553822	GEN1	GEN1, Holliday junction 5' flap endonuclease
1566830_at	0.521	0.01083314	-27036689	-27559	-135795879	LOC440028	uncharacterized LOC440028
200808_s_at	0.521	0.01083815	27034798	-27562	0.58782402	ZYX	zyxin
48659_at	0.521	0.01084467	-27032338	-27566	-0.42779935	MIIP	migration and invasion inhibitory protein
244146_at	0.521	0.01084713	27031413	-27568	136967872	DTWD1	DTW domain containing 1
217689_at	0.521	0.01085186	-27029627	-27571	-0.85333672	PTPN1	protein tyrosine phosphatase, non-receptor type 1
1555948_s_at	0.521	0.01086527	27024577	-27579	0.39951706	FAM120A	family with sequence similarity 120A
234472_at	0.521	0.0108834	27017755	-27591	144319372	GALNT13	polypeptide N-acetylgalactosaminyltransferase 13
212508_at	0.521	0.0108924	-27014377	-27597	-0.46401549	MOAP1	modulator of apoptosis 1
234389_x_at	0.521	0.0108956	-27013172	-27599	-105512139
234010_at	0.521	0.01089775	-27012367	-2.76	-0.92830063
230685_at	0.521	0.01090166	-27010898	-27603	-0.99771368	LOC101929964///LINC01184	uncharacterized LOC101929964///long intergenic non-protein coding RNA 1184
219274_at	0.521	0.01091215	-27006963	-27609	-0.51891738	TSPAN12	tetraspanin 12
234943_at	0.521	0.01091439	-27006122	-27611	-107338885	LOC400927-CSNK1E///LOC400927///CSNK1E	LOC400927-CSNK1E readthrough///TPTE and PTEN homologous inositol lipid phosphatase pseudogene///casein kinase 1 epsilon
218099_at	0.521	0.01093043	-27000113	-27621	-0.51675515	TEX2	testis expressed 2
230150_at	0.521	0.0109353	26998292	-27624	101874662	BCAP29	B-cell receptor-associated protein 29
217618_x_at	0.521	0.01093568	-26998147	-27624	-0.49161034	HUS1	HUS1 checkpoint clamp component
206558_at	0.521	0.01094451	-26994845	-2763	-151137275	SIM2	single-minded family bHLH transcription factor 2
242629_at	0.521	0.01094513	26994613	-2763	104865343	RAB3B	RAB3B, member RAS oncogene family
1560850_at	0.521	0.01095184	-26992104	-27635	-242978186	LOC101926959	uncharacterized LOC101926959
33322_i_at	0.521	0.01097319	26984132	-27648	101304432	SFN	stratifin
235481_at	0.521	0.01098039	-26981447	-27653	-0.90959211	COMMD10	COMM domain containing 10
224826_at	0.521	0.01098339	26980332	-27655	0.41787653	GPCPD1	glycerophosphocholine phosphodiesterase 1
1569086_at	0.521	0.01099154	26977294	-2766	117566428	EML2-AS1	EML2 antisense RNA 1
230652_at	0.521	0.01099831	-26974772	-27664	-0.97941219	ARAF	A-Raf proto-oncogene, serine/threonine kinase
1562558_at	0.521	0.0110019	-26973435	-27666	-135533142	LOC440704	uncharacterized LOC440704
205597_at	0.521	0.01101524	26968476	-27675	0.50296628	SLC44A4	solute carrier family 44 member 4
210846_x_at	0.521	0.01102761	26963879	-27683	0.37747808	TRIM14	tripartite motif containing 14
208676_s_at	0.521	0.01103205	26962231	-27685	0.26679009	PA2G4	proliferation-associated 2G4
215843_s_at	0.521	0.01103947	-2695948	-2769	-0.94443929	TLL2	tolloid like 2
1563502_at	0.521	0.01108852	-26941319	-27721	-130392652	ZDHHC2	zinc finger DHHC-type containing 2
212875_s_at	0.521	0.01110457	-26935397	-27731	-0.43720255	C2CD2	C2 calcium dependent domain containing 2
1555790_a_at	0.521	0.01113605	-26923797	-27751	-0.78613372	TMEM192///ZNF320	transmembrane protein 192///zinc finger protein 320
232813_s_at	0.521	0.01113889	-26922753	-27753	-0.96713367	GOLGA6D///GOLGA6C///GOLGA6A///GOLGA6B	golgin A6 family member D///golgin A6 family member C///golgin A6 family member A///golgin A6 family member B
210612_s_at	0.521	0.01114025	26922253	-27754	0.82976431	SYNJ2	synaptojanin 2
220346_at	0.521	0.01114389	-26920913	-27756	-15540871	MTHFD2L	methylenetetrahydrofolate dehydrogenase (NADP+ dependent) 2-like
200882_s_at	0.521	0.01115943	26915202	-27766	0.30466376	PSMD4	proteasome 26S subunit, non-ATPase 4
218546_at	0.521	0.01118495	-26905842	-27781	-0.54179283	C1orf115	chromosome 1 open reading frame 115
1558692_at	0.521	0.01120507	26898474	-27794	0.43846434	GLMP	glycosylated lysosomal membrane protein
217586_x_at	0.521	0.01122094	2689267	-27804	13340165
201010_s_at	0.521	0.01123461	-2688768	-27812	-0.43490875	TXNIP	thioredoxin interacting protein
210310_s_at	0.521	0.01124073	-26885447	-27816	-0.80753875	FGF5	fibroblast growth factor 5
230211_at	0.521	0.01124163	-26885118	-27817	-0.63151544	TRIP11	thyroid hormone receptor interactor 11
225232_at	0.521	0.01125509	-26880211	-27825	-0.39579059	MTMR12	myotubularin related protein 12
213003_s_at	0.521	0.01125903	-26878775	-27827	-11416497	SPIDR	scaffolding protein involved in DNA repair
232912_at	0.521	0.01126499	26876606	-27831	0.79182165	GPR180	G protein-coupled receptor 180
219156_at	0.521	0.01126951	-26874962	-27834	-0.53564527	SYNJ2BP-COX16///SYNJ2BP	SYNJ2BP-COX16 readthrough///synaptojanin 2 binding protein
227189_at	0.521	0.01127205	26874038	-27835	109488885	CPNE5	copine 5
219603_s_at	0.521	0.01128354	26869857	-27843	0.39766444	ZNF226	zinc finger protein 226
208408_at	0.521	0.0113037	-26862537	-27855	-112370529	PTN	pleiotrophin
1570349_at	0.521	0.01130615	-26861647	-27857	-137975081
221425_s_at	0.521	0.01132279	-26855616	-27867	-0.34815733	ISCA1	iron-sulfur cluster assembly 1
1558759_s_at	0.521	0.01132493	26854839	-27868	141489041	CLASP2	cytoplasmic linker associated protein 2
229975_at	0.521	0.01132536	-26854685	-27868	-189196654	BMPR1B	bone morphogenetic protein receptor type 1B
202883_s_at	0.521	0.01133953	-26849553	-27877	-0.30062997	PPP2R1B	protein phosphatase 2 scaffold subunit Abeta
242108_at	0.521	0.01135768	26842993	-27888	0.40361639
225255_at	0.521	0.01136865	-26839029	-27895	-0.50158996	MRPL35	mitochondrial ribosomal protein L35
209184_s_at	0.521	0.01138714	-2683236	-27906	-0.49846231	IRS2	insulin receptor substrate 2
215345_x_at	0.521	0.01139228	-26830507	-27909	-102867334
201322_at	0.521	0.01140319	-26826578	-27916	-0.30942	ATP5B	ATP synthase, H+ transporting, mitochondrial F1 complex, beta polypeptide
239269_at	0.521	0.01141026	26824037	-2792	0.91345753	MIR612///NEAT1	microRNA 612///nuclear paraspeckle assembly transcript 1 (non-protein coding)
212828_at	0.521	0.01141122	26823689	-27921	0.40339676	SYNJ2	synaptojanin 2
232599_at	0.521	0.01141972	-26820632	-27926	-14832491	EXOC6	exocyst complex component 6
227417_at	0.521	0.01142308	-26819427	-27928	-0.66996489	MARC2	mitochondrial amidoxime reducing component 2
205711_x_at	0.521	0.01143316	-26815805	-27934	-0.28927068	ATP5C1	ATP synthase, H+ transporting, mitochondrial F1 complex, gamma polypeptide 1
1553508_at	0.521	0.01143318	26815797	-27934	10816284	MDS2	myelodysplastic syndrome 2 translocation associated
208729_x_at	0.521	0.01146579	26804104	-27954	0.86396039	HLA-B	major histocompatibility complex, class I, B
216095_x_at	0.521	0.01147051	26802414	-27957	0.31100647	MTMR1	myotubularin related protein 1
228374_at	0.521	0.01147192	26801908	-27958	0.93720712	R3HCC1L	R3H domain and coiled-coil containing 1 like
230207_s_at	0.521	0.01147976	26799102	-27963	0.56284752	DOCK5	dedicator of cytokinesis 5
219176_at	0.521	0.01147996	-26799032	-27963	-0.35504669	C2orf47	chromosome 2 open reading frame 47
225639_at	0.521	0.01149381	26794081	-27971	0.62759968	SKAP2	src kinase associated phosphoprotein 2
1554619_at	0.521	0.01150207	-26791129	-27976	-142488544	MBLAC2	metallo-beta-lactamase domain containing 2
230333_at	0.521	0.01150885	26788709	-2798	0.81585578
1555132_at	0.521	0.01151677	26785887	-27985	0.85829341	LOC101928787	uncharacterized LOC101928787
1554814_at	0.521	0.01152306	-26783641	-27989	-0.91110852	UBE2O	ubiquitin conjugating enzyme E2 O
202342_s_at	0.521	0.01153151	-26780632	-27994	-0.31767999	TRIM2	tripartite motif containing 2
204490_s_at	0.521	0.01154138	26777115	-2.8	0.57260225	CD44	CD44 molecule (Indian blood group)
209859_at	0.521	0.01154147	26777084	-2.8	120127094	TRIM9	tripartite motif containing 9
205216_s_at	0.521	0.01155423	-26772544	-28008	-125688914	APOH	apolipoprotein H
224954_at	0.521	0.01156746	-26767844	-28016	-0.40665569	MIR6778///SHMT1	microRNA 6778///serine hydroxymethyltransferase 1
1553555_at	0.521	0.01157071	-2676669	-28018	-121224973	TAS2R38	taste 2 receptor member 38
241369_at	0.521	0.0115808	-26763109	-28024	-121454958	ADAMTS9-AS1	ADAMTS9 antisense RNA 1
219288_at	0.521	0.0116095	26752937	-28041	0.59027761	C3orf14	chromosome 3 open reading frame 14
236430_at	0.521	0.01161278	-26751777	-28043	-187392559	TMED6	transmembrane p24 trafficking protein 6
201950_x_at	0.521	0.0116168	26750355	-28045	0.42478007	CAPZB	capping actin protein of muscle Z-line beta subunit
203884_s_at	0.521	0.01163107	-26745307	-28054	-10848286	RAB11FIP2	RAB11 family interacting protein 2
1559441_s_at	0.521	0.01164191	-26741479	-28061	-10443784	FLJ38576	uncharacterized LOC651430
221097_s_at	0.521	0.01164507	-26740364	-28062	-0.55746468	KCNMB2	potassium calcium-activated channel subfamily M regulatory beta subunit 2
1553315_at	0.521	0.01164833	26739211	-28064	131905482	SLFNL1	schlafen like 1
201619_at	0.521	0.01164995	-2673864	-28065	-0.45336331	PRDX3	peroxiredoxin 3
205751_at	0.521	0.01165261	-26737703	-28067	-238557787	SH3GL2	SH3 domain containing GRB2 like 2, endophilin A1
236737_at	0.521	0.0116575	-26735976	-2807	-124420354	TEPSIN	TEPSIN, adaptor related protein complex 4 accessory protein
234641_at	0.521	0.01167791	-26728787	-28082	-159802833
214091_s_at	0.521	0.0116817	-26727451	-28084	-0.72378879	GPX3	glutathione peroxidase 3
200672_x_at	0.521	0.01168715	-26725533	-28088	-0.39883903	SPTBN1	spectrin beta, non-erythrocytic 1
221639_x_at	0.521	0.01169601	-26722418	-28093	-0.61355919	LOC102723559	uncharacterized LOC102723559
207722_s_at	0.521	0.01170382	-26719674	-28097	-0.61254158	BTBD2	BTB domain containing 2
226086_at	0.521	0.01170536	-2671913	-28098	-0.7202457	SYT13	synaptotagmin 13
206572_x_at	0.521	0.01171091	-26717182	-28102	-0.93107285	ZNF85	zinc finger protein 85
204781_s_at	0.521	0.01171604	26715383	-28105	0.97741725	FAS	Fas cell surface death receptor
242913_at	0.521	0.01172633	-26711771	-28111	-172571055	CLIC6	chloride intracellular channel 6
207560_at	0.521	0.01174139	-2670649	-2812	-0.61320476	SLC28A1	solute carrier family 28 member 1
209821_at	0.521	0.01175316	-2670237	-28127	-115055621	IL33	interleukin 33
240081_at	0.521	0.01175666	26701147	-28129	0.5348076
214639_s_at	0.521	0.01176507	26698204	-28134	203030205	HOXA1	homeobox A1
200833_s_at	0.521	0.01176822	26697105	-28136	0.47714712	RAP1B	RAP1B, member of RAS oncogene family
1561960_at	0.521	0.01177624	-266943	-2814	-134920017	CSPG4P5	chondroitin sulfate proteoglycan 4 pseudogene 5
207574_s_at	0.521	0.01177898	-26693343	-28142	-0.8075071	GADD45B	growth arrest and DNA damage inducible beta
215218_s_at	0.521	0.01178244	-26692136	-28144	-0.98210239	WDR62	WD repeat domain 62
1552742_at	0.521	0.01178909	26689814	-28148	0.59675244	KCNH8	potassium voltage-gated channel subfamily H member 8
203642_s_at	0.521	0.01181545	-26680624	-28164	-0.77237505	COBLL1	cordon-bleu WH2 repeat protein like 1
220616_at	0.521	0.01182896	-26675921	-28172	-105734955	ZNF384	zinc finger protein 384
212104_s_at	0.521	0.01183928	26672332	-28178	0.42119995	RBFOX2	RNA binding protein, fox-1 homolog 2
210866_s_at	0.521	0.01185968	-26665246	-2819	-0.93737143	CNOT4	CCR4-NOT transcription complex subunit 4
1564130_x_at	0.521	0.01187956	26658352	-28201	160158529
242530_at	0.521	0.01188192	-26657533	-28203	-110117914	SV2C	synaptic vesicle glycoprotein 2C
237668_at	0.521	0.01188406	26656795	-28204	163441284	LOC100507201	uncharacterized LOC100507201
211656_x_at	0.521	0.01188475	26656554	-28204	0.94235693	LOC101060835///HLA-DQB1	HLA class II histocompatibility antigen, DQ beta 1 chain-like///major histocompatibility complex, class II, DQ beta 1
240296_at	0.521	0.01188741	26655631	-28206	0.5377427
202783_at	0.521	0.01190489	-26649583	-28216	-0.6074709	NNT	nicotinamide nucleotide transhydrogenase
243612_at	0.521	0.01190934	26648046	-28219	0.37382374	NSD1	nuclear receptor binding SET domain protein 1
204985_s_at	0.521	0.01191958	-26644506	-28225	-0.49816613	TRAPPC6A	trafficking protein particle complex 6A
214936_at	0.521	0.011923	26643325	-28227	113059408	LRCH1	leucine rich repeats and calponin homology domain containing 1
204011_at	0.521	0.01192388	-26643021	-28227	-0.48126895	SPRY2	sprouty RTK signaling antagonist 2
209462_at	0.521	0.01193478	-26639258	-28234	-25171306	APLP1	amyloid beta precursor like protein 1
228084_at	0.521	0.0119652	-26628776	-28251	-0.46166435	PLA2G12A	phospholipase A2 group XIIA
219792_at	0.521	0.01196886	26627514	-28253	0.7538431	AGMAT	agmatinase
242298_x_at	0.521	0.01197159	26626576	-28255	0.87694913
206077_at	0.521	0.01197897	-26624037	-28259	-0.81517188	KEL	Kell blood group, metallo-endopeptidase
206724_at	0.521	0.01198442	26622163	-28263	0.66262457	CBX4	chromobox 4
213050_at	0.521	0.01198523	-26621885	-28263	-0.83374237	COBL	cordon-bleu WH2 repeat protein
218168_s_at	0.521	0.01198993	-2662027	-28266	-0.66793692	COQ8A	coenzyme Q8A
204387_x_at	0.521	0.01202071	26609708	-28284	0.34175926	MRPL57	mitochondrial ribosomal protein L57
221389_at	0.521	0.01202243	-26609118	-28285	-105855422	PLA2G2E	phospholipase A2 group IIE
224919_at	0.521	0.01203224	-26605757	-2829	-0.35241661	MRPS6	mitochondrial ribosomal protein S6
218486_at	0.521	0.01205619	-26597565	-28304	-0.67219502	KLF11	Kruppel like factor 11
207057_at	0.521	0.01206285	-26595289	-28308	-188037806	SLC16A7	solute carrier family 16 member 7
223220_s_at	0.521	0.01207917	26589715	-28317	0.55680432	PARP9	poly(ADP-ribose) polymerase family member 9
242323_at	0.521	0.01208311	-26588371	-2832	-0.36734248	PLA2G12A	phospholipase A2 group XIIA
238735_at	0.521	0.01213104	26572054	-28347	151907903
230559_x_at	0.521	0.01214095	-26568685	-28353	-0.66207856	FGD4	FYVE, RhoGEF and PH domain containing 4
201887_at	0.521	0.01215054	26565432	-28358	0.4013681	IL13RA1	interleukin 13 receptor subunit alpha 1
1559393_at	0.521	0.01215282	-26564657	-2836	-123935377	ALDH1L2	aldehyde dehydrogenase 1 family member L2
201438_at	0.521	0.01215293	26564618	-2836	0.83855706	COL6A3	collagen type VI alpha 3 chain
215419_at	0.521	0.01215558	-26563722	-28361	-107237277	ZFR2	zinc finger RNA binding protein 2
230864_at	0.521	0.01217731	-26556355	-28374	-117796273	NIM1K	NIM1 serine/threonine protein kinase
240240_at	0.521	0.01217794	26556143	-28374	0.68099999
215223_s_at	0.521	0.01217965	26555563	-28375	0.73780821	LOC100129518///SOD2	uncharacterized LOC100129518///superoxide dismutase 2, mitochondrial
208368_s_at	0.521	0.01218394	26554109	-28378	0.56119737	BRCA2	BRCA2, DNA repair associated
211751_at	0.521	0.0121887	-26552501	-2838	-116461241	LOC101930416///LOC101929792///LOC100996724///LOC653513///PDE4DIP	myomegalin-like///uncharacterized LOC101929792///phosphodiesterase 4D interacting protein-like///phosphodiesterase 4D interacting protein-like///phosphodiesterase 4D interacting protein
1570108_at	0.521	0.01219343	-26550899	-28383	-0.52206463
217856_at	0.521	0.01223384	-26537253	-28406	-0.4148329	RBM8A	RNA binding motif protein 8A
228044_at	0.521	0.01223457	-26537006	-28406	-0.89946648	SERP2	stress-associated endoplasmic reticulum protein family member 2
236220_at	0.521	0.01224194	-2653452	-28411	-189680457	SLC16A10	solute carrier family 16 member 10
238963_at	0.521	0.01224889	-2653218	-28415	-0.65390802	RBM18	RNA binding motif protein 18
202704_at	0.521	0.01224916	-26532089	-28415	-0.37132976	TOB1	transducer of ERBB2, 1
202068_s_at	0.521	0.01224936	26532022	-28415	0.67179763	LDLR	low density lipoprotein receptor
238593_at	0.521	0.01226393	26527118	-28423	0.8109743	C11orf80	chromosome 11 open reading frame 80
1557080_s_at	0.521	0.01227168	-26524509	-28427	-158422373	ITGBL1	integrin subunit beta like 1
204303_s_at	0.521	0.01228813	-26518982	-28437	-0.82816086	CTIF	cap binding complex dependent translation initiation factor
244616_x_at	0.521	0.01229393	26517036	-2844	103497489	MDM2	MDM2 proto-oncogene
208432_s_at	0.521	0.01230185	-26514379	-28445	-0.81989321	CACNA1E	calcium voltage-gated channel subunit alpha1 E
206290_s_at	0.521	0.0123063	-26512886	-28447	-100147607	RGS7	regulator of G-protein signaling 7
235131_at	0.521	0.01230821	-26512245	-28448	-0.54647506	RHOJ	ras homolog family member J
209903_s_at	0.521	0.0123117	26511073	-2845	0.38016643	ATR	ATR serine/threonine kinase
243101_x_at	0.522	0.01236696	-26492587	-28481	-127661599	XKR7	XK related 7
209869_at	0.522	0.01237482	26489966	-28486	11442698	ADRA2A	adrenoceptor alpha 2A
243882_at	0.522	0.01239852	26482065	-28499	149380171
210722_at	0.522	0.01240255	-26480723	-28501	-0.8800417	PNLIPRP1	pancreatic lipase related protein 1
230439_at	0.522	0.01241413	-26476867	-28508	-0.95671756	RBAKDN	RBAK downstream neighbor (non-protein coding)
238949_at	0.522	0.01242343	26473776	-28513	0.88845561	RNF145	ring finger protein 145
206698_at	0.522	0.01243806	-26468916	-28521	-0.49811965	XK	X-linked Kx blood group
209585_s_at	0.522	0.01244343	-26467133	-28524	-0.40610145	MINPP1	multiple inositol-polyphosphate phosphatase 1
218543_s_at	0.522	0.01245314	26463909	-2853	0.51490821	PARP12	poly(ADP-ribose) polymerase family member 12
211718_at	0.522	0.01246859	-26458787	-28538	-134036705	MGC2889	uncharacterized protein MGC2889
1552287_s_at	0.522	0.01247108	26457964	-2854	0.41631216	AFG3L1P	AFG3 like matrix AAA peptidase subunit 1, pseudogene
232712_at	0.522	0.01248861	26452159	-28549	111337475
1553780_at	0.522	0.01252887	-26438862	-28572	-120956401	LINC00638	long intergenic non-protein coding RNA 638
211447_s_at	0.522	0.01253592	-26436536	-28576	-116855677	PDE4A	phosphodiesterase 4A
222426_at	0.522	0.01253847	-26435695	-28577	-0.35703474	MAPKAP1	mitogen-activated protein kinase associated protein 1
221932_s_at	0.522	0.01254197	-26434542	-28579	-0.3563191	GLRX5	glutaredoxin 5
238700_at	0.522	0.01255689	-26429628	-28587	-0.42778129	PIAS2	protein inhibitor of activated STAT 2
235118_at	0.522	0.01255946	-26428781	-28589	-243829137	CADM2	cell adhesion molecule 2
241365_at	0.522	0.01258409	-26420683	-28603	-142709697	SATB1	SATB homeobox 1
230907_at	0.522	0.01260579	-26413562	-28614	-0.90028884	GPRC5C	G protein-coupled receptor class C group 5 member C
244341_at	0.522	0.01260723	26413088	-28615	0.54516787
217645_at	0.522	0.01260953	-26412335	-28617	-0.52004077	SYNJ2BP-COX16///COX16	SYNJ2BP-COX16 readthrough///COX16, cytochrome c oxidase assembly homolog
207483_s_at	0.522	0.01261147	26411699	-28618	0.28430369	CAND1	cullin associated and neddylation dissociated 1
202644_s_at	0.522	0.01261756	26409703	-28621	0.47231188	TNFAIP3	TNF alpha induced protein 3
202357_s_at	0.522	0.01261815	26409509	-28621	0.69631548	CFB	complement factor B
220395_at	0.522	0.01262877	26406032	-28627	0.95841767	DNAJA4	DnaJ heat shock protein family (Hsp40) member A4
222998_at	0.522	0.0126346	-26404122	-2863	-0.35304135	MAF1	MAF1 homolog, negative regulator of RNA polymerase III
226958_s_at	0.522	0.01264617	-26400338	-28637	-0.2827435	MED11	mediator complex subunit 11
235998_at	0.522	0.01265451	-26397611	-28641	-0.7488879	RHPN1	rhophilin Rho GTPase binding protein 1
233565_s_at	0.522	0.01265702	2639679	-28643	0.84100609	FKBP1A-SDCBP2///SDCBP2	FKBP1A-SDCBP2 readthrough (NMD candidate)///syndecan binding protein 2
1570048_at	0.522	0.01266346	-26394685	-28646	-123604327	DNAJC24	DnaJ heat shock protein family (Hsp40) member C24
220070_at	0.522	0.01266808	-26393177	-28649	-104725064	KDM8	lysine demethylase 8
207017_at	0.522	0.0127024	26381988	-28668	10712106	RAB27B	RAB27B, member RAS oncogene family
202181_at	0.522	0.01270609	26380786	-2867	0.34167091	SUSD6	sushi domain containing 6
225804_at	0.522	0.01271476	-26377963	-28674	-0.4504613	CYB5D2	cytochrome b5 domain containing 2
212224_at	0.522	0.01271547	-26377731	-28675	-0.66294521	ALDH1A1	aldehyde dehydrogenase 1 family member A1
203167_at	0.522	0.01271634	2637745	-28675	0.61332608	TIMP2	TIMP metallopeptidase inhibitor 2
231211_s_at	0.522	0.01271844	-26376768	-28676	-258845344	YIF1B	Yip1 interacting factor homolog B, membrane trafficking protein
217788_s_at	0.522	0.01274386	26368507	-2869	0.45136318	GALNT2	polypeptide N-acetylgalactosaminyltransferase 2
228200_at	0.522	0.01275557	-26364706	-28697	-0.30098534	ZNF252P	zinc finger protein 252, pseudogene
1554022_at	0.522	0.01276092	-26362971	-2.87	-121966846	CCDC13	coiled-coil domain containing 13
237080_at	0.522	0.01278092	-2635649	-28711	-0.84559593
237051_at	0.522	0.01279654	26351433	-28719	0.97829844
209075_s_at	0.522	0.01281385	-26345838	-28728	-0.41788821	ISCU	iron-sulfur cluster assembly enzyme
229254_at	0.522	0.01282452	-26342393	-28734	-20415054	MFSD4A	major facilitator superfamily domain containing 4A
224825_at	0.522	0.01282852	26341102	-28736	0.73731155	DNTTIP1	deoxynucleotidyltransferase terminal interacting protein 1
229299_at	0.522	0.01283056	-26340445	-28738	-0.53348019	NADK2	NAD kinase 2, mitochondrial
203260_at	0.522	0.01283905	-26337705	-28742	-0.46332185	HDDC2	HD domain containing 2
203607_at	0.522	0.01285474	26332648	-28751	0.38239231	INPP5F	inositol polyphosphate-5-phosphatase F
234612_at	0.522	0.01285651	-26332078	-28752	-122852408
210908_s_at	0.522	0.01285846	-2633145	-28753	-0.33152835	PFDN5	prefoldin subunit 5
235759_at	0.522	0.0128599	-26330986	-28753	-0.76977061
1554483_at	0.522	0.01286189	-26330347	-28754	-0.47591482	TMEM37	transmembrane protein 37
224645_at	0.522	0.01286218	-26330251	-28755	-0.36381505	EIF4EBP2	eukaryotic translation initiation factor 4E binding protein 2
212830_at	0.523	0.01287383	-26326504	-28761	-0.37148331	MEGF9	multiple EGF like domains 9
235270_at	0.523	0.01289456	-26319842	-28772	-140361635	ZNF397	zinc finger protein 397
235106_at	0.525	0.01298259	-26291658	-28819	-0.66945184	MAML2	mastermind like transcriptional coactivator 2
1553952_at	0.525	0.01298918	-26289556	-28823	-120158198	ZDHHC19	zinc finger DHHC-type containing 19
60815_at	0.525	0.0129984	26286615	-28828	0.51014529	POLR2J4	RNA polymerase II subunit J4, pseudogene
229092_at	0.525	0.01300109	-26285757	-28829	-0.96386039	NR2F2	nuclear receptor subfamily 2 group F member 2
237054_at	0.525	0.01300207	-26285446	-2883	-164265859	ENPP5	ectonucleotide pyrophosphatase/phosphodiesterase 5 (putative)
200951_s_at	0.525	0.0130033	26285054	-28831	132090707	CCND2	cyclin D2
1560435_at	0.525	0.01306777	26264554	-28865	106704494
222976_s_at	0.525	0.01306949	2626401	-28866	0.31376055	TPM3	tropomyosin 3
1565772_at	0.525	0.01307983	2626073	-28871	0.57000552	PAK1	p21 (RAC1) activated kinase 1
229308_at	0.525	0.01308097	-26260369	-28872	-0.93653228	ANKRD29	ankyrin repeat domain 29
1552750_at	0.525	0.01310006	-26254322	-28882	-120638307	CIB3	calcium and integrin binding family member 3
1565734_at	0.525	0.01311552	-26249432	-2889	-12236637
225978_at	0.525	0.01312947	-26245024	-28898	-127098877	RIMKLB	ribosomal modification protein rimK like family member B
224743_at	0.525	0.01314808	-26239149	-28908	-0.35331159	IMPAD1	inositol monophosphatase domain containing 1
230942_at	0.525	0.01316785	-2623292	-28918	-0.6001315	CMTM5	CKLF like MARVEL transmembrane domain containing 5
1553243_at	0.525	0.01317285	-26231342	-28921	-102505392	ITIH5	inter-alpha-trypsin inhibitor heavy chain family member 5
204529_s_at	0.525	0.01318221	-26228398	-28926	-0.80303425	TOX	thymocyte selection associated high mobility group box
238673_at	0.525	0.01318916	26226212	-28929	0.47415197	SAMD12	sterile alpha motif domain containing 12
212590_at	0.525	0.01320553	-26221066	-28938	-0.40120196	RRAS2	related RAS viral (r-ras) oncogene homolog 2
204085_s_at	0.525	0.01320678	-26220671	-28939	-0.31367117	CLN5	ceroid-lipofuscinosis, neuronal 5
212612_at	0.525	0.01322906	2621368	-2895	0.38010647	RCOR1	REST corepressor 1
221258_s_at	0.525	0.01323573	26211588	-28954	0.89449863	KIF18A	kinesin family member 18A
219778_at	0.525	0.01326851	-26201324	-28971	-0.95345273	ZFPM2	zinc finger protein, FOG family member 2
1558996_at	0.525	0.01327261	26200042	-28973	0.91556891	FOXP1	forkhead box P1
233080_s_at	0.525	0.01327503	26199284	-28974	0.35851607	PRPF40A	pre-mRNA processing factor 40 homolog A
234727_at	0.525	0.01327817	26198302	-28976	104535402	DNAH7	dynein axonemal heavy chain 7
209294_x_at	0.525	0.01328746	261954	-28981	133301357	TNFRSF10B	TNF receptor superfamily member 10b
225575_at	0.525	0.01329733	-26192318	-28986	-129402194	LIFR	leukemia inhibitory factor receptor alpha
216772_at	0.525	0.01332009	-26185219	-28998	-169716425	LOC101926997	uncharacterized LOC101926997
202187_s_at	0.525	0.01332085	-2618498	-28998	-0.41663275	PPP2R5A	protein phosphatase 2 regulatory subunit B'alpha
223759_s_at	0.525	0.01334256	-26178222	-2901	-0.97951241	GSG2	germ cell associated 2, haspin
219032_x_at	0.525	0.0133502	-26175842	-29014	-0.4976658	OPN3	opsin 3
223794_at	0.525	0.01335507	-26174328	-29016	-136090312	ARMC4	armadillo repeat containing 4
202800_at	0.525	0.01336287	-26171905	-2902	-138568389	SLC1A3	solute carrier family 1 member 3
213044_at	0.525	0.01336423	26171483	-29021	0.33159455	ROCK1	Rho associated coiled-coil containing protein kinase 1
224655_at	0.525	0.01337402	-26168443	-29026	-0.41213272	AK3	adenylate kinase 3
53720_at	0.525	0.01338893	26163815	-29034	0.35116319	C19orf66	chromosome 19 open reading frame 66
202286_s_at	0.525	0.01339367	26162345	-29036	105305795	TACSTD2	tumor-associated calcium signal transducer 2
1561861_a_at	0.525	0.01340504	-26158819	-29042	-11266944
1570189_at	0.525	0.01341549	-26155582	-29048	-100393953	LINC00671	long intergenic non-protein coding RNA 671
1570221_at	0.525	0.01341704	-26155102	-29048	-0.9461988
1568763_s_at	0.525	0.01342172	-26153656	-29051	-130453423	LOC102724884///LOC728613///PDCD6	uncharacterized LOC102724884///programmed cell death 6 pseudogene///programmed cell death 6
231418_at	0.525	0.01342308	-26153235	-29052	-125813124
200615_s_at	0.525	0.01343092	26150809	-29056	0.3755163	AP2B1	adaptor related protein complex 2 beta 1 subunit
229684_s_at	0.525	0.01343619	26149178	-29058	0.68894859	ZNF644	zinc finger protein 644
221656_s_at	0.525	0.01345277	26144056	-29067	0.39468471	ARHGEF10L	Rho guanine nucleotide exchange factor 10 like
203342_at	0.525	0.01346607	-26139952	-29074	-0.32786305	TIMM17B	translocase of inner mitochondrial membrane 17 homolog B (yeast)
239033_at	0.525	0.01348388	-2613446	-29083	-0.87067556
226412_at	0.525	0.01350112	-26129148	-29092	-0.41694964	PNISR	PNN interacting serine and arginine rich protein
202742_s_at	0.525	0.0135047	-26128049	-29094	-112076422	PRKACB	protein kinase cAMP-activated catalytic subunit beta
230233_at	0.525	0.01351524	26124806	-29099	0.5509278
242044_at	0.525	0.01351797	-26123966	-29101	-113070496
1556623_at	0.525	0.01352192	26122751	-29103	141991898
223349_s_at	0.525	0.01352744	-26121055	-29105	-0.41278982	BOK	BOK, BCL2 family apoptosis regulator
218772_x_at	0.525	0.01353394	-26119057	-29109	-0.49923381	TMEM38B	transmembrane protein 38B
237852_at	0.525	0.01353539	-26118614	-2911	-0.95868416
1569193_at	0.525	0.01353581	-26118483	-2911	-129118463
1553587_a_at	0.525	0.01354924	-26114364	-29117	-0.47593107	POLE4	DNA polymerase epsilon 4, accessory subunit
206617_s_at	0.525	0.01355205	-26113502	-29118	-0.89831138	RENBP	renin binding protein
220041_at	0.525	0.0135586	-26111491	-29121	-0.48906957	PIGZ	phosphatidylinositol glycan anchor biosynthesis class Z
232651_at	0.525	0.01356288	-26110179	-29124	-107286154
35254_at	0.525	0.01356526	26109449	-29125	0.40782117	TRAFD1	TRAF-type zinc finger domain containing 1
240952_at	0.525	0.01358805	-2610247	-29137	-148451862
215984_s_at	0.525	0.01358815	26102441	-29137	0.73090345	ARFRP1	ADP ribosylation factor related protein 1
228402_at	0.525	0.0135916	-26101387	-29138	-0.79700795	ZBED3	zinc finger BED-type containing 3
1553797_a_at	0.525	0.01360852	-26096212	-29147	-149115378	LINC01105	long intergenic non-protein coding RNA 1105
1555315_a_at	0.525	0.01363059	-26089473	-29158	-10583531	MAK	male germ cell associated kinase
229944_at	0.525	0.01363428	-2608835	-2916	-132464182	OPRK1	opioid receptor kappa 1
224901_at	0.525	0.01363611	-2608779	-29161	-0.93237729	SCD5	stearoyl-CoA desaturase 5
1569321_at	0.525	0.01363764	26087324	-29162	108308712
240224_at	0.525	0.01365041	26083432	-29168	105604646
223136_at	0.525	0.01365048	-26083409	-29168	-0.4005356	AIG1	androgen induced 1
1553704_x_at	0.525	0.01365205	26082933	-29169	0.56154703	ZNF791	zinc finger protein 791
205659_at	0.525	0.01365894	26080833	-29173	0.80958249	HDAC9	histone deacetylase 9
242369_x_at	0.525	0.01367185	26076905	-29179	0.56966694
207071_s_at	0.525	0.01367894	-26074748	-29183	-0.33579862	ACO1	aconitase 1
218217_at	0.525	0.01368516	-26072857	-29186	-0.58070742	SCPEP1	serine carboxypeptidase 1
1553364_at	0.525	0.01371976	-2606235	-29204	-149288754	PNPLA1	patatin like phospholipase domain containing 1
239957_at	0.525	0.01373035	2605914	-29209	0.76029881
1563708_at	0.525	0.01374364	-26055114	-29216	-10236965	SFXN5	sideroflexin 5
1554170_a_at	0.525	0.01376209	26049531	-29225	0.76893006	MBLAC1	metallo-beta-lactamase domain containing 1
238771_at	0.525	0.01377363	26046044	-29231	13970006	FBRS	fibrosin
219198_at	0.525	0.013779	26044422	-29234	0.41518053	GTF3C4	general transcription factor IIIC subunit 4
206338_at	0.525	0.0138037	-26036966	-29246	-101358086	ELAVL3	ELAV like neuron-specific RNA binding protein 3
215667_x_at	0.525	0.01381595	26033275	-29252	0.38021257	PMS2P9///PMS2P5	PMS1 homolog 2, mismatch repair system component pseudogene 9///PMS1 homolog 2, mismatch repair system component pseudogene 5
1554321_a_at	0.525	0.01382212	-26031416	-29255	-0.45524555	NFS1	NFS1 cysteine desulfurase
216680_s_at	0.525	0.01384666	-2602403	-29268	-0.48800969	EPHB4	EPH receptor B4
208294_x_at	0.525	0.01385988	-26020057	-29274	-147938673	CSHL1	chorionic somatomammotropin hormone like 1
228004_at	0.525	0.01386067	-26019821	-29275	-0.9284037	LINC00261	long intergenic non-protein coding RNA 261
238065_at	0.525	0.01386835	-26017514	-29278	-0.34761256	TPM3	tropomyosin 3
218528_s_at	0.525	0.01386855	-26017454	-29279	-0.40525619	RNF38	ring finger protein 38
215073_s_at	0.525	0.01386912	-26017282	-29279	-101296746	NR2F2	nuclear receptor subfamily 2 group F member 2
207507_s_at	0.525	0.01387049	-26016872	-2928	-0.34001739	ATP5G3	ATP synthase, H+ transporting, mitochondrial Fo complex subunit C3 (subunit 9)
216733_s_at	0.525	0.01388086	-26013757	-29285	-0.62979046	GATM	glycine amidinotransferase
218154_at	0.525	0.01388368	26012914	-29286	0.43331622	GSDMD	gasdermin D
222410_s_at	0.525	0.01389336	-2601001	-29291	-0.30723263	SNX6	sorting nexin 6
244374_at	0.525	0.01389385	-26009862	-29291	-100772997	TINCR	tissue differentiation-inducing non-protein coding RNA
205530_at	0.525	0.01389999	-26008024	-29294	-0.42751342	ETFDH	electron transfer flavoprotein dehydrogenase
1556487_a_at	0.525	0.01390289	-26007156	-29296	-118038228	MAATS1	MYCBP associated and testis expressed 1
208672_s_at	0.526	0.01392601	-26000233	-29307	-0.26043153	SRSF3	serine and arginine rich splicing factor 3
218653_at	0.526	0.0139403	-25995961	-29314	-0.44194537	SLC25A15	solute carrier family 25 member 15
1555429_at	0.526	0.01397171	25986586	-2933	0.73793817
209457_at	0.526	0.01397917	2598436	-29334	123816112	DUSP5	dual specificity phosphatase 5
212254_s_at	0.526	0.01398071	-25983901	-29335	-0.46289202	DST	dystonin
214823_at	0.526	0.01398672	-25982113	-29338	-0.67148809	ZNF204P	zinc finger protein 204, pseudogene
221522_at	0.526	0.01399703	-2597904	-29343	-0.34478087	ANKRD27	ankyrin repeat domain 27
204600_at	0.526	0.01402404	-25971007	-29356	-0.70183393	EPHB3	EPH receptor B3
203641_s_at	0.526	0.01403329	-2596826	-29361	-0.85638383	COBLL1	cordon-bleu WH2 repeat protein like 1
223090_x_at	0.526	0.01403681	25967212	-29362	0.37627868	VEZT	vezatin, adherens junctions transmembrane protein
210822_at	0.526	0.01405119	25962944	-2937	0.85887791	RPL13P5///LRRC23	ribosomal protein L13 pseudogene 5///leucine rich repeat containing 23
218440_at	0.526	0.01406661	-25958374	-29377	-0.54295399	MCCC1	methylcrotonoyl-CoA carboxylase 1
223823_at	0.526	0.01408254	-25953656	-29385	-113159818	KCNMB2	potassium calcium-activated channel subfamily M regulatory beta subunit 2
232398_at	0.526	0.01408463	25953036	-29386	129675508	CCDC150	coiled-coil domain containing 150
215544_s_at	0.526	0.01408695	-25952349	-29387	-0.5380897	UBOX5	U-box domain containing 5
223122_s_at	0.526	0.01409292	25950584	-2939	169030706	SFRP2	secreted frizzled related protein 2
236862_at	0.526	0.01409353	25950403	-2939	0.81303415	GOPC	golgi associated PDZ and coiled-coil motif containing
205492_s_at	0.526	0.01410517	-2594696	-29396	-0.82394757	DPYSL4	dihydropyrimidinase like 4
219371_s_at	0.526	0.01415875	2593115	-29423	0.73135083	KLF2	Kruppel like factor 2
223167_s_at	0.526	0.01417752	-25925624	-29432	-0.38846929	USP25	ubiquitin specific peptidase 25
1556598_at	0.526	0.01417862	-25925302	-29432	-156270231	ARPP21	cAMP regulated phosphoprotein 21
233932_at	0.526	0.0141905	-25921809	-29438	-136136348
231354_at	0.526	0.01420008	-25918992	-29443	-12797394	LOC780529	uncharacterized LOC780529
210068_s_at	0.526	0.01421703	-25914017	-29451	-240101117	AQP4	aquaporin 4
233196_at	0.526	0.0142224	-25912439	-29454	-0.99866747
201920_at	0.526	0.01422581	25911441	-29455	0.49155098	SLC20A1	solute carrier family 20 member 1
210165_at	0.526	0.01423375	-25909112	-29459	-237104181	DNASE1	deoxyribonuclease 1
227948_at	0.526	0.01423791	-25907894	-29461	-0.69057989	FGD4	FYVE, RhoGEF and PH domain containing 4
225135_at	0.526	0.01423869	-25907666	-29462	-0.38999461	SIN3A	SIN3 transcription regulator family member A
226008_at	0.526	0.01424063	-25907096	-29463	-0.36260719	NSMCE3	NSE3 homolog, SMC5-SMC6 complex component
202250_s_at	0.526	0.01424685	-25905273	-29466	-0.43771579	DCAF8	DDB1 and CUL4 associated factor 8
201848_s_at	0.526	0.01425503	-25902878	-2947	-0.97000526	BNIP3	BCL2 interacting protein 3
213032_at	0.526	0.01427256	-25897749	-29478	-0.45760681	NFIB	nuclear factor I B
214302_x_at	0.526	0.01427983	-25895625	-29482	-0.5560397	GJC2	gap junction protein gamma 2
204046_at	0.526	0.01428148	-25895142	-29482	-0.71488579	PLCB2	phospholipase C beta 2
217047_s_at	0.526	0.01428457	-2589424	-29484	-0.77418598	FAM13A	family with sequence similarity 13 member A
209894_at	0.526	0.0142916	-25892187	-29487	-162392409	LEPROT///LEPR	leptin receptor overlapping transcript///leptin receptor
1556769_a_at	0.526	0.01429665	25890713	-2949	109848557	LOC105371967	uncharacterized LOC105371967
204080_at	0.526	0.01430354	25888702	-29493	0.66603044	TOE1	target of EGR1, member 1 (nuclear)
200832_s_at	0.526	0.01432161	25883432	-29502	0.64212784	SCD	stearoyl-CoA desaturase
241436_at	0.526	0.01432233	-25883221	-29502	-238710359	SCNN1G	sodium channel epithelial 1 gamma subunit
223191_at	0.526	0.01432536	-2588234	-29504	-0.33359503	COX16	COX16, cytochrome c oxidase assembly homolog
201427_s_at	0.526	0.01433026	-25880911	-29506	-0.48426492	SEPP1	selenoprotein P, plasma, 1
208870_x_at	0.526	0.01433748	-25878807	-2951	-0.26296249	ATP5C1	ATP synthase, H+ transporting, mitochondrial F1 complex, gamma polypeptide 1
201505_at	0.526	0.01435788	2587287	-2952	0.42848413	LAMB1	laminin subunit beta 1
237310_at	0.527	0.01438043	25866318	-2953	0.64243714
242372_s_at	0.527	0.0143942	-25862322	-29537	-278915198	MFSD4A	major facilitator superfamily domain containing 4A
201362_at	0.527	0.01441041	-25857621	-29545	-0.43775934	IVNS1ABP	influenza virus NS1A binding protein
221665_s_at	0.527	0.01441995	25854857	-2955	0.95372641	EPS8L1	EPS8 like 1
224591_at	0.527	0.01442319	-25853919	-29551	-0.3027015	HP1BP3	heterochromatin protein 1 binding protein 3
225844_at	0.527	0.01445135	-25845774	-29565	-0.38788939	POLE4	DNA polymerase epsilon 4, accessory subunit
1569885_at	0.527	0.01445971	-25843356	-29569	-139934252	LINC00882	long intergenic non-protein coding RNA 882
206374_at	0.527	0.01446014	25843232	-29569	10916487	LOC101927562///DUSP8	uncharacterized LOC101927562///dual specificity phosphatase 8
229454_at	0.527	0.01446991	-25840412	-29574	-0.95565983	BCLAF1	BCL2 associated transcription factor 1
229925_at	0.527	0.01447529	25838858	-29576	0.98876286	SLC6A17	solute carrier family 6 member 17
229241_at	0.527	0.01448136	-25837107	-29579	-0.39670437	LDHD	lactate dehydrogenase D
222016_s_at	0.527	0.01450136	-25831339	-29589	-0.84079099	ZSCAN31	zinc finger and SCAN domain containing 31
225311_at	0.528	0.01453265	-25822333	-29604	-0.40523295	IVD	isovaleryl-CoA dehydrogenase
225690_at	0.528	0.0145724	25810916	-29623	0.30024513	CDK12	cyclin dependent kinase 12
201146_at	0.528	0.01457853	-25809159	-29626	-0.404894	NFE2L2	nuclear factor, erythroid 2 like 2
230825_at	0.528	0.01458752	-25806582	-2963	-145267349
232871_at	0.528	0.01458884	25806204	-2963	121192578
1561038_at	0.528	0.01460332	25802056	-29637	0.92663205	ZNF81	zinc finger protein 81
228449_at	0.528	0.01463069	25794228	-2965	0.89568088	MORC2	MORC family CW-type zinc finger 2
1552257_a_at	0.528	0.01463488	2579303	-29652	0.36825531	TTLL12	tubulin tyrosine ligase like 12
34408_at	0.528	0.01463549	25792856	-29653	0.42383305	RTN2	reticulon 2
209095_at	0.528	0.01465206	-25788124	-2966	-0.40853768	DLD	dihydrolipoamide dehydrogenase
220023_at	0.528	0.01466756	25783705	-29668	109178423	APOBR	apolipoprotein B receptor
223100_s_at	0.528	0.0146713	25782636	-2967	0.60848123	NUDT5	nudix hydrolase 5
1559526_at	0.528	0.01467746	-25780881	-29672	-118229832	LOC101930421	uncharacterized LOC101930421
213869_x_at	0.528	0.01469965	25774562	-29683	0.58010122	THY1	Thy-1 cell surface antigen
223218_s_at	0.528	0.01469985	25774507	-29683	0.66345461	NFKBIZ	NFKB inhibitor zeta
201335_s_at	0.528	0.01473459	-25764632	-29699	-0.5813759	ARHGEF12	Rho guanine nucleotide exchange factor 12
203184_at	0.528	0.01478533	25750248	-29723	0.57031764	FBN2	fibrillin 2
217161_x_at	0.528	0.0147863	-25749973	-29724	-0.96109855	ACAN	aggrecan
226434_at	0.528	0.01480161	25745643	-29731	0.32138268	PPP1R35	protein phosphatase 1 regulatory subunit 35
213097_s_at	0.528	0.01480579	25744462	-29733	0.51173619	DNAJC2	DnaJ heat shock protein family (Hsp40) member C2
211784_s_at	0.528	0.01480858	25743672	-29734	0.41725056	SRSF1	serine and arginine rich splicing factor 1
235081_x_at	0.528	0.0148096	-25743384	-29735	-0.84061271	TRIM65	tripartite motif containing 65
228479_at	0.528	0.01482988	-25737656	-29744	-0.60175602	SOAT1	sterol O-acyltransferase 1
203440_at	0.528	0.01483329	-25736694	-29746	-213484638	CDH2	cadherin 2
231393_x_at	0.528	0.01484246	25734107	-2975	0.53933197	ZBTB43	zinc finger and BTB domain containing 43
217165_x_at	0.528	0.01485492	-25730595	-29756	-119450677	MT1F	metallothionein 1F
229447_x_at	0.528	0.0148602	-25729106	-29758	-0.55625765	NBPF10///NBPF8///NBPF11	neuroblastoma breakpoint family member 10///neuroblastoma breakpoint family member 8///neuroblastoma breakpoint family member 11
208913_at	0.528	0.01488931	-25720914	-29772	-0.35492914	GGA2	golgi associated, gamma adaptin ear containing, ARF binding protein 2
1554884_at	0.528	0.01491013	-25715063	-29782	-103668868	PRIM2B///PRIM2	primase (DNA) subunit 2 pseudogene///primase (DNA) subunit 2
224062_x_at	0.528	0.01491336	-25714156	-29783	-0.6282394	KLK4	kallikrein related peptidase 4
234035_at	0.528	0.01493299	25708649	-29792	0.83311193	HNRNPM	heterogeneous nuclear ribonucleoprotein M
232096_x_at	0.528	0.01494671	-25704802	-29799	-0.37876867	FOXP1-IT1	FOXP1 intronic transcript 1
1557429_s_at	0.528	0.0149508	-25703655	-29801	-108621061	FAM227B	family with sequence similarity 227 member B
218665_at	0.528	0.01495833	-25701547	-29804	-0.55349321	FZD4	frizzled class receptor 4
225599_s_at	0.528	0.01496376	25700028	-29807	0.41722965	TRIQK	triple QxxK/R motif containing
244213_at	0.528	0.01496654	-25699249	-29808	-118371235
229595_at	0.528	0.01496978	-25698342	-29809	-0.30227294	CHCHD4	coiled-coil-helix-coiled-coil-helix domain containing 4
1556017_at	0.528	0.01498828	25693168	-29818	117090521	NBEAL2	neurobeachin like 2
228716_at	0.528	0.01498898	-25692974	-29818	-0.8043746	THRB	thyroid hormone receptor beta
226415_at	0.528	0.01502727	25682285	-29836	106244561	VAT1L	vesicle amine transport 1 like
201149_s_at	0.528	0.01502861	-25681911	-29837	-0.50124544	TIMP3	TIMP metallopeptidase inhibitor 3
231238_at	0.528	0.01503078	25681305	-29838	0.44574607
205243_at	0.528	0.01503474	-25680202	-29839	-139215554	SLC13A3	solute carrier family 13 member 3
204204_at	0.528	0.01503506	-25680112	-2984	-0.51325272	SLC31A2	solute carrier family 31 member 2
210807_s_at	0.528	0.01505414	-25674799	-29848	-134577693	SLC16A7	solute carrier family 16 member 7
215259_s_at	0.528	0.01505786	-25673763	-2985	-147129946	CADM4	cell adhesion molecule 4
239598_s_at	0.528	0.01506189	25672642	-29852	0.4320681	LPCAT2	lysophosphatidylcholine acyltransferase 2
243404_at	0.528	0.01506818	25670891	-29855	0.76579229
221008_s_at	0.528	0.01507777	-25668225	-29859	-251364022	ETNPPL	ethanolamine-phosphate phospho-lyase
211217_s_at	0.528	0.01508404	-25666481	-29862	-140910732	KCNQ1	potassium voltage-gated channel subfamily Q member 1
1557057_a_at	0.528	0.01508729	-25665579	-29864	-125154554	C5orf47	chromosome 5 open reading frame 47
1556062_at	0.528	0.01508872	-25665181	-29864	-179603444	RPP30	ribonuclease P/MRP subunit p30
200881_s_at	0.528	0.015089	25665105	-29865	0.31421858	DNAJA1	DnaJ heat shock protein family (Hsp40) member A1
215849_x_at	0.528	0.01508958	-25664944	-29865	-135307713	CFAP70	cilia and flagella associated protein 70
241722_x_at	0.528	0.01510497	2566067	-29872	0.82683136
1563970_at	0.528	0.01511083	-25659046	-29875	-0.93213185	MRPS27	mitochondrial ribosomal protein S27
235585_at	0.528	0.01511479	25657946	-29876	0.44614771	DR1	down-regulator of transcription 1
227742_at	0.528	0.0151235	-25655532	-2988	-252705453	CLIC6	chloride intracellular channel 6
228028_at	0.528	0.01512835	25654188	-29883	0.6999711	GAREM2	GRB2 associated regulator of MAPK1 subtype 2
204690_at	0.528	0.01513166	2565327	-29884	0.27596493	STX8	syntaxin 8
214158_s_at	0.528	0.01514635	-25649202	-29891	-142737321	PRDM10	PR/SET domain 10
221600_s_at	0.528	0.01514703	-25649015	-29891	-0.52726278	AAMDC	adipogenesis associated Mth938 domain containing
226500_at	0.528	0.01514814	25648708	-29892	0.80952875	ZBTB47	zinc finger and BTB domain containing 47
239002_at	0.528	0.01517397	25641564	-29903	0.89130448	ASPM	abnormal spindle microtubule assembly
205068_s_at	0.528	0.01517447	25641424	-29904	0.34907973	ARHGAP26	Rho GTPase activating protein 26
215772_x_at	0.528	0.01519015	-25637094	-29911	-0.32889156	SUCLG2	succinate-CoA ligase GDP-forming beta subunit
206191_at	0.528	0.01519279	25636365	-29912	0.85950437	ENTPD3	ectonucleoside triphosphate diphosphohydrolase 3
1553323_a_at	0.528	0.01524206	-25622787	-29935	-0.69535533	LOC101930343///CATSPER2P1///CATSPER2	uncharacterized LOC101930343///cation channel sperm associated 2 pseudogene 1///cation channel sperm associated 2
224176_s_at	0.528	0.01524811	25621123	-29937	0.83569315	AXIN2	axin 2
207025_at	0.528	0.01527005	-2561509	-29947	-0.97568676	GJC2	gap junction protein gamma 2
227758_at	0.528	0.01527204	-25614543	-29948	-0.63219207	RERG	RAS like estrogen regulated growth inhibitor
209120_at	0.528	0.0152811	-25612055	-29952	-101436286	NR2F2	nuclear receptor subfamily 2 group F member 2
239437_at	0.528	0.01528374	-25611329	-29954	-0.48952579
226617_at	0.528	0.01528793	-2561018	-29955	-0.31990329	LOC101929356///ARL5A	uncharacterized LOC101929356///ADP ribosylation factor like GTPase 5A
1569592_a_at	0.528	0.01530102	-25606588	-29961	-195114457	F11	coagulation factor XI
208713_at	0.528	0.01532606	25599728	-29973	0.36214062	HNRNPUL1	heterogeneous nuclear ribonucleoprotein U like 1
213629_x_at	0.528	0.01532612	-25599712	-29973	-105663364	MT1F	metallothionein 1F
207065_at	0.528	0.01533902	-25596181	-29979	-0.9725794	KRT75	keratin 75
204621_s_at	0.528	0.01536258	-2558974	-29989	-0.93100315	NR4A2	nuclear receptor subfamily 4 group A member 2
219630_at	0.528	0.01537158	2558728	-29993	0.96445837	PDZK1IP1	PDZK1 interacting protein 1
241726_at	0.528	0.01537602	-2558607	-29995	-167819448
212905_at	0.528	0.01537889	-25585285	-29997	-0.33626075	CSTF2T	cleavage stimulation factor subunit 2, tau variant
236822_at	0.528	0.01541	-25576802	-30011	-167658961
207110_at	0.528	0.0154115	-25576394	-30011	-153850586	LOC100996843///KCNJ18///KCNJ12	ATP-sensitive inward rectifier potassium channel 12-like///potassium voltage-gated channel subfamily J member 18///potassium voltage-gated channel subfamily J member 12
206182_at	0.528	0.01541919	25574299	-30015	0.70287466	ZNF134	zinc finger protein 134
222092_at	0.528	0.01542855	-25571751	-30019	-110549684	PTPN21	protein tyrosine phosphatase, non-receptor type 21
226974_at	0.528	0.0154295	-25571494	-30019	-0.70208052	NEDD4L	neural precursor cell expressed, developmentally down-regulated 4-like, E3 ubiquitin protein ligase
229657_at	0.528	0.01544168	-25568181	-30025	-0.48887542	THRB	thyroid hormone receptor beta
202484_s_at	0.528	0.01547214	25559903	-30039	0.44331499	MBD2	methyl-CpG binding domain protein 2
241171_at	0.528	0.01548264	25557054	-30043	115696421
208027_s_at	0.528	0.01548757	-25555719	-30045	-131492079	TLL2	tolloid like 2
217655_at	0.528	0.01548898	25555336	-30046	0.982995	LOC100127972	uncharacterized LOC100127972
225811_at	0.528	0.01550673	-25550524	-30054	-0.51342623	C11orf58	chromosome 11 open reading frame 58
217014_s_at	0.528	0.01551105	-25549354	-30056	-1303395	AZGP1P1///AZGP1	alpha-2-glycoprotein 1, zinc-binding pseudogene 1///alpha-2-glycoprotein 1, zinc-binding
1554420_at	0.528	0.01551146	25549244	-30056	0.78397422	ATF3	activating transcription factor 3
208818_s_at	0.528	0.0155216	-25546498	-30061	-0.43640909	COMT	catechol-O-methyltransferase
221485_at	0.528	0.01552351	25545982	-30062	0.53074386	B4GALT5	beta-1,4-galactosyltransferase 5
204531_s_at	0.528	0.01552544	25545459	-30062	1093932	BRCA1	BRCA1, DNA repair associated
229444_at	0.528	0.01553958	-25541637	-30069	-0.40736058	LOC101929243	uncharacterized LOC101929243
218080_x_at	0.528	0.01556605	-25534485	-30081	-0.43121813	FAF1	Fas associated factor 1
205479_s_at	0.528	0.01556877	25533752	-30082	0.52040114	PLAU	plasminogen activator, urokinase
219915_s_at	0.528	0.01557903	-25530984	-30086	-131974866	SLC16A10	solute carrier family 16 member 10
238934_at	0.528	0.01558263	-25530012	-30088	-123878052
221590_s_at	0.528	0.01559353	-25527074	-30093	-0.7477192	ALDH6A1	aldehyde dehydrogenase 6 family member A1
1566505_at	0.528	0.01559999	25525334	-30096	119131322	ERVK13-1	endogenous retrovirus group K13 member 1
213159_at	0.528	0.01560155	25524913	-30096	0.82831849	PCNX1	pecanex homolog 1 (Drosophila)
202369_s_at	0.528	0.01560251	25524654	-30097	0.44955681	TRAM2	translocation associated membrane protein 2
202718_at	0.528	0.01560449	-25524122	-30098	-0.57522491	IGFBP2	insulin like growth factor binding protein 2
209623_at	0.528	0.01562306	-25519124	-30106	-0.63670765	MCCC2	methylcrotonoyl-CoA carboxylase 2
222742_s_at	0.528	0.01563502	25515906	-30111	0.27319251	IFT22	intraflagellar transport 22
212316_at	0.528	0.01563933	25514748	-30113	0.84440621	NUP210	nucleoporin 210
217288_at	0.528	0.01564712	-25512655	-30117	-0.62566639
222731_at	0.528	0.0156543	-25510726	-3012	-0.62475862	ZDHHC2	zinc finger DHHC-type containing 2
236449_at	0.528	0.01565443	25510691	-3012	0.37852748	CSTB	cystatin B
219051_x_at	0.528	0.01565714	-25509964	-30121	-0.77245737	METRN	meteorin, glial cell differentiation regulator
240269_at	0.528	0.01568645	-25502102	-30134	-0.72843905
211889_x_at	0.528	0.01569974	25498541	-3014	119116368	CEACAM1	carcinoembryonic antigen related cell adhesion molecule 1
212214_at	0.528	0.01570161	-25498041	-30141	-0.27857847	OPA1	OPA1, mitochondrial dynamin like GTPase
203854_at	0.528	0.01570708	25496576	-30143	105322018	CFI	complement factor I
202536_at	0.528	0.01573192	25489932	-30154	0.51588917	CHMP2B	charged multivesicular body protein 2B
213305_s_at	0.528	0.01574476	254865	-3016	0.38371731	PPP2R5C	protein phosphatase 2 regulatory subunit B'gamma
1561951_at	0.528	0.01575906	-25482684	-30166	-121788016	SLC5A12	solute carrier family 5 member 12
215578_at	0.528	0.0157825	25476431	-30176	100898739
210512_s_at	0.528	0.01578767	-25475055	-30179	-0.38157418	VEGFA	vascular endothelial growth factor A
213043_s_at	0.528	0.01580065	25471597	-30184	0.45864659	MIR6884///MED24	microRNA 6884///mediator complex subunit 24
220461_at	0.528	0.01580803	-25469633	-30188	-126814147	PCNX2	pecanex homolog 2 (Drosophila)
221571_at	0.528	0.01581799	25466982	-30192	0.55405704	TRAF3	TNF receptor associated factor 3
1567334_at	0.528	0.01584683	-25459318	-30205	-0.67470097
230569_at	0.528	0.01586598	25454237	-30213	0.43346828	CFAP97	cilia and flagella associated protein 97
1560856_at	0.528	0.01586954	-25453293	-30214	-121204048	ARHGAP26-AS1	ARHGAP26 antisense RNA 1
223358_s_at	0.528	0.01589751	-25445881	-30227	-0.40396054	PDE7A	phosphodiesterase 7A
208000_at	0.528	0.01589898	-25445493	-30227	-105227182	GML	glycosylphosphatidylinositol anchored molecule like
210385_s_at	0.528	0.01589971	25445299	-30228	0.40238169	ERAP1	endoplasmic reticulum aminopeptidase 1
208054_at	0.528	0.01590714	25443333	-30231	119974885	HERC4	HECT and RLD domain containing E3 ubiquitin protein ligase 4
208873_s_at	0.528	0.01592501	-25438609	-30239	-0.44599362	REEP5	receptor accessory protein 5
229537_at	0.528	0.01596405	-25428301	-30256	-0.49407241	LMO4	LIM domain only 4
1554953_a_at	0.528	0.01596418	-25428267	-30256	-104572649	TSPEAR-AS2	TSPEAR antisense RNA 2
222901_s_at	0.528	0.01597694	-25424903	-30261	-226401334	KCNJ16	potassium voltage-gated channel subfamily J member 16
226365_at	0.528	0.01598167	25423656	-30263	0.44614785
203510_at	0.528	0.01599147	25421076	-30268	0.63627141	MET	MET proto-oncogene, receptor tyrosine kinase
205605_at	0.528	0.01599913	25419059	-30271	107015244	HOXD9	homeobox D9
243018_at	0.528	0.01601594	-25414637	-30278	-0.78968193	BBOX1-AS1	BBOX1 antisense RNA 1
216805_at	0.528	0.01602734	-25411641	-30283	-122136401
213701_at	0.528	0.01602966	-25411031	-30284	-0.63689051	C12orf29	chromosome 12 open reading frame 29
204820_s_at	0.528	0.01603586	25409403	-30287	0.46270406	BTN3A2///BTN3A3	butyrophilin subfamily 3 member A2///butyrophilin subfamily 3 member A3
204859_s_at	0.528	0.01604136	25407957	-30289	0.53985557	APAF1	apoptotic peptidase activating factor 1
225518_x_at	0.528	0.016054	-25404641	-30295	-122634211	MTHFD1L	methylenetetrahydrofolate dehydrogenase (NADP+ dependent) 1-like
226612_at	0.528	0.01606223	-25402482	-30298	-139140443	UBE2QL1	ubiquitin conjugating enzyme E2 Q family like 1
209579_s_at	0.528	0.01606433	25401931	-30299	0.43445444	MBD4	methyl-CpG binding domain 4, DNA glycosylase
202478_at	0.528	0.01607971	-253979	-30306	-0.64475429	TRIB2	tribbles pseudokinase 2
203009_at	0.528	0.01608133	-25397476	-30306	-105886499	BCAM	basal cell adhesion molecule (Lutheran blood group)
214835_s_at	0.528	0.01609623	-25393575	-30313	-0.32594097	SUCLG2	succinate-CoA ligase GDP-forming beta subunit
235984_at	0.528	0.0161073	25390677	-30318	0.35309102
242833_at	0.528	0.01611545	-25388546	-30321	-132018623
225671_at	0.528	0.01613812	25382624	-30331	0.53051888	SPNS2	sphingolipid transporter 2
1566709_at	0.528	0.01615761	-25377539	-30339	-0.67778755
1554242_a_at	0.528	0.01620657	25364785	-3036	143812707	COCH	cochlin
1553181_at	0.528	0.01620749	-25364547	-30361	-0.58126184	DDX31	DEAD-box helicase 31
214341_at	0.528	0.01621083	-25363678	-30362	-110402467	AP1G2	adaptor related protein complex 1 gamma 2 subunit
206912_at	0.528	0.01621702	-25362068	-30365	-148388268	FOXE1	forkhead box E1
209114_at	0.528	0.01622735	25359384	-30369	0.75692639	TSPAN1	tetraspanin 1
1563467_at	0.528	0.01623685	25356916	-30373	118417997
221563_at	0.528	0.01623898	25356365	-30374	0.47680753	DUSP10	dual specificity phosphatase 10
210675_s_at	0.528	0.01624538	25354703	-30377	0.66520153	PTPRR	protein tyrosine phosphatase, receptor type R
200797_s_at	0.528	0.01624593	25354559	-30377	0.43641428	MCL1	BCL2 family apoptosis regulator
226781_at	0.528	0.01624999	-25353507	-30379	-0.53303221	C7orf55-LUC7L2///FMC1///LUC7L2	C7orf55-LUC7L2 readthrough///formation of mitochondrial complex V assembly factor 1 homolog///LUC7 like 2, pre-mRNA splicing factor
222199_s_at	0.528	0.0162551	25352181	-30381	0.41262831	BIN3	bridging integrator 3
237917_at	0.528	0.01625846	25351309	-30382	0.5662372	NBPF8	neuroblastoma breakpoint family member 8
211330_s_at	0.528	0.01626487	25349649	-30385	0.31913666	HFE	hemochromatosis
231178_at	0.528	0.01627701	-25346502	-3039	-113481622	SPATA4	spermatogenesis associated 4
202439_s_at	0.528	0.01627857	25346097	-30391	0.3353187	IDS	iduronate 2-sulfatase
206862_at	0.528	0.01628268	-25345034	-30393	-0.99197066	ZNF254	zinc finger protein 254
204685_s_at	0.528	0.01628303	-25344944	-30393	-122727881	ATP2B2	ATPase plasma membrane Ca2+ transporting 2
242316_at	0.528	0.0162879	-25343682	-30395	-0.70241074	TMOD3	tropomodulin 3
1556630_at	0.528	0.01629074	25342946	-30396	11711644	CASC2	cancer susceptibility candidate 2 (non-protein coding)
233685_at	0.528	0.01629958	-25340658	-3.04	-112936207
212829_at	0.528	0.01630069	2534037	-3.04	0.42174132	PIP4K2A	phosphatidylinositol-5-phosphate 4-kinase type 2 alpha
206059_at	0.528	0.01630315	-25339735	-30401	-0.41217571	ZNF91	zinc finger protein 91
226780_s_at	0.528	0.01632945	-25332938	-30413	-0.40134911	FMC1	formation of mitochondrial complex V assembly factor 1 homolog
206319_s_at	0.528	0.01632978	-25332851	-30413	-127036399	EPPIN-WFDC6///EPPIN	EPPIN-WFDC6 readthrough///epididymal peptidase inhibitor
244606_at	0.528	0.01633486	-25331539	-30415	-145529148	ATP1A1	ATPase Na+/K+ transporting subunit alpha 1
219725_at	0.528	0.01633515	-25331466	-30415	-11763282	TREM2	triggering receptor expressed on myeloid cells 2
1552701_a_at	0.528	0.01634413	25329147	-30419	0.47237804	CARD16	caspase recruitment domain family member 16
1555620_a_at	0.528	0.01635303	-25326851	-30423	-107280257	PTGIR	prostaglandin I2 (prostacyclin) receptor (IP)
223895_s_at	0.528	0.0163587	-25325389	-30425	-0.45823488	EPN3	epsin 3
214924_s_at	0.528	0.01637064	25322311	-3043	0.47802417	TRAK1	trafficking kinesin protein 1
210289_at	0.528	0.01637227	-2532189	-30431	-133309932	NAT8B///NAT8	N-acetyltransferase 8B (putative, gene/pseudogene)///N-acetyltransferase 8 (putative)
223961_s_at	0.528	0.01637298	-25321708	-30431	-0.48592288	CISH	cytokine inducible SH2 containing protein
204663_at	0.528	0.01637766	-25320501	-30433	-0.57737124	ME3	malic enzyme 3
225102_at	0.528	0.01637801	25320412	-30433	0.55485662	MGLL	monoglyceride lipase
213852_at	0.528	0.01639778	-25315322	-30442	-0.32669756	RBM8A	RNA binding motif protein 8A
212902_at	0.528	0.01640676	25313011	-30445	0.54828865	SEC24A	SEC24 homolog A, COPII coat complex component
226924_at	0.528	0.01640731	-2531287	-30446	-0.41057852	LINC00909	long intergenic non-protein coding RNA 909
219896_at	0.528	0.01642036	25309517	-30451	123890441	CALY	calcyon neuron specific vesicular protein
221235_s_at	0.528	0.01644445	-25303329	-30461	-0.35275855	TGFBRAP1	transforming growth factor beta receptor associated protein 1
218723_s_at	0.528	0.01644505	-25303176	-30462	-0.60482302	RGCC	regulator of cell cycle
237246_at	0.528	0.01647207	25296247	-30473	0.8916005
220470_at	0.528	0.01648751	25292291	-30479	0.89731005	BET1L	Bet1 golgi vesicular membrane trafficking protein like
231492_at	0.528	0.01649716	-25289824	-30483	-14063378	LINC01523	long intergenic non-protein coding RNA 1523
218611_at	0.528	0.01650106	25288824	-30485	0.5542878	IER5	immediate early response 5
235433_at	0.528	0.01651974	-25284048	-30493	-0.66703872	APOOL	apolipoprotein O like
202307_s_at	0.528	0.01652818	25281892	-30496	0.61605545	TAP1	transporter 1, ATP binding cassette subfamily B member
1553413_at	0.528	0.01653802	-2527938	-30501	-108899005	LCAL1	lung cancer associated lncRNA 1
229065_at	0.528	0.01654218	-25278318	-30502	-0.73287204	SLC35F3	solute carrier family 35 member F3
200865_at	0.528	0.01655175	-25275875	-30506	-178479177	EIF3F	eukaryotic translation initiation factor 3 subunit F
1566607_at	0.528	0.01656195	25273275	-30511	115645646
215436_at	0.528	0.01657112	-25270938	-30514	-0.63675199	HSDL2	hydroxysteroid dehydrogenase like 2
239252_at	0.528	0.01657992	-25268696	-30518	-0.50793366	COX7B	cytochrome c oxidase subunit 7B
215992_s_at	0.528	0.01658417	25267614	-3052	0.80331971	RAPGEF2	Rap guanine nucleotide exchange factor 2
1554637_a_at	0.528	0.01659583	-25264646	-30525	-0.45102056	CBFA2T2	CBFA2/RUNX1 translocation partner 2
231669_at	0.528	0.01659781	-2526414	-30526	-13333174	SEPP1	selenoprotein P, plasma, 1
1568735_at	0.528	0.01659784	-25264134	-30526	-118316155	DLGAP1	DLG associated protein 1
1566279_at	0.528	0.01660205	25263063	-30527	118149356
227180_at	0.528	0.01660331	-2526274	-30528	-116149833	ELOVL7	ELOVL fatty acid elongase 7
1552362_a_at	0.528	0.01662251	-2525786	-30536	-0.78991297	LEAP2	liver enriched antimicrobial peptide 2
221674_s_at	0.528	0.01662402	25257477	-30537	10647448	CHRD	chordin
233103_at	0.528	0.01662452	-25257349	-30537	-0.93013221
227728_at	0.528	0.01662651	-25256844	-30538	-0.40635432	PPM1A	protein phosphatase, Mg2+/Mn2+ dependent 1A
213874_at	0.528	0.0166327	-25255271	-3054	-0.88435904	SERPINA4	serpin family A member 4
235605_at	0.528	0.01666004	-25248334	-30552	-0.45488629	CASZ1	castor zinc finger 1
202497_x_at	0.528	0.01666466	25247163	-30553	0.82405967	SLC2A3	solute carrier family 2 member 3
200639_s_at	0.528	0.01668003	25243268	-3056	0.65841245	YWHAZ	tyrosine 3-monooxygenase/tryptophan 5-monooxygenase activation protein zeta
205842_s_at	0.528	0.0166929	25240009	-30565	0.43784935	JAK2	Janus kinase 2
222853_at	0.528	0.01669862	-25238561	-30568	-0.83598104	FLRT3	fibronectin leucine rich transmembrane protein 3
222206_s_at	0.528	0.0166995	25238338	-30568	0.98279986	NCLN	nicalin
234542_at	0.528	0.01670211	-25237679	-30569	-124190345	ARHGEF12	Rho guanine nucleotide exchange factor 12
204160_s_at	0.528	0.01670749	-25236316	-30571	-0.43930406	ENPP4	ectonucleotide pyrophosphatase/phosphodiesterase 4 (putative)
210831_s_at	0.529	0.01677297	-25219787	-30598	-177976278	PTGER3	prostaglandin E receptor 3
239696_at	0.529	0.01679785	-25213521	-30609	-119555713
209365_s_at	0.529	0.0167995	25213107	-30609	0.39853183	ECM1	extracellular matrix protein 1
226043_at	0.529	0.01680146	-25212613	-3061	-0.77438952	GPSM1	G-protein signaling modulator 1
242982_x_at	0.529	0.01681672	-25208774	-30616	-110888111	ITGB8	integrin subunit beta 8
237578_at	0.529	0.01682936	25205597	-30622	0.88783227
201157_s_at	0.529	0.01683245	25204823	-30623	0.24366352	NMT1	N-myristoyltransferase 1
232686_at	0.529	0.01683278	-25204738	-30623	-135712567	SIGLEC17P	sialic acid binding Ig like lectin 17, pseudogene
239912_at	0.529	0.01684191	25202445	-30627	109013006
244692_at	0.529	0.01684718	-25201122	-30629	-148719742	CYP4F22	cytochrome P450 family 4 subfamily F member 22
1552332_at	0.529	0.01685677	-25198718	-30633	-0.60695644	TRIOBP	TRIO and F-actin binding protein
53912_at	0.529	0.01687249	25194774	-30639	0.50331689	SNX11	sorting nexin 11
212901_s_at	0.529	0.01687769	-25193472	-30641	-0.3872319	CSTF2T	cleavage stimulation factor subunit 2, tau variant
214079_at	0.53	0.01692911	-25180605	-30663	-160566979	DHRS2	dehydrogenase/reductase 2
201188_s_at	0.53	0.01692989	25180411	-30663	0.36187649	ITPR3	inositol 1,4,5-trisphosphate receptor type 3
238741_at	0.53	0.01693479	25179187	-30665	0.98284196	FAM83A	family with sequence similarity 83 member A
1564276_at	0.53	0.01694978	25175444	-30671	10685335	C5orf56	chromosome 5 open reading frame 56
202906_s_at	0.53	0.01698579	25166464	-30686	0.48875731	NBN	nibrin
217973_at	0.53	0.01698949	-25165542	-30687	-0.57593814	DCXR	dicarbonyl and L-xylulose reductase
222025_s_at	0.53	0.01699454	-25164285	-30689	-0.50532133	OPLAH	5-oxoprolinase (ATP-hydrolysing)
206511_s_at	0.53	0.01699843	-25163316	-30691	-100185815	SIX2	SIX homeobox 2
228278_at	0.53	0.01699865	25163263	-30691	0.7943783	NFIX	nuclear factor I X
241959_at	0.53	0.01700314	-25162144	-30693	-0.85409292	ANAPC10	anaphase promoting complex subunit 10
239643_at	0.531	0.01703636	-25153886	-30706	-0.93610673	LOC100129516	uncharacterized LOC100129516
231921_at	0.531	0.01704517	-25151697	-3071	-0.30489222	DCAF17	DDB1 and CUL4 associated factor 17
211320_s_at	0.531	0.01709472	-25139411	-3073	-0.67863278	PTPRU	protein tyrosine phosphatase, receptor type U
241601_at	0.531	0.01709878	-25138404	-30732	-114734985	WIPF3	WAS/WASL interacting protein family member 3
1559391_s_at	0.531	0.01709979	25138155	-30732	0.61108814
202079_s_at	0.531	0.01710845	2513601	-30736	0.296168	TRAK1	trafficking kinesin protein 1
1556156_at	0.531	0.01713548	-25129326	-30747	-116019885	ESRRB	estrogen related receptor beta
215200_x_at	0.531	0.01715344	25124891	-30754	0.89163886
211452_x_at	0.531	0.01716601	25121788	-30759	0.30677366	LRRFIP1	LRR binding FLII interacting protein 1
204883_s_at	0.531	0.01717	25120804	-3076	0.52499399	HUS1	HUS1 checkpoint clamp component
224366_s_at	0.531	0.01717931	-25118508	-30764	-0.31390636	REPS1	RALBP1 associated Eps domain containing 1
233822_x_at	0.531	0.01718178	-25117899	-30765	-183268167
205643_s_at	0.531	0.01718569	-25116937	-30767	-0.73881762	PPP2R2B	protein phosphatase 2 regulatory subunit Bbeta
220335_x_at	0.531	0.01719126	25115564	-30769	0.65682747	CES3	carboxylesterase 3
211612_s_at	0.531	0.01719775	25113964	-30772	0.33726265	IL13RA1	interleukin 13 receptor subunit alpha 1
221750_at	0.531	0.01720179	25112969	-30773	0.50973517	HMGCS1	3-hydroxy-3-methylglutaryl-CoA synthase 1
215893_x_at	0.531	0.01720451	251123	-30774	119117029
208988_at	0.531	0.01720965	25111034	-30776	0.32285024	KDM2A	lysine demethylase 2A
241453_at	0.531	0.01723662	-25104403	-30787	-0.52096561	PTK2	protein tyrosine kinase 2
217991_x_at	0.531	0.01723867	-25103898	-30788	-0.45233456	SSBP3	single stranded DNA binding protein 3
206782_s_at	0.532	0.01725872	-25098973	-30796	-0.57444963	DNAJC4	DnaJ heat shock protein family (Hsp40) member C4
216336_x_at	0.532	0.01729014	-25091268	-30809	-0.95948863	MT1E	metallothionein 1E
210455_at	0.532	0.01729615	25089793	-30811	0.92653475	R3HCC1L	R3H domain and coiled-coil containing 1 like
204203_at	0.532	0.01729835	25089256	-30812	0.59063434	CEBPG	CCAAT/enhancer binding protein gamma
222268_x_at	0.532	0.01730138	-25088514	-30813	-152141727	MUC5B	mucin 5B, oligomeric mucus/gel-forming
1561440_at	0.532	0.01731264	-25085756	-30818	-102306546	LOC105378702	uncharacterized LOC105378702
1554032_at	0.532	0.01732091	25083731	-30821	0.96807319	ARSB	arylsulfatase B
214841_at	0.532	0.01732982	-25081551	-30825	-137547568	CNIH3	cornichon family AMPA receptor auxiliary protein 3
224410_s_at	0.532	0.01733672	-25079866	-30827	-0.58179762	LMBR1	limb development membrane protein 1
218358_at	0.532	0.01740671	25062786	-30855	0.67105037	CRELD2	cysteine rich with EGF like domains 2
229688_at	0.532	0.0174071	-25062691	-30855	-114735835	PRDM11	PR/SET domain 11
219179_at	0.532	0.01741734	25060199	-3086	0.61765305	DACT1	dishevelled binding antagonist of beta catenin 1
219959_at	0.532	0.01742032	25059474	-30861	0.53666743	MOCOS	molybdenum cofactor sulfurase
231978_at	0.532	0.01742143	-25059203	-30861	-233283689	TPCN2	two pore segment channel 2
236525_at	0.532	0.01743201	-25056627	-30865	-0.88978496	FBXO36	F-box protein 36
241223_x_at	0.532	0.01743444	25056036	-30866	0.49170388
1570350_at	0.532	0.01743613	25055625	-30867	103124308	LOC101928269	uncharacterized LOC101928269
201697_s_at	0.532	0.01745014	25052221	-30873	0.53150181	DNMT1	DNA (cytosine-5-)-methyltransferase 1
217582_at	0.532	0.01745185	25051805	-30873	110828127
1568640_at	0.532	0.01748165	-25044569	-30885	-111832736	PCBP1-AS1	PCBP1 antisense RNA 1
217323_at	0.532	0.01748886	-2504282	-30888	-12624686	HLA-DRB6	major histocompatibility complex, class II, DR beta 6 (pseudogene)
233564_s_at	0.532	0.01752801	-25033335	-30903	-0.58290913	CDADC1	cytidine and dCMP deaminase domain containing 1
1555189_a_at	0.532	0.01752882	-25033138	-30904	-100420188	TAT	tyrosine aminotransferase
203247_s_at	0.532	0.0175334	-25032032	-30906	-0.27440978	ZNF24	zinc finger protein 24
229521_at	0.532	0.01753428	25031818	-30906	0.41570032	CCDC71L	coiled-coil domain containing 71-like
228685_at	0.532	0.01753649	25031284	-30907	0.62458247	IL17RA	interleukin 17 receptor A
208485_x_at	0.532	0.01756078	25025412	-30916	0.39114747	CFLAR	CASP8 and FADD like apoptosis regulator
220085_at	0.532	0.01756536	25024306	-30918	0.95763057	HELLS	helicase, lymphoid-specific
240309_at	0.532	0.01758692	25019099	-30927	110796437
201425_at	0.532	0.0175929	25017657	-30929	0.29285297	ALDH2	aldehyde dehydrogenase 2 family (mitochondrial)
207428_x_at	0.532	0.01760006	2501593	-30932	0.78535563	CDK11A///CDK11B	cyclin dependent kinase 11A///cyclin dependent kinase 11B
205827_at	0.532	0.01760377	25015036	-30933	180176285	CCK	cholecystokinin
242983_at	0.532	0.01761554	25012201	-30938	0.4584023
216866_s_at	0.532	0.01761731	-25011773	-30939	-135649471	COL14A1	collagen type XIV alpha 1 chain
222182_s_at	0.532	0.01763897	25006559	-30947	0.47956792	CNOT2	CCR4-NOT transcription complex subunit 2
1569796_s_at	0.532	0.01764118	-25006026	-30948	-118083681	ATRNL1	attractin like 1
225817_at	0.532	0.01764985	-2500394	-30951	-107168261	LOC101930349///LOC101930344///CGNL1	uncharacterized LOC101930349///uncharacterized LOC101930344///cingulin like 1
237923_at	0.532	0.01767675	-24997476	-30962	-168098113
231955_s_at	0.532	0.01768309	-24995953	-30964	-0.36812349	HIBADH	3-hydroxyisobutyrate dehydrogenase
203944_x_at	0.532	0.01768595	24995268	-30965	0.37704697	BTN2A1	butyrophilin subfamily 2 member A1
244282_at	0.532	0.01768615	-24995218	-30966	-0.56413871
218487_at	0.532	0.01770172	-24991482	-30972	-0.63985447	ALAD	aminolevulinate dehydratase
201012_at	0.532	0.01772429	24986073	-3098	100160932	ANXA1	annexin A1
1561604_at	0.532	0.01772628	-24985597	-30981	-108214902
229323_at	0.532	0.017727	-24985424	-30982	-0.55791195	LINC00959	long intergenic non-protein coding RNA 959
1562158_at	0.532	0.01774118	-24982029	-30987	-0.85357561
223174_at	0.532	0.01774739	24980543	-30989	0.4771873	BTBD10	BTB domain containing 10
1568941_a_at	0.532	0.01774764	-24980483	-3099	-102300477	HNRNPC	heterogeneous nuclear ribonucleoprotein C (C1/C2)
1559478_at	0.532	0.01775082	-24979722	-30991	-0.66459023
232214_x_at	0.532	0.01775668	-24978321	-30993	-153756463	ZNF554	zinc finger protein 554
221039_s_at	0.532	0.01776234	24976967	-30995	0.42516717	ASAP1	ArfGAP with SH3 domain, ankyrin repeat and PH domain 1
206446_s_at	0.533	0.0177913	-24970048	-31007	-121654521	CELA2A///CELA2B	chymotrypsin like elastase family member 2A///chymotrypsin like elastase family member 2B
234762_x_at	0.533	0.01782872	24961122	-31021	0.49321739	NLN	neurolysin
242228_at	0.533	0.01784679	24956819	-31028	0.80290857	BICD1	BICD cargo adaptor 1
242460_at	0.533	0.01785487	-24954897	-31031	-145741554
217771_at	0.533	0.01786498	24952491	-31035	0.61464852	GOLM1	golgi membrane protein 1
234051_at	0.533	0.01787129	-2495099	-31038	-132350049
207883_s_at	0.533	0.01788468	-24947809	-31043	-0.93601484	TFR2	transferrin receptor 2
213492_at	0.533	0.01789838	-24944554	-31048	-211662508	COL2A1	collagen type II alpha 1 chain
235643_at	0.533	0.01790233	24943616	-3105	0.89561076	SAMD9L	sterile alpha motif domain containing 9 like
1566447_at	0.533	0.01792337	-24938624	-31058	-107588034	CD6	CD6 molecule
227996_at	0.533	0.0179242	-24938429	-31058	-0.68738562	FARP1	FERM, ARH/RhoGEF and pleckstrin domain protein 1
234446_at	0.533	0.01792633	-24937923	-31059	-0.81334665
221636_s_at	0.533	0.0179355	-2493575	-31062	-0.50085964	MARC2	mitochondrial amidoxime reducing component 2
240859_at	0.533	0.01794293	2493399	-31065	0.55434112	ZFYVE16	zinc finger FYVE-type containing 16
206951_at	0.533	0.01795854	-24930294	-31071	-0.81502222	HIST1H4E	histone cluster 1, H4e
225999_at	0.533	0.01796957	-24927684	-31076	-0.83821395	RIMKLB	ribosomal modification protein rimK like family member B
203243_s_at	0.533	0.01797081	24927389	-31076	0.45229714	PDLIM5	PDZ and LIM domain 5
207290_at	0.533	0.01797138	24927255	-31076	0.79448172	PLXNA2	plexin A2
230158_at	0.533	0.01798088	-24925007	-3108	-13434367	DPY19L2	dpy-19 like 2
218781_at	0.533	0.0180007	24920324	-31088	0.42456174	SMC6	structural maintenance of chromosomes 6
221268_s_at	0.533	0.0180109	-24917916	-31092	-0.46980518	SGPP1	sphingosine-1-phosphate phosphatase 1
244424_at	0.533	0.01801946	-24915896	-31095	-0.79319181	LOC439938	uncharacterized LOC439938
224801_at	0.534	0.0180514	-24908366	-31107	-0.29877323	NDFIP2	Nedd4 family interacting protein 2
214176_s_at	0.534	0.018076	-24902573	-31116	-0.63760782	PBXIP1	PBX homeobox interacting protein 1
224880_at	0.534	0.01807656	24902442	-31117	0.43810559	RALA	RALA Ras like proto-oncogene A
211657_at	0.534	0.01808971	2489935	-31122	166276211	CEACAM6	carcinoembryonic antigen related cell adhesion molecule 6
1556584_at	0.534	0.01809068	-2489912	-31122	-147315061
239683_at	0.534	0.0180964	-24897777	-31124	-0.64536679	CLYBL	citrate lyase beta like
1560430_at	0.534	0.01809827	24897337	-31125	0.82884393	NKPD1	NTPase, KAP family P-loop domain containing 1
201819_at	0.534	0.0181039	24896015	-31127	0.74192509	SCARB1	scavenger receptor class B member 1
1555535_at	0.534	0.01811102	-2489434	-3113	-108482759	BPIFB6	BPI fold containing family B member 6
231944_at	0.534	0.01814106	-24887291	-31141	-132651612	ERO1B	endoplasmic reticulum oxidoreductase 1 beta
202930_s_at	0.534	0.01814321	-24886787	-31142	-0.31635643	SUCLA2	succinate-CoA ligase ADP-forming beta subunit
206385_s_at	0.534	0.01814681	-24885944	-31144	-0.53744396	ANK3	ankyrin 3, node of Ranvier (ankyrin G)
208908_s_at	0.534	0.01815607	24883774	-31147	0.63725957	CAST	calpastatin
222337_at	0.534	0.01817068	24880349	-31153	135814452
237477_at	0.534	0.01818987	24875859	-3116	151357204	PDCL2	phosducin like 2
218857_s_at	0.534	0.01820524	24872264	-31166	0.49909962	ASRGL1	asparaginase like 1
217318_x_at	0.534	0.01821627	-24869688	-3117	-149474896	KIR2DS2///KIR2DS4///KIR2DS1///KIR2DL3///KIR2DL2///KIR2DL1	killer cell immunoglobulin like receptor, two Ig domains and short cytoplasmic tail 2///killer cell immunoglobulin like receptor, two Ig domains and short cytoplasmic tail 4///killer cell immunoglobulin like receptor, two Ig domains and short cytoplasmic tail 1///killer cell immunoglobulin like receptor, two Ig domains and long cytoplasmic tail 3///killer cell immunoglobulin like receptor, two Ig…
225373_at	0.534	0.01822369	24867954	-31173	0.38149834	C10orf54	chromosome 10 open reading frame 54
1557330_at	0.534	0.01823114	-24866215	-31176	-0.99596096	CASC23	cancer susceptibility candidate 23 (non-protein coding)
1558937_s_at	0.535	0.0182596	24859575	-31186	114021619
202626_s_at	0.535	0.01828979	24852542	-31198	0.44083693	LYN	LYN proto-oncogene, Src family tyrosine kinase
227771_at	0.536	0.01832515	-24844319	-31211	-111218729	LIFR	leukemia inhibitory factor receptor alpha
1556024_at	0.536	0.01833457	-24842132	-31215	-0.83049959	EME2	essential meiotic structure-specific endonuclease subunit 2
1567862_at	0.536	0.01834015	-24840836	-31217	-160322667	DNAH14	dynein axonemal heavy chain 14
242598_at	0.536	0.01836356	24835404	-31226	135826716
1552703_s_at	0.536	0.01837045	24833805	-31228	0.54978062	CARD16///CASP1	caspase recruitment domain family member 16///caspase 1
1598_g_at	0.536	0.01839245	-24828707	-31237	-0.51239498	GAS6	growth arrest specific 6
232754_at	0.536	0.01840132	-24826655	-3124	-112601951
228534_s_at	0.536	0.01841492	24823507	-31245	114712578
218130_at	0.536	0.01841899	24822567	-31247	0.35100774	C17orf62	chromosome 17 open reading frame 62
203612_at	0.536	0.01841952	24822442	-31247	115772586	BYSL	bystin like
238610_s_at	0.536	0.0184211	24822077	-31247	0.51816873
1564838_a_at	0.536	0.01847088	-2481058	-31266	-138584935	LOC151760	putative uncharacterized protein LOC151760
226671_at	0.536	0.0184851	-24807302	-31271	-0.76027158	LAMP2	lysosomal associated membrane protein 2
205955_at	0.536	0.01849643	24804691	-31276	0.56661481	TAF6L	TATA-box binding protein associated factor 6 like
205037_at	0.536	0.01849688	24804587	-31276	0.45241915	IFT27	intraflagellar transport 27
210754_s_at	0.536	0.01850375	24803005	-31278	0.51301823	LYN	LYN proto-oncogene, Src family tyrosine kinase
228018_at	0.536	0.01851243	-24801006	-31282	-136249704	NKAIN4	Na+/K+ transporting ATPase interacting 4
204526_s_at	0.536	0.01852511	-24798089	-31286	-0.55388387	TBC1D8	TBC1 domain family member 8
222443_s_at	0.536	0.01852696	24797662	-31287	0.42787594	RBM8A	RNA binding motif protein 8A
210374_x_at	0.536	0.01853015	-24796929	-31288	-123990654	PTGER3	prostaglandin E receptor 3
219304_s_at	0.536	0.01853437	-24795959	-3129	-0.77071242	PDGFD	platelet derived growth factor D
1555760_a_at	0.537	0.0185641	-24789127	-31301	-0.44094141	RBM15	RNA binding motif protein 15
203003_at	0.537	0.01859193	24782742	-31311	0.880916	MEF2D	myocyte enhancer factor 2D
210607_at	0.537	0.01863237	24773479	-31326	0.63410929	FLT3LG	fms related tyrosine kinase 3 ligand
207301_at	0.537	0.01863987	-24771761	-31329	-106229304	EFNA5	ephrin A5
215313_x_at	0.537	0.01864147	24771395	-3133	0.38580699	HLA-A	major histocompatibility complex, class I, A
223821_s_at	0.537	0.01864448	-24770707	-31331	-115037977	SUSD4	sushi domain containing 4
241397_at	0.537	0.01865126	24769157	-31333	0.51000409
237722_at	0.537	0.01865442	24768435	-31334	118099246	FLI1	Fli-1 proto-oncogene, ETS transcription factor
202020_s_at	0.537	0.01866272	-24766537	-31337	-0.43070799	LANCL1	LanC like 1
210493_s_at	0.537	0.018668	-24765331	-31339	-108896842	MFAP3L	microfibrillar associated protein 3 like
238624_at	0.537	0.01868665	-24761072	-31346	-0.4034764	LOC102724517///NLK	uncharacterized LOC102724517///nemo like kinase
237489_at	0.537	0.01868824	-24760711	-31347	-126616272	NLRP2	NLR family pyrin domain containing 2
236577_at	0.538	0.01870306	24757328	-31352	0.93067116	PRDM6	PR/SET domain 6
237334_at	0.538	0.01873025	-24751132	-31362	-0.80652255	SFXN2	sideroflexin 2
205391_x_at	0.538	0.01873424	24750223	-31364	0.9064581	ANK1	ankyrin 1
226454_at	0.538	0.01875495	-2474551	-31372	-0.499161	MARCH9	membrane associated ring-CH-type finger 9
208581_x_at	0.538	0.01875908	-2474457	-31373	-0.98573859	MT1X	metallothionein 1X
1557275_a_at	0.538	0.01876194	2474392	-31374	0.95302494	TLCD2	TLC domain containing 2
215425_at	0.538	0.0187688	-24742362	-31377	-0.32123314	BTG3	BTG anti-proliferation factor 3
212836_at	0.539	0.01882519	24729561	-31397	0.52749057	POLD3	DNA polymerase delta 3, accessory subunit
210098_s_at	0.539	0.01883106	24728229	-3.14	113039915
205742_at	0.539	0.01886215	24721189	-31411	0.94436968	TNNI3	troponin I3, cardiac type
201862_s_at	0.539	0.01887574	24718115	-31416	0.38657859	LRRFIP1	LRR binding FLII interacting protein 1
1558602_a_at	0.539	0.01887989	-24717176	-31417	-0.99544406	TUSC7	tumor suppressor candidate 7 (non-protein coding)
1554113_a_at	0.539	0.01889148	24714557	-31422	133627823	SLC4A8	solute carrier family 4 member 8
230492_s_at	0.539	0.01889377	2471404	-31423	0.63551326	GPCPD1	glycerophosphocholine phosphodiesterase 1
234348_at	0.539	0.01890075	-24712462	-31425	-142674974
1562849_at	0.539	0.01890797	-24710831	-31428	-0.38600573
220812_s_at	0.539	0.01891974	24708175	-31432	130210687	HHLA2	HERV-H LTR-associating 2
213057_at	0.539	0.01893048	-24705751	-31436	-0.41695741	ATPAF2	ATP synthase mitochondrial F1 complex assembly factor 2
202551_s_at	0.539	0.01893818	24704015	-31439	0.44229726	LOC101929500///CRIM1	uncharacterized LOC101929500///cysteine rich transmembrane BMP regulator 1
222325_at	0.539	0.01893974	-24703663	-31439	-125426889
230572_at	0.539	0.01894037	-24703522	-3144	-0.78977096	WWC2-AS2	WWC2 antisense RNA 2
39549_at	0.539	0.01897166	-24696474	-31451	-0.43565687	NPAS2	neuronal PAS domain protein 2
223954_x_at	0.539	0.01898198	-2469415	-31455	-0.49013527	NECAB3	N-terminal EF-hand calcium binding protein 3
220202_s_at	0.539	0.01899615	24690964	-3146	0.27463073	RC3H2	ring finger and CCCH-type domains 2
219803_at	0.539	0.01900298	-2468943	-31462	-170506491	ANGPTL3	angiopoietin like 3
236361_at	0.539	0.01905494	-24677765	-31481	-0.68720085	GALNT15	polypeptide N-acetylgalactosaminyltransferase 15
222262_s_at	0.539	0.01907129	246741	-31487	0.85326817	ETNK1	ethanolamine kinase 1
201884_at	0.539	0.01907743	24672725	-31489	153920536	CEACAM5	carcinoembryonic antigen related cell adhesion molecule 5
211349_at	0.539	0.01907813	-2467257	-3149	-0.63889232	SLC15A1	solute carrier family 15 member 1
222542_x_at	0.539	0.01908257	-24671576	-31491	-105611449	COQ8A	coenzyme Q8A
220999_s_at	0.539	0.01909335	-24669161	-31495	-0.89050075	CYFIP2	cytoplasmic FMR1 interacting protein 2
212591_at	0.539	0.0190993	2466783	-31497	0.35057357	ARID4B///RBM34	AT-rich interaction domain 4B///RNA binding motif protein 34
1564031_a_at	0.539	0.01911278	24664815	-31502	0.67824679	RELL2	RELT like 2
203821_at	0.539	0.0191138	-24664588	-31503	-0.57241608	HBEGF	heparin binding EGF like growth factor
1563348_at	0.539	0.01912892	24661209	-31508	130340241
239401_at	0.539	0.01913314	-24660266	-3151	-112432823
216391_s_at	0.539	0.01914996	-24656512	-31516	-1215668	KLHL1	kelch like family member 1
213448_at	0.539	0.01916681	-24652752	-31522	-0.54116063
215973_at	0.539	0.01917195	-24651606	-31524	-119066454	HCG4B	HLA complex group 4B (non-protein coding)
216781_at	0.539	0.01918049	-24649703	-31527	-106738074	CFAP74	cilia and flagella associated protein 74
229976_at	0.539	0.01919048	-24647476	-3153	-0.73773765	MORN5	MORN repeat containing 5
227274_at	0.539	0.01919217	-246471	-31531	-0.54784946	SYNJ2BP-COX16///SYNJ2BP	SYNJ2BP-COX16 readthrough///synaptojanin 2 binding protein
219195_at	0.539	0.01919789	-24645825	-31533	-128205538	PPARGC1A	PPARG coactivator 1 alpha
1561260_at	0.539	0.01922637	24639489	-31543	129191654
228710_at	0.539	0.01923417	-24637755	-31546	-0.42598889
232606_at	0.539	0.01925195	-24633805	-31552	-127370885	ANK2	ankyrin 2, neuronal
208937_s_at	0.539	0.01926677	24630514	-31558	0.55548928	ID1	inhibitor of DNA binding 1, HLH protein
203757_s_at	0.539	0.01927195	24629365	-3156	191120852	CEACAM6	carcinoembryonic antigen related cell adhesion molecule 6
203458_at	0.539	0.01929411	-24624451	-31568	-0.35527497	SPR	sepiapterin reductase (7,8-dihydrobiopterin:NADP+ oxidoreductase)
243286_at	0.539	0.01930624	24621763	-31572	0.6324204
241571_at	0.539	0.01932479	-24617655	-31578	-0.63328727
208667_s_at	0.539	0.01933138	-24616197	-31581	-0.3159683	ST13	suppression of tumorigenicity 13 (colon carcinoma) (Hsp70 interacting protein)
204955_at	0.539	0.01933336	-24615759	-31582	-0.69796765	SRPX	sushi repeat containing protein, X-linked
201348_at	0.539	0.0193367	-24615019	-31583	-0.84015047	GPX3	glutathione peroxidase 3
209238_at	0.539	0.0193391	2461449	-31584	0.43320416	STX3	syntaxin 3
213446_s_at	0.539	0.01935034	24612003	-31588	0.43363581	IQGAP1	IQ motif containing GTPase activating protein 1
210832_x_at	0.539	0.01935746	-24610429	-3159	-151397728	PTGER3	prostaglandin E receptor 3
1563018_at	0.539	0.0193683	-24608035	-31594	-133215882	TBX5	T-box 5
240714_at	0.539	0.0193743	-24606711	-31596	-153152092
239834_at	0.539	0.01937496	-24606565	-31596	-0.75232311
213846_at	0.539	0.0193773	-24606048	-31597	-0.2967366	COX7C	cytochrome c oxidase subunit 7C
218126_at	0.539	0.01940197	-24600605	-31606	-0.34001112	RMDN3	regulator of microtubule dynamics 3
230827_at	0.539	0.01942233	-24596116	-31613	-0.77310624
208567_s_at	0.539	0.01942388	-24595774	-31614	-159143729	LOC100996843///KCNJ18///KCNJ12	ATP-sensitive inward rectifier potassium channel 12-like///potassium voltage-gated channel subfamily J member 18///potassium voltage-gated channel subfamily J member 12
242059_at	0.539	0.01943674	24592943	-31618	0.61000807
200653_s_at	0.539	0.01945672	-24588547	-31626	-0.33709557	CALM3///CALM2///CALM1	calmodulin 3///calmodulin 2///calmodulin 1
235294_at	0.539	0.01945847	-2458816	-31626	-0.44403987	SIKE1	suppressor of IKBKE 1
1560184_at	0.539	0.01948261	-24582854	-31635	-148439042	TMCO5A	transmembrane and coiled-coil domains 5A
215751_at	0.539	0.01949358	-24580446	-31639	-0.85672444	RBM26	RNA binding motif protein 26
32094_at	0.539	0.01949842	-24579382	-3164	-143416163	CHST3	carbohydrate sulfotransferase 3
236209_at	0.539	0.0194997	-24579101	-31641	-117328758
201699_at	0.539	0.01950504	24577931	-31643	0.37290482	PSMC6	proteasome 26S subunit, ATPase 6
205617_at	0.539	0.01951345	-24576085	-31646	-0.41323154	PRRG2	proline rich and Gla domain 2
223735_at	0.539	0.01951678	-24575353	-31647	-0.45352444	ARL6	ADP ribosylation factor like GTPase 6
234117_at	0.539	0.01952239	-24574123	-31649	-147024162	NPSR1-AS1	NPSR1 antisense RNA 1
228002_at	0.539	0.01954755	-24568609	-31658	-0.44989985	IDI2///GTPBP4	isopentenyl-diphosphate delta isomerase 2///GTP binding protein 4
244662_at	0.539	0.01956172	-24565508	-31663	-133929092	MBD5	methyl-CpG binding domain protein 5
222253_s_at	0.539	0.01956723	24564301	-31665	149534033	POM121L9P	POM121 transmembrane nucleoporin like 9, pseudogene
213101_s_at	0.539	0.01957342	24562947	-31667	0.43318028	ACTR3	ARP3 actin related protein 3 homolog
1554190_s_at	0.539	0.0195945	24558337	-31674	14909353	PLEKHS1	pleckstrin homology domain containing S1
244089_at	0.539	0.01959987	24557164	-31676	0.85614617
48531_at	0.539	0.01961941	24552896	-31683	0.26974245	TNIP2	TNFAIP3 interacting protein 2
218879_s_at	0.539	0.0196267	-24551306	-31686	-0.49703802	MTHFSD	methenyltetrahydrofolate synthetase domain containing
219298_at	0.539	0.01963596	-24549287	-31689	-17696365	ECHDC3	enoyl-CoA hydratase domain containing 3
212118_at	0.539	0.01964085	-24548219	-31691	-0.32922662	TRIM27	tripartite motif containing 27
208409_at	0.539	0.01964483	-24547353	-31692	-118643221	LOC101930602///SLC14A2	putative uncharacterized protein encoded by LINC00596-like///solute carrier family 14 member 2
52741_at	0.539	0.01965058	-24546099	-31694	-0.51767093	TRMT61A	tRNA methyltransferase 61A
223513_at	0.539	0.0196663	24542674	-3.17	0.8357753	CENPJ	centromere protein J
200677_at	0.539	0.01967439	-24540912	-31702	-0.3167239	PTTG1IP	pituitary tumor-transforming 1 interacting protein
1561712_at	0.539	0.01968381	-24538861	-31706	-125731649
213725_x_at	0.539	0.01969168	24537147	-31708	0.37636536	XYLT1	xylosyltransferase 1
225111_s_at	0.539	0.0196932	-24536817	-31709	-0.50341683	NAPB	NSF attachment protein beta
230134_s_at	0.539	0.01972464	24529983	-3172	112669515	RC3H2	ring finger and CCCH-type domains 2
1558220_at	0.539	0.01976367	24521512	-31734	0.44241569
211816_x_at	0.539	0.01977634	-24518765	-31738	-132078075	FCAR	Fc fragment of IgA receptor
48808_at	0.539	0.01978322	24517275	-3174	0.90845377	DHFR	dihydrofolate reductase
202951_at	0.539	0.01979567	2451458	-31745	0.48890528	STK38	serine/threonine kinase 38
1568802_at	0.539	0.01980874	-2451175	-31749	-118452555
[truncated: 52,676 more rows]

## Sheet: GSE27411
ID	adj.P.Val	P.Value	t	B	logFC	Gene.symbol	Gene.title
ILMN_7440	0.00547	2.70e-07	-7696272	646575	-13876493	TEF	TEF, PAR bZIP transcription factor
ILMN_1789	0.00547	5.32e-07	7346688	590987	38913353	CCL20	C-C motif chemokine ligand 20
ILMN_17175	0.00878	2.06e-06	6673748	478118	29989844	LAIR2	leukocyte associated immunoglobulin like receptor 2
ILMN_20794	0.00878	2.07e-06	6670723	477593	29521967	LCN2	lipocalin 2
ILMN_13933	0.00878	2.13e-06	665598	475034	12479994	PIGR	polymeric immunoglobulin receptor
ILMN_9376	0.01481	4.50e-06	6297732	411714	37376822	CYP4F11	cytochrome P450 family 4 subfamily F member 11
ILMN_14011	0.01481	5.04e-06	624391	402017	39743681	VNN1	vanin 1
ILMN_23377	0.02082	9.37e-06	5952139	348637	38619223	BPIFB1	BPI fold containing family B member 1
ILMN_10287	0.02082	1.12e-05	5871256	333601	0.7247695	ADTRP	androgen dependent TFPI regulating protein
ILMN_20882	0.02082	1.14e-05	5861391	33176	0.5002291	ATP8B4	ATPase phospholipid transporting 8B4 (putative)
ILMN_13685	0.02082	1.24e-05	5824265	324819	46739278	PI3	peptidase inhibitor 3
ILMN_6154	0.02082	1.26e-05	-581451	322991	-0.5657531	GRK5	G protein-coupled receptor kinase 5
ILMN_23623	0.02082	1.31e-05	5795532	319432	0.607834	HSD17B4	hydroxysteroid 17-beta dehydrogenase 4
ILMN_2247	0.02119	1.54e-05	5721823	305557	29477209	CXCL8	C-X-C motif chemokine ligand 8
ILMN_5602	0.02119	1.54e-05	5721533	305502	0.7000052	KRT23	keratin 23
ILMN_16811	0.03524	2.86e-05	-544048	251865	-0.7698398	PER1	period circadian clock 1
ILMN_6783	0.03524	2.99e-05	-5420708	248049	-12297087	MRPL43	mitochondrial ribosomal protein L43
ILMN_6392	0.03524	3.26e-05	-538036	240247	-0.6805062
ILMN_23230	0.03524	3.35e-05	-5368863	23802	-0.6046246	PPIL6	peptidylprolyl isomerase like 6
ILMN_2558	0.03524	3.42e-05	5358987	236105	0.7561574
ILMN_11774	0.03654	3.73e-05	5320704	228671	0.6056792	CENPJ	centromere protein J
ILMN_5226	0.04674	5.02e-05	-5186525	202465	-0.9969231	SPINK2	serine peptidase inhibitor, Kazal type 2
ILMN_24281	0.04674	5.38e-05	-5155889	19645	-17692628	CIART	circadian associated repressor of transcription
ILMN_23106	0.04674	5.45e-05	-515035	195361	-0.867502	ACSS1	acyl-CoA synthetase short-chain family member 1
ILMN_2333	0.04713	5.97e-05	-5109422	187304	-20736008	ATP13A5	ATPase 13A5
ILMN_1151	0.04713	6.18e-05	-509425	184313	-0.7233804	SH3BP2	SH3 domain binding protein 2
ILMN_29704	0.04713	6.24e-05	-5089872	183449	-0.6625481	PLEKHB2	pleckstrin homology domain containing B2
ILMN_25253	0.04713	6.83e-05	-5049656	175504	-0.7022731
ILMN_17441	0.04713	6.91e-05	-5044062	174398	-22160033	GLDN	gliomedin
ILMN_138005	0.04713	7.01e-05	-5037932	173185	-0.9771869	MT1E	metallothionein 1E
ILMN_17810	0.04713	7.10e-05	5032521	172113	13076642	REG1A	regenerating family member 1 alpha
ILMN_21209	0.04778	7.67e-05	4998069	165286	11767538	CDC42EP5	CDC42 effector protein 5
ILMN_6283	0.04778	7.97e-05	4981143	161927	0.4257988	FLVCR1	feline leukemia virus subgroup C cellular receptor 1
ILMN_137022	0.04778	8.32e-05	-4961815	158087	-0.3629451	COG1	component of oligomeric golgi complex 1
ILMN_3778	0.04778	8.72e-05	4940857	153919	0.9266536	BCL2L15	BCL2 like 15
ILMN_25017	0.04778	8.78e-05	-4938199	15339	-0.597069	SLC48A1	solute carrier family 48 member 1
ILMN_12904	0.04778	8.83e-05	-4935347	152822	-0.4793816	NPLOC4	NPL4 homolog, ubiquitin recognition factor
ILMN_29078	0.04778	9.33e-05	4910906	147954	25176731	CXCL2	C-X-C motif chemokine ligand 2
ILMN_15509	0.04778	9.47e-05	4904545	146686	25031153	SAA2	serum amyloid A2
ILMN_17163	0.04778	9.55e-05	4900761	145932	0.5798931	ING1	inhibitor of growth family member 1
ILMN_28859	0.04778	9.59e-05	-4898726	145526	-0.6143523	N4BP2L2	NEDD4 binding protein 2 like 2
ILMN_10875	0.04778	9.91e-05	-4884507	142689	-10491949	TMEM80	transmembrane protein 80
ILMN_25831	0.04778	9.98e-05	4881332	142055	0.9072804	FAM3D	family with sequence similarity 3 member D
ILMN_137237	0.05209	1.17e-04	-4811759	128143	-10408331	PDZD2	PDZ domain containing 2
ILMN_27092	0.05209	1.19e-04	4805037	126796	0.8345088	GRHL3	grainyhead like transcription factor 3
ILMN_30242	0.05209	1.19e-04	-4803449	126478	-12023881	PER3	period circadian clock 3
ILMN_17981	0.05209	1.19e-04	-4801963	126181	-11456472	NR1D2	nuclear receptor subfamily 1 group D member 2
ILMN_16420	0.05209	1.21e-04	-479456	124697	-0.6794149	CCNB1IP1	cyclin B1 interacting protein 1
ILMN_18195	0.05246	1.25e-04	4782335	122245	15081013	CYP4F2	cytochrome P450 family 4 subfamily F member 2
ILMN_16434	0.05268	1.28e-04	4771606	120092	13304386	CCL13	C-C motif chemokine ligand 13
ILMN_25354	0.05391	1.34e-04	-4752715	1163	-0.4272089	ZNF48	zinc finger protein 48
ILMN_3074	0.05439	1.38e-04	-4736927	113127	-0.593148	HNRNPU	heterogeneous nuclear ribonucleoprotein U
ILMN_4856	0.05439	1.45e-04	4717268	109174	0.8440276	RAD51	RAD51 recombinase
ILMN_22858	0.05439	1.46e-04	-4714658	108649	-0.512301	TOLLIP	toll interacting protein
ILMN_28897	0.05439	1.48e-04	-4708862	107483	-0.4899878	PHC2	polyhomeotic homolog 2
ILMN_11532	0.05439	1.50e-04	-4702165	106135	-0.9855876
ILMN_5537	0.05439	1.51e-04	4698318	10536	11618697	ADAMDEC1	ADAM like decysin 1
ILMN_22311	0.05439	1.53e-04	-4692199	104128	-0.6483822	CTNNBIP1	catenin beta interacting protein 1
ILMN_12779	0.05612	1.61e-04	-4670976	0.99852	-0.6923875	OR5D16	olfactory receptor family 5 subfamily D member 16
ILMN_22276	0.05646	1.66e-04	-46578	0.97195	-0.6661336	CCDC65	coiled-coil domain containing 65
ILMN_19572	0.05646	1.71e-04	4644877	0.94588	0.6998941	PSME2	proteasome activator subunit 2
ILMN_30246	0.05646	1.72e-04	4642601	0.94128	0.6896344	PPIL1	peptidylprolyl isomerase like 1
ILMN_22373	0.05646	1.75e-04	-4633903	0.92373	-0.9128536
ILMN_1724	0.05646	1.76e-04	-4632588	0.92107	-13314412	DBP	D-box binding PAR bZIP transcription factor
ILMN_22700	0.05751	1.82e-04	-461769	0.89099	-0.4191201
ILMN_7101	0.0614	1.99e-04	4576985	0.80869	0.5095501	SAR1B	secretion associated Ras related GTPase 1B
ILMN_2585	0.0614	2.00e-04	4575703	0.8061	11910475	ASRGL1	asparaginase like 1
ILMN_4519	0.06521	2.18e-04	-4537854	0.72946	-0.6052266	ZNF33A	zinc finger protein 33A
ILMN_8828	0.06521	2.19e-04	-4536483	0.72668	-0.6663248	YPEL5	yippee like 5
ILMN_22216	0.06588	2.24e-04	-4525701	0.70483	-0.8520046	SCPEP1	serine carboxypeptidase 1
ILMN_3037	0.0667	2.30e-04	-4514038	0.68119	-0.4386732	EIF1	eukaryotic translation initiation factor 1
ILMN_22848	0.06682	2.34e-04	-4507169	0.66726	-0.488549	RNF41	ring finger protein 41
ILMN_16362	0.06755	2.40e-04	4496354	0.64532	10573029	NFKBIZ	NFKB inhibitor zeta
ILMN_6350	0.06758	2.43e-04	-44902	0.63283	-0.5155099	WDR37	WD repeat domain 37
ILMN_26913	0.06791	2.47e-04	-4482208	0.61661	-0.7509163	SSBP3	single stranded DNA binding protein 3
ILMN_21398	0.07297	2.76e-04	4434439	0.51957	29447941	CXCL5	C-X-C motif chemokine ligand 5
ILMN_2313	0.07297	2.76e-04	-443401	0.51869	-0.5324222	RCHY1	ring finger and CHY zinc finger domain containing 1
ILMN_27212	0.07297	2.77e-04	-4433378	0.51741	-0.6959644	ACOT13	acyl-CoA thioesterase 13
ILMN_20440	0.07297	2.80e-04	4428091	0.50666	0.958756	ANGPTL4	angiopoietin like 4
ILMN_19102	0.07518	2.93e-04	4408323	0.46645	0.7606081	IFI27L2	interferon alpha inducible protein 27 like 2
ILMN_7354	0.07518	2.96e-04	-4404169	0.458	-0.9833006	SYT17	synaptotagmin 17
ILMN_28153	0.08138	3.26e-04	-4361036	0.37019	-0.7858728	DEAF1	DEAF1, transcription factor
ILMN_7195	0.08138	3.29e-04	-4358177	0.36437	-0.6093623	LNX1	ligand of numb-protein X 1
ILMN_17686	0.08138	3.32e-04	-4353726	0.3553	-0.4247022	FAM21C	family with sequence similarity 21 member C
ILMN_1163	0.08149	3.36e-04	-4347949	0.34353	-0.5196352	DSCAM	DS cell adhesion molecule
ILMN_22542	0.08177	3.42e-04	-434134	0.33006	-0.4825927	WIPF2	WAS/WASL interacting protein family member 2
ILMN_13414	0.08413	3.56e-04	-4323893	0.29449	-0.5909806	BTBD3	BTB domain containing 3
ILMN_16135	0.08703	3.72e-04	4304168	0.25427	0.8061063	SLC16A3	solute carrier family 16 member 3
ILMN_10853	0.0887	3.86e-04	4287513	0.22029	0.5574569	ABHD5	abhydrolase domain containing 5
ILMN_13794	0.0887	3.91e-04	-4282798	0.21067	-0.3967121	NIPAL3	NIPA like domain containing 3
ILMN_26598	0.0887	3.92e-04	-4281263	0.20754	-10093125	B4GALNT3	beta-1,4-N-acetyl-galactosaminyltransferase 3
ILMN_11481	0.08873	3.97e-04	-42758	0.19639	-0.7494114	ARHGEF10	Rho guanine nucleotide exchange factor 10
ILMN_21247	0.08873	4.13e-04	-4258768	0.16162	-0.5345298	IQSEC1	IQ motif and Sec7 domain 1
ILMN_11331	0.08873	4.15e-04	-4256349	0.15668	-0.546998	PPP2R5A	protein phosphatase 2 regulatory subunit B'alpha
ILMN_4549	0.08873	4.16e-04	4255448	0.15484	10595817	PBK	PDZ binding kinase
ILMN_5655	0.08873	4.27e-04	424435	0.13218	0.4701699	CARD18	caspase recruitment domain family member 18
ILMN_13997	0.08873	4.31e-04	4240125	0.12355	0.6418378	PITX2	paired like homeodomain 2
ILMN_3545	0.08873	4.32e-04	-4239259	0.12178	-0.7556018	KLRC1	killer cell lectin like receptor C1
ILMN_25010	0.08873	4.34e-04	-4237114	0.1174	-0.8001079	UBL3	ubiquitin like 3
ILMN_8346	0.08873	4.35e-04	4236385	0.11591	0.8476694	KNL1	kinetochore scaffold 1
ILMN_11113	0.08873	4.37e-04	4234022	0.11108	0.7494941	LRR1	leucine rich repeat protein 1
ILMN_29981	0.08873	4.40e-04	423141	0.10575	0.5769242	PTCH2	patched 2
ILMN_12131	0.09	4.50e-04	-4220953	0.08439	-0.5435673	SPRED2	sprouty related EVH1 domain containing 2
ILMN_8747	0.09191	4.66e-04	-4206332	0.05451	-0.4218633	TMEM55B	transmembrane protein 55B
ILMN_23132	0.09191	4.72e-04	-4200573	0.04274	-0.4597102	SECISBP2L	SECIS binding protein 2 like
ILMN_7680	0.09191	4.85e-04	4188677	0.01843	0.3691075	FKBP3	FK506 binding protein 3
ILMN_29934	0.09191	4.99e-04	-4176467	-0.00653	-0.3876351	CCDC191	coiled-coil domain containing 191
ILMN_24878	0.09191	5.01e-04	4174869	-0.0098	0.4455337	CCT3	chaperonin containing TCP1 subunit 3
ILMN_13208	0.09191	5.11e-04	4165477	-0.029	0.6105418	DLGAP4	DLG associated protein 4
ILMN_778	0.09191	5.20e-04	-4157843	-0.04461	-0.7622686	PTPRN2	protein tyrosine phosphatase, receptor type N2
ILMN_6522	0.09191	5.24e-04	-415514	-0.05014	-0.5708007	IRF2BP1	interferon regulatory factor 2 binding protein 1
ILMN_15362	0.09191	5.31e-04	4148835	-0.06304	0.5139187	SLF1	SMC5-SMC6 complex localization factor 1
ILMN_8363	0.09191	5.39e-04	4142516	-0.07596	0.7957857	ESPL1	extra spindle pole bodies like 1, separase
ILMN_28543	0.09191	5.39e-04	4142392	-0.07621	0.7050722	LRRC15	leucine rich repeat containing 15
ILMN_7201	0.09191	5.40e-04	-4141834	-0.07735	-0.5381468	BTRC	beta-transducin repeat containing E3 ubiquitin protein ligase
ILMN_18526	0.09191	5.41e-04	4140902	-0.07926	0.7445265	NFKBIZ	NFKB inhibitor zeta
ILMN_14418	0.09191	5.45e-04	-413791	-0.08538	-0.5930353	KLHL21	kelch like family member 21
ILMN_3776	0.09191	5.45e-04	4137529	-0.08616	0.578463	FBXO6	F-box protein 6
ILMN_26250	0.09191	5.50e-04	4133827	-0.09373	50928648	DEFB4A	defensin beta 4A
ILMN_19760	0.09191	5.52e-04	4132603	-0.09624	10686263	SOD2	superoxide dismutase 2, mitochondrial
ILMN_22269	0.09191	5.55e-04	4130074	-0.10141	0.4362972	FAM188B	family with sequence similarity 188 member B
ILMN_19523	0.09191	5.55e-04	4129818	-0.10193	13024217	ITGA8	integrin subunit alpha 8
ILMN_2093	0.09191	5.61e-04	-4125039	-0.11171	-0.379104	ARPP19	cAMP regulated phosphoprotein 19
ILMN_26141	0.09191	5.64e-04	-4122637	-0.11662	-0.4962655	TDRD3	tudor domain containing 3
ILMN_15202	0.09191	5.65e-04	4122188	-0.11754	0.6181314	XAGE3	X antigen family member 3
ILMN_7781	0.09191	5.66e-04	-4121305	-0.11935	-0.9114454	PPIF	peptidylprolyl isomerase F
ILMN_7746	0.09191	5.75e-04	-4114298	-0.13368	-0.5433672	JUN	Jun proto-oncogene, AP-1 transcription factor subunit
ILMN_19124	0.09191	5.76e-04	-4114074	-0.13414	-0.4396072	IL17RA	interleukin 17 receptor A
ILMN_14880	0.09191	5.82e-04	4109077	-0.14437	0.8740896	NFIL3	nuclear factor, interleukin 3 regulated
ILMN_12916	0.09191	5.85e-04	-410736	-0.14788	-0.7555985	PDCD4	programmed cell death 4 (neoplastic transformation inhibitor)
ILMN_19736	0.09191	5.85e-04	4107168	-0.14827	13848146	LGALS2	galectin 2
ILMN_17166	0.09406	6.03e-04	4093821	-0.17558	17410301	CXCL1	C-X-C motif chemokine ligand 1
ILMN_7723	0.09432	6.09e-04	-4089319	-0.18479	-0.5952048	ANAPC16	anaphase promoting complex subunit 16
ILMN_10462	0.09481	6.20e-04	-4081905	-0.19997	-0.5879036	CISH	cytokine inducible SH2 containing protein
ILMN_30040	0.09481	6.22e-04	-4080573	-0.20269	-0.7844229	WDPCP	WD repeat containing planar cell polarity effector
ILMN_16107	0.096	6.35e-04	4071219	-0.22184	26832904	SERPINA3	serpin family A member 3
ILMN_10851	0.096	6.39e-04	-4068741	-0.22691	-0.4849038
ILMN_23823	0.09746	6.58e-04	-405566	-0.25368	-0.4614284	DHTKD1	dehydrogenase E1 and transketolase domain containing 1
ILMN_20313	0.09746	6.63e-04	-4052771	-0.2596	-17217382	CYP4F22	cytochrome P450 family 4 subfamily F member 22
ILMN_27570	0.09746	6.63e-04	4052738	-0.25966	0.5696907	C5AR1	complement component 5a receptor 1
ILMN_5464	0.0981	6.72e-04	-4046813	-0.27179	-0.7914549	ZCWPW1	zinc finger CW-type and PWWP domain containing 1
ILMN_18129	0.0988	6.81e-04	4040634	-0.28444	15828483	ZG16B	zymogen granule protein 16B
ILMN_25434	0.0993	6.92e-04	4034067	-0.29788	14981553	ADORA2B	adenosine A2b receptor
ILMN_28194	0.0993	6.95e-04	-4032353	-0.30139	-10925634	TMPRSS6	transmembrane protease, serine 6
ILMN_28892	0.10254	7.22e-04	-4015388	-0.33612	-0.4484739	ATG5	autophagy related 5
ILMN_9309	0.1038	7.38e-04	-4005877	-0.35559	-10328482	IGFBP4	insulin like growth factor binding protein 4
ILMN_16828	0.1038	7.43e-04	-4003117	-0.36124	-0.4962928	UBE2E3	ubiquitin conjugating enzyme E2 E3
ILMN_2942	0.1038	7.47e-04	4000458	-0.36669	12678927	HLA-DRB3	major histocompatibility complex, class II, DR beta 3
ILMN_28113	0.1038	7.58e-04	-3994155	-0.37959	-0.351647	FAM45A	family with sequence similarity 45 member A
ILMN_14969	0.1038	7.69e-04	-3987835	-0.39253	-0.5335151	BORCS7	BLOC-1 related complex subunit 7
ILMN_16806	0.1038	7.73e-04	-3985529	-0.39725	-0.3174699	PIAS1	protein inhibitor of activated STAT 1
ILMN_18998	0.1038	7.76e-04	-3984275	-0.39982	-0.5271164	NAB1	NGFI-A binding protein 1
ILMN_5981	0.1038	7.76e-04	-3983894	-0.4006	-0.3896884	MFSD6	major facilitator superfamily domain containing 6
ILMN_11657	0.1038	7.80e-04	-3981893	-0.4047	-0.5677104	HPCAL1	hippocalcin like 1
ILMN_2491	0.1038	7.85e-04	-3978933	-0.41076	-0.4425727	PCBP2	poly(rC) binding protein 2
ILMN_29562	0.1038	7.90e-04	-397643	-0.41588	-0.5636266	PTPN4	protein tyrosine phosphatase, non-receptor type 4
ILMN_15304	0.1038	7.95e-04	-3973708	-0.42145	-0.4372836	ASMTL	acetylserotonin O-methyltransferase-like
ILMN_26537	0.1038	7.97e-04	-397272	-0.42348	-0.6536795	PPP1R36	protein phosphatase 1 regulatory subunit 36
ILMN_15615	0.10476	8.09e-04	-3965985	-0.43726	-0.485352	EGFR	epidermal growth factor receptor
ILMN_7562	0.10678	8.33e-04	-3953254	-0.46333	-0.2884206	RARS2	arginyl-tRNA synthetase 2, mitochondrial
ILMN_22520	0.10678	8.35e-04	-3952249	-0.46539	-0.6099218	IGF2BP2	insulin like growth factor 2 mRNA binding protein 2
ILMN_20955	0.10847	8.60e-04	3939439	-0.49161	0.4352509	CANX	calnexin
ILMN_16211	0.10847	8.61e-04	-3938687	-0.49315	-0.408228	BLCAP	bladder cancer associated protein
ILMN_6193	0.10847	8.65e-04	3936888	-0.49683	0.6244384	CPNE7	copine 7
ILMN_137712	0.10847	8.80e-04	-3929277	-0.51242	-0.4086821	GATAD1	GATA zinc finger domain containing 1
ILMN_7704	0.10847	8.80e-04	3929254	-0.51246	10219371	IDO1	indoleamine 2,3-dioxygenase 1
ILMN_137467	0.10847	8.83e-04	-3927865	-0.51531	-0.7190602
ILMN_14620	0.10847	8.85e-04	392692	-0.51724	0.362302	SLC41A2	solute carrier family 41 member 2
ILMN_21969	0.10971	9.01e-04	3919062	-0.53333	0.4419825	RFX4	regulatory factor X4
ILMN_19730	0.10971	9.06e-04	3916798	-0.53796	12160038	E2F2	E2F transcription factor 2
ILMN_6733	0.1101	9.22e-04	3909177	-0.55356	0.7942699	SNX5	sorting nexin 5
ILMN_3636	0.1101	9.32e-04	-3904425	-0.56329	-0.6156051	TNNC1	troponin C1, slow skeletal and cardiac type
ILMN_7314	0.1101	9.33e-04	3904168	-0.56381	11268903	HLA-DRA	major histocompatibility complex, class II, DR alpha
ILMN_28126	0.1101	9.33e-04	3903747	-0.56468	0.3859168	INVS	inversin
ILMN_13725	0.1101	9.37e-04	3901948	-0.56836	0.3425247	MCTS1	MCTS1, re-initiation and release factor
ILMN_20365	0.1101	9.41e-04	-3900197	-0.57194	-0.4894916	BAD	BCL2 associated agonist of cell death
ILMN_24066	0.11108	9.68e-04	-3888154	-0.59659	-0.4077963	ATRNL1	attractin like 1
ILMN_19409	0.11108	9.68e-04	-3887814	-0.59729	-0.4428589	PRDX5	peroxiredoxin 5
ILMN_25327	0.11108	9.84e-04	3880709	-0.61183	0.9045031	CHEK1	checkpoint kinase 1
ILMN_6865	0.11108	9.88e-04	3878902	-0.61553	0.8214458	TEAD4	TEA domain transcription factor 4
ILMN_29323	0.11108	9.89e-04	-3878675	-0.61599	-0.3695036	AGTR2	angiotensin II receptor type 2
ILMN_12436	0.11108	1.02e-03	-386554	-0.64287	-0.4648785	TTLL3	tubulin tyrosine ligase like 3
ILMN_20212	0.11108	1.02e-03	3865064	-0.64385	0.7777151
ILMN_29970	0.11108	1.02e-03	-3863849	-0.64633	-0.3428605	PCF11	PCF11 cleavage and polyadenylation factor subunit
ILMN_11038	0.11108	1.02e-03	3863527	-0.64699	10416328	DDIAS	DNA damage induced apoptosis suppressor
ILMN_19800	0.11108	1.02e-03	-3863397	-0.64726	-0.5713336	SLC25A35	solute carrier family 25 member 35
ILMN_4627	0.11108	1.03e-03	3859167	-0.65591	15882826	KYNU	kynureninase
ILMN_1879	0.11108	1.04e-03	-3857094	-0.66015	-0.4622949
ILMN_15250	0.11108	1.04e-03	-3856618	-0.66113	-112841	ZSCAN31	zinc finger and SCAN domain containing 31
ILMN_24671	0.11108	1.05e-03	-3853593	-0.66732	-0.3635947	CIPC	CLOCK interacting pacemaker
ILMN_22410	0.11108	1.05e-03	3852415	-0.66973	0.6009487	GLA	galactosidase alpha
ILMN_10944	0.11108	1.06e-03	-3848139	-0.67848	-0.4640779	PARK2	parkin RBR E3 ubiquitin protein ligase
ILMN_27148	0.11108	1.07e-03	3846239	-0.68236	24859675	SLC6A14	solute carrier family 6 member 14
ILMN_4249	0.11108	1.07e-03	3844716	-0.68548	0.3861939	SPATA5L1	spermatogenesis associated 5 like 1
ILMN_9514	0.11108	1.07e-03	3844086	-0.68677	0.464052	HIF1A	hypoxia inducible factor 1 alpha subunit
ILMN_12398	0.11108	1.07e-03	3842667	-0.68967	0.408737	ENOSF1	enolase superfamily member 1
ILMN_27100	0.11108	1.08e-03	-384169	-0.69167	-0.4041589	NAXD	NAD(P)HX dehydratase
ILMN_20437	0.11108	1.09e-03	-383814	-0.69893	-0.5096406	FAM134A	family with sequence similarity 134 member A
ILMN_29320	0.11108	1.09e-03	-3838045	-0.69913	-0.4166955	DVL2	dishevelled segment polarity protein 2
ILMN_11014	0.11108	1.09e-03	-3836207	-0.70289	-0.6599537	ARRDC4	arrestin domain containing 4
ILMN_5923	0.11108	1.09e-03	-3834389	-0.70661	-0.4276551	PIK3R1	phosphoinositide-3-kinase regulatory subunit 1
ILMN_1425	0.11108	1.10e-03	-3833828	-0.70776	-0.5689847	FOXO4	forkhead box O4
ILMN_24173	0.11108	1.10e-03	-383089	-0.71376	-0.4820781	FUZ	fuzzy planar cell polarity protein
ILMN_3857	0.11108	1.11e-03	-3828774	-0.71809	-0.6578086	GDE1	glycerophosphodiester phosphodiesterase 1
ILMN_11101	0.11108	1.11e-03	3827892	-0.7199	10036095	CXCL6	C-X-C motif chemokine ligand 6
ILMN_27537	0.11108	1.11e-03	3827831	-0.72002	0.5137747	HSP90AA1	heat shock protein 90 alpha family class A member 1
ILMN_13082	0.11123	1.12e-03	-3825131	-0.72555	-0.3847227	ZNF426	zinc finger protein 426
ILMN_12596	0.11215	1.13e-03	3819461	-0.73714	0.4240442	GPR151	G protein-coupled receptor 151
ILMN_13842	0.11261	1.14e-03	-3815125	-0.74601	-0.4239371	BNIP3L	BCL2 interacting protein 3 like
ILMN_11269	0.11261	1.15e-03	-3813499	-0.74934	-0.6542952	CCT6B	chaperonin containing TCP1 subunit 6B
ILMN_3378	0.11278	1.16e-03	-3809914	-0.75667	-0.8000226	VSTM2A	V-set and transmembrane domain containing 2A
ILMN_26917	0.11278	1.16e-03	-3808516	-0.75953	-0.3183962	FOXN3	forkhead box N3
ILMN_2636	0.11278	1.18e-03	-3801661	-0.77355	-0.5586208	DCAF4	DDB1 and CUL4 associated factor 4
ILMN_20257	0.11278	1.18e-03	3800391	-0.77614	0.5944023	C1GALT1	core 1 synthase, glycoprotein-N-acetylgalactosamine 3-beta-galactosyltransferase 1
ILMN_17879	0.11278	1.19e-03	-3799717	-0.77752	-0.4645359	ZBED5	zinc finger BED-type containing 5
ILMN_138392	0.11278	1.19e-03	-3798966	-0.77906	-0.583685	RPL37	ribosomal protein L37
ILMN_16788	0.11278	1.19e-03	-3797134	-0.7828	-0.3686721	NOX3	NADPH oxidase 3
ILMN_28034	0.11278	1.19e-03	3796554	-0.78399	0.5477446	SLC2A9	solute carrier family 2 member 9
ILMN_7293	0.11308	1.20e-03	3793432	-0.79037	0.5575962	ACKR4	atypical chemokine receptor 4
ILMN_9903	0.11397	1.22e-03	3788031	-0.80141	0.4249606	CNIH4	cornichon family AMPA receptor auxiliary protein 4
ILMN_13734	0.11576	1.25e-03	-3777847	-0.82223	-0.5439713	PPIE	peptidylprolyl isomerase E
ILMN_27301	0.11576	1.25e-03	3777304	-0.82335	0.5645251	CACYBP	calcyclin binding protein
ILMN_10895	0.11602	1.26e-03	-3774366	-0.82935	-0.5839753	PTPDC1	protein tyrosine phosphatase domain containing 1
ILMN_137482	0.11634	1.27e-03	3769789	-0.8387	0.6957835	PARPBP	PARP1 binding protein
ILMN_11682	0.11634	1.27e-03	-3769285	-0.83973	-0.5502832	TSC22D1	TSC22 domain family member 1
ILMN_29396	0.11667	1.28e-03	37654	-0.84768	14620743	PLA2G7	phospholipase A2 group VII
ILMN_16565	0.11667	1.29e-03	3764178	-0.85017	19696243	VNN2	vanin 2
ILMN_8873	0.118	1.31e-03	3756828	-0.86519	0.5175962	RBMY1B	RNA binding motif protein, Y-linked, family 1, member B
ILMN_6356	0.118	1.31e-03	-3755435	-0.86804	-0.4392739	ZNF454	zinc finger protein 454
ILMN_9105	0.1184	1.34e-03	3747409	-0.88444	0.3422142	RPP25L	ribonuclease P/MRP subunit p25 like
ILMN_13072	0.1184	1.34e-03	3747244	-0.88478	23041775	S100A8	S100 calcium binding protein A8
ILMN_23450	0.1184	1.34e-03	3747081	-0.88511	0.7205957	ALDH16A1	aldehyde dehydrogenase 16 family member A1
ILMN_28364	0.1184	1.34e-03	3745127	-0.8891	20417744	SAA1	serum amyloid A1
ILMN_12494	0.1184	1.35e-03	374452	-0.89034	0.518727	E2F3	E2F transcription factor 3
ILMN_9901	0.11914	1.36e-03	-3739971	-0.89963	-0.4625858	PGRMC2	progesterone receptor membrane component 2
ILMN_27978	0.11947	1.38e-03	-3734377	-0.91106	-10153276	TMEM151A	transmembrane protein 151A
ILMN_12019	0.11947	1.38e-03	-3733869	-0.9121	-0.3769597	MARK3	microtubule affinity regulating kinase 3
ILMN_6820	0.11947	1.38e-03	-3733223	-0.91342	-0.5868093
ILMN_2940	0.12013	1.39e-03	-3729004	-0.92204	-0.4099248	EZR	ezrin
ILMN_20064	0.12126	1.42e-03	-3719991	-0.94044	-0.4819121
ILMN_18763	0.12126	1.43e-03	3718849	-0.94277	0.9775551	CDCA3	cell division cycle associated 3
ILMN_10095	0.12126	1.43e-03	3717796	-0.94492	0.8585045	LYN	LYN proto-oncogene, Src family tyrosine kinase
ILMN_14901	0.12126	1.43e-03	3717344	-0.94585	12401555	LILRB3	leukocyte immunoglobulin like receptor B3
ILMN_26915	0.12126	1.44e-03	-3715886	-0.94882	-0.6147855	USP47	ubiquitin specific peptidase 47
ILMN_23104	0.12273	1.46e-03	-3708853	-0.96318	-0.9086167	ZNF69	zinc finger protein 69
ILMN_17543	0.12303	1.48e-03	-3701725	-0.97773	-0.6320486	KRTAP10-5	keratin associated protein 10-5
ILMN_15305	0.12303	1.49e-03	-370102	-0.97917	-0.8688076	ST6GALNAC2	ST6 N-acetylgalactosaminide alpha-2,6-sialyltransferase 2
ILMN_10508	0.12303	1.49e-03	-3700778	-0.97967	-0.5516329	NOSTRIN	nitric oxide synthase trafficking
ILMN_28278	0.12303	1.49e-03	3700744	-0.97973	0.5162554	LPAR1	lysophosphatidic acid receptor 1
ILMN_29808	0.12367	1.50e-03	3696723	-0.98794	0.5434638	HIST1H4K	histone cluster 1, H4k
ILMN_13683	0.12416	1.51e-03	-369327	-0.99499	-0.4557977	TANGO2	transport and golgi organization 2 homolog
ILMN_419	0.12517	1.54e-03	3686781	-100823	0.3995657	FEZ1	fasciculation and elongation protein zeta 1
ILMN_9945	0.12517	1.54e-03	3685761	-101031	0.6671415	ERI1	exoribonuclease 1
ILMN_19172	0.12517	1.54e-03	-3684526	-101283	-0.8693715	PXMP2	peroxisomal membrane protein 2
ILMN_21638	0.12551	1.55e-03	-3681634	-101873	-0.5292579	UNG	uracil DNA glycosylase
ILMN_15421	0.12595	1.57e-03	3678389	-102535	12155163	GNA15	G protein subunit alpha 15
ILMN_11577	0.12612	1.59e-03	3671433	-103954	0.5300575	ST3GAL2	ST3 beta-galactoside alpha-2,3-sialyltransferase 2
ILMN_9440	0.12612	1.59e-03	367089	-104065	0.6037078	GAGE4	G antigen 4
ILMN_7536	0.12612	1.60e-03	3669607	-104327	0.3403315	PPID	peptidylprolyl isomerase D
ILMN_137460	0.12612	1.60e-03	-3669531	-104342	-0.3029635	NR1H2	nuclear receptor subfamily 1 group H member 2
ILMN_26852	0.12612	1.60e-03	3669368	-104375	0.3933855	RECQL	RecQ like helicase
ILMN_2200	0.12686	1.62e-03	-3664142	-105441	-0.4136726
ILMN_14702	0.12686	1.62e-03	3663495	-105573	0.8630012	CKS2	CDC28 protein kinase regulatory subunit 2
ILMN_1073	0.12716	1.63e-03	3660811	-10612	0.552222	MSTO1	misato 1, mitochondrial distribution and morphology regulator
ILMN_20940	0.12809	1.65e-03	-3655262	-107252	-0.5995483	NINL	ninein like
ILMN_26304	0.12809	1.65e-03	-3654343	-107439	-0.3534347	C1orf198	chromosome 1 open reading frame 198
ILMN_137841	0.12852	1.67e-03	-3651222	-108075	-0.6221537	GSN	gelsolin
ILMN_14465	0.12884	1.69e-03	3643885	-109571	19385677	EPB41L3	erythrocyte membrane protein band 4.1 like 3
ILMN_17455	0.12884	1.70e-03	3643305	-109689	0.5262318	CKLF	chemokine like factor
ILMN_12092	0.12884	1.70e-03	-3642659	-109821	-0.3108063	HNRNPA0	heterogeneous nuclear ribonucleoprotein A0
ILMN_8865	0.12884	1.70e-03	-3641343	-110089	-0.3891584	PLXDC1	plexin domain containing 1
ILMN_9456	0.12884	1.71e-03	3639773	-110409	14580573	PRRX2	paired related homeobox 2
ILMN_21555	0.12884	1.71e-03	3638926	-110582	0.6502531	CARD16	caspase recruitment domain family member 16
ILMN_18163	0.12884	1.72e-03	3637176	-110938	0.484456	BRF1	BRF1, RNA polymerase III transcription initiation factor 90 kDa subunit
ILMN_20012	0.12884	1.76e-03	-3628666	-112672	-0.3656828	TLK1	tousled like kinase 1
ILMN_10772	0.12884	1.76e-03	362783	-112843	0.965881	RPL29	ribosomal protein L29
ILMN_29332	0.12884	1.77e-03	3624096	-113603	0.6965223	KCND3	potassium voltage-gated channel subfamily D member 3
ILMN_8716	0.12884	1.79e-03	-3620574	-114321	-0.3451309	ASXL1	additional sex combs like 1, transcriptional regulator
ILMN_29773	0.12884	1.79e-03	-3619916	-114455	-0.6759248	DMTN	dematin actin binding protein
ILMN_936	0.12884	1.79e-03	-3619503	-114539	-0.33165	PLEKHJ1	pleckstrin homology domain containing J1
ILMN_16576	0.12884	1.80e-03	-3617607	-114925	-0.4175813	DIP2C	disco interacting protein 2 homolog C
ILMN_16096	0.12884	1.80e-03	3617302	-114987	0.7332488	LIM2	lens intrinsic membrane protein 2
ILMN_16629	0.12884	1.80e-03	-3616924	-115064	-17496402	MT1X	metallothionein 1X
ILMN_28101	0.12884	1.80e-03	-3616564	-115137	-1061326	PLD6	phospholipase D family member 6
ILMN_1490	0.12884	1.81e-03	3616339	-115183	10208289	VNN3	vanin 3
ILMN_18461	0.12884	1.81e-03	-361418	-115623	-0.4522508	NFRKB	nuclear factor related to kappaB binding protein
ILMN_19861	0.12884	1.82e-03	3613967	-115666	12076922	FGL2	fibrinogen like 2
ILMN_10621	0.12884	1.82e-03	3613313	-1158	12013468	CASP1	caspase 1
ILMN_12251	0.12884	1.82e-03	-3612963	-115871	-0.6524343	RPS6KA2	ribosomal protein S6 kinase A2
ILMN_16725	0.12884	1.83e-03	3610884	-116294	0.7697045	DEPDC1B	DEP domain containing 1B
ILMN_137076	0.12884	1.83e-03	-3610418	-116389	-0.3709222	HMG20B	high mobility group 20B
ILMN_17710	0.12884	1.84e-03	3607756	-116931	0.6479542	SHMT1	serine hydroxymethyltransferase 1
ILMN_16787	0.12884	1.84e-03	-3607699	-116943	-0.5458156	ZNF219	zinc finger protein 219
ILMN_15164	0.12884	1.85e-03	3606614	-117163	15024494	AQP9	aquaporin 9
ILMN_27204	0.12884	1.85e-03	-3605487	-117393	-0.2960616	C10orf76	chromosome 10 open reading frame 76
ILMN_12272	0.12884	1.86e-03	3603974	-117701	0.4959339	MRPL47	mitochondrial ribosomal protein L47
ILMN_27932	0.12884	1.86e-03	3603661	-117765	1285919	PIM2	Pim-2 proto-oncogene, serine/threonine kinase
ILMN_139242	0.12899	1.88e-03	-359872	-11877	-0.8920219
ILMN_13465	0.12899	1.88e-03	-3598544	-118806	-0.4372139	ORAI3	ORAI calcium release-activated calcium modulator 3
ILMN_19154	0.12899	1.90e-03	3593685	-119795	0.779387	FPR3	formyl peptide receptor 3
ILMN_2886	0.12899	1.90e-03	3593395	-119854	0.5457466	NAPRT	nicotinate phosphoribosyltransferase
ILMN_3927	0.12899	1.91e-03	-3592498	-120037	-0.850429	C9orf66	chromosome 9 open reading frame 66
ILMN_2416	0.12899	1.91e-03	-3592053	-120127	-0.8018476	GMPR	guanosine monophosphate reductase
ILMN_26612	0.12899	1.91e-03	-3590628	-120417	-15157349	CA9	carbonic anhydrase 9
ILMN_16363	0.12899	1.92e-03	3590405	-120463	0.8079727	TNFSF13	tumor necrosis factor superfamily member 13
ILMN_28236	0.12899	1.92e-03	-3590091	-120527	-0.4162675	TMEM30A	transmembrane protein 30A
ILMN_14301	0.12957	1.93e-03	3586702	-121216	0.3784119	RELL2	RELT like 2
ILMN_23796	0.12965	1.94e-03	3585005	-121561	0.3035923	BRINP2	BMP/retinoic acid inducible neural specific 2
ILMN_1615	0.13013	1.96e-03	3580606	-122456	0.7421725
ILMN_1743	0.13013	1.96e-03	-3580567	-122464	-0.6032831	CA11	carbonic anhydrase 11
ILMN_14921	0.13094	1.99e-03	3574765	-123645	17901212	IL19	interleukin 19
ILMN_29563	0.13094	1.99e-03	-3573782	-123845	-0.5180707	SPAG7	sperm associated antigen 7
ILMN_6997	0.13094	2.00e-03	-3572548	-124096	-0.3802999	MTG2	mitochondrial ribosome associated GTPase 2
ILMN_26089	0.13094	2.00e-03	-3571043	-124401	-0.756022	PI16	peptidase inhibitor 16
ILMN_2356	0.13094	2.01e-03	-356965	-124685	-0.6050207	CRY2	cryptochrome circadian clock 2
ILMN_17578	0.13094	2.01e-03	-3569306	-124755	-0.3677911	SELENBP1	selenium binding protein 1
ILMN_3441	0.13094	2.02e-03	356808	-125004	0.4358467	ADRA2C	adrenoceptor alpha 2C
ILMN_23984	0.13116	2.03e-03	-3565339	-125561	-0.3415167	CXADR	coxsackie virus and adenovirus receptor
ILMN_5603	0.13116	2.04e-03	-3563626	-12591	-0.5886801	MID1IP1	MID1 interacting protein 1
ILMN_20475	0.13116	2.04e-03	-3562404	-126158	-0.9115935	CTSG	cathepsin G
ILMN_17013	0.13116	2.04e-03	3561884	-126264	0.5269583	TMEFF2	transmembrane protein with EGF like and two follistatin like domains 2
ILMN_138615	0.13201	2.08e-03	-3555409	-12758	-0.4031823	PLCD1	phospholipase C delta 1
ILMN_9760	0.13201	2.08e-03	-3555228	-127617	-0.5564269	ZCRB1	zinc finger CCHC-type and RNA binding motif containing 1
ILMN_14321	0.13201	2.08e-03	3553824	-127902	0.3482731	SCO1	SCO1 cytochrome c oxidase assembly protein
ILMN_1491	0.13201	2.10e-03	3550796	-128517	0.8421771	C11orf80	chromosome 11 open reading frame 80
ILMN_13350	0.13201	2.10e-03	-3550564	-128565	-0.9987808	ZSCAN31	zinc finger and SCAN domain containing 31
ILMN_7193	0.13201	2.10e-03	-3549332	-128815	-0.3210542	ZBTB25	zinc finger and BTB domain containing 25
ILMN_2442	0.13201	2.11e-03	-3548847	-128913	-0.8215067	NREP	neuronal regeneration related protein
ILMN_8119	0.13201	2.11e-03	3548272	-12903	0.6039717	ADH1A	alcohol dehydrogenase 1A (class I), alpha polypeptide
ILMN_22049	0.13212	2.12e-03	-3546584	-129373	-0.5367472	KAT6B	lysine acetyltransferase 6B
ILMN_3057	0.13346	2.15e-03	3539832	-130745	0.9335765	CDCA5	cell division cycle associated 5
ILMN_3628	0.13346	2.15e-03	3539534	-130806	11279801	DSCC1	DNA replication and sister chromatid cohesion 1
ILMN_27127	0.13555	2.20e-03	3528959	-132953	0.4921427	OR5H1	olfactory receptor family 5 subfamily H member 1
ILMN_25176	0.13555	2.21e-03	3528264	-133094	0.4333809
ILMN_27122	0.13555	2.21e-03	-3528254	-133096	-0.8530009	C6orf1	chromosome 6 open reading frame 1
ILMN_16127	0.13555	2.21e-03	3527474	-133255	0.4970223	CDC25C	cell division cycle 25C
ILMN_20405	0.13564	2.22e-03	3525898	-133575	0.410867	GPR142	G protein-coupled receptor 142
ILMN_16721	0.13597	2.24e-03	-3522727	-134218	-0.4272809	WAPL	WAPL cohesin release factor
ILMN_1504	0.13597	2.24e-03	3522225	-13432	18289649	MMP12	matrix metallopeptidase 12
ILMN_23555	0.13605	2.26e-03	3518982	-134979	0.5402536	GZMB	granzyme B
ILMN_30148	0.13605	2.26e-03	-351888	-134999	-0.5750208
ILMN_9288	0.13605	2.26e-03	-3518126	-135152	-0.4025192	ATP11B	ATPase phospholipid transporting 11B (putative)
ILMN_29296	0.13662	2.28e-03	-3514751	-135837	-0.5538195
ILMN_24753	0.13662	2.28e-03	-3513422	-136107	-0.3887534	RNF170	ring finger protein 170
ILMN_18705	0.13662	2.30e-03	-3509698	-136863	-0.4361722	MGMT	O-6-methylguanine-DNA methyltransferase
ILMN_26461	0.13662	2.31e-03	3508948	-137015	0.5082799	FFAR2	free fatty acid receptor 2
ILMN_17296	0.13662	2.31e-03	3508919	-137021	0.6688159	SHCBP1	SHC binding and spindle associated 1
ILMN_24580	0.13662	2.31e-03	-3508679	-137069	-0.50428	DPP10	dipeptidyl peptidase like 10
ILMN_8141	0.13775	2.34e-03	3503407	-138139	22253025	SERPINB7	serpin family B member 7
ILMN_5159	0.13775	2.34e-03	-3502542	-138314	-0.4195708
ILMN_27287	0.13778	2.35e-03	-3500297	-13877	-0.3237353	HEXA	hexosaminidase subunit alpha
ILMN_10477	0.13778	2.36e-03	349997	-138836	0.7379419	CAPN1	calpain 1
ILMN_9560	0.1393	2.39e-03	-3493557	-140136	-0.386102	KCNJ9	potassium voltage-gated channel subfamily J member 9
ILMN_22968	0.1393	2.41e-03	-3490165	-140824	-0.3493791	EPN1	epsin 1
ILMN_27636	0.1393	2.42e-03	-3488638	-141134	-0.4965878	BRI3	brain protein I3
ILMN_1999	0.1393	2.42e-03	3488437	-141174	0.7956643	CCL3	C-C motif chemokine ligand 3
ILMN_5227	0.1393	2.42e-03	-3488388	-141184	-0.4174068	FBXL5	F-box and leucine rich repeat protein 5
ILMN_3894	0.1393	2.42e-03	-3487587	-141347	-16053696	DEFB1	defensin beta 1
ILMN_1956	0.1393	2.43e-03	3486504	-141566	14933924	GBP6	guanylate binding protein family member 6
ILMN_29076	0.13931	2.45e-03	-3483091	-142258	-0.4510787	PTTG1IP	pituitary tumor-transforming 1 interacting protein
ILMN_26198	0.13931	2.45e-03	3482871	-142302	0.9395422	ENTPD7	ectonucleoside triphosphate diphosphohydrolase 7
ILMN_15907	0.13931	2.46e-03	3480336	-142816	0.4390662	HSD3B7	hydroxy-delta-5-steroid dehydrogenase, 3 beta- and steroid delta-isomerase 7
ILMN_5873	0.13931	2.47e-03	347877	-143133	0.8004625
ILMN_25459	0.13931	2.47e-03	-3478529	-143182	-0.5578059	ESYT3	extended synaptotagmin 3
ILMN_13086	0.13931	2.48e-03	347786	-143318	0.4315372	ARPP21	cAMP regulated phosphoprotein 21
ILMN_4997	0.13931	2.49e-03	3475317	-143833	0.5483036	AIMP2	aminoacyl tRNA synthetase complex interacting multifunctional protein 2
ILMN_4965	0.13931	2.50e-03	3474668	-143965	0.4858895	CEP135	centrosomal protein 135
ILMN_6812	0.13931	2.50e-03	-3474527	-143993	-0.3601768	OR5K3	olfactory receptor family 5 subfamily K member 3
ILMN_6146	0.13931	2.50e-03	-3473253	-144251	-0.9534503	BGN	biglycan
ILMN_1150	0.13931	2.50e-03	3473246	-144253	0.500789	FANCB	Fanconi anemia complementation group B
ILMN_15769	0.13961	2.52e-03	-3470104	-144889	-11948321	USP9Y	ubiquitin specific peptidase 9, Y-linked
ILMN_23674	0.13961	2.53e-03	-3468858	-145142	-0.3794444	ZFAND1	zinc finger AN1-type containing 1
ILMN_22246	0.13961	2.53e-03	-346876	-145161	-0.3449439	DNAL4	dynein axonemal light chain 4
ILMN_24010	0.14001	2.54e-03	3466346	-14565	0.5341551	PRR14L	proline rich 14 like
ILMN_14735	0.14024	2.57e-03	-3462365	-146456	-0.6131117	CAMSAP2	calmodulin regulated spectrin associated protein family member 2
ILMN_29564	0.14024	2.57e-03	-3461313	-146669	-0.3166201	AFG3L2	AFG3 like matrix AAA peptidase subunit 2
ILMN_11198	0.14024	2.58e-03	-3459911	-146953	-14712616	MT2A	metallothionein 2A
ILMN_11062	0.14024	2.58e-03	-345945	-147047	-0.5638188	FARP2	FERM, ARH/RhoGEF and pleckstrin domain protein 2
ILMN_599	0.14024	2.58e-03	-3459239	-147089	-0.5015797	CCDC115	coiled-coil domain containing 115
ILMN_2816	0.14024	2.60e-03	-3456323	-14768	-0.4510767	HLCS	holocarboxylase synthetase
ILMN_7698	0.14024	2.61e-03	-3454677	-148013	-0.404518	DND1	DND microRNA-mediated repression inhibitor 1
ILMN_22606	0.14024	2.62e-03	3453514	-148248	0.9597722	GLRX	glutaredoxin
ILMN_7309	0.14024	2.62e-03	3452733	-148406	0.6609976	MSRB1	methionine sulfoxide reductase B1
ILMN_24222	0.14024	2.62e-03	-3452667	-14842	-0.4014918	ZNF93	zinc finger protein 93
ILMN_3534	0.14024	2.63e-03	-3451733	-148609	-0.4642537	ASIC1	acid sensing ion channel subunit 1
ILMN_2252	0.14024	2.64e-03	3450468	-148865	10820207	HLA-DMB	major histocompatibility complex, class II, DM beta
ILMN_6894	0.14024	2.64e-03	-3450209	-148917	-0.4387818	UBR7	ubiquitin protein ligase E3 component n-recognin 7 (putative)
ILMN_20153	0.14024	2.65e-03	3449107	-14914	21566239	RNF186	ring finger protein 186
ILMN_136932	0.14024	2.65e-03	-3448363	-149291	-0.5367996	BCR	BCR, RhoGEF and GTPase activating protein
ILMN_29861	0.14054	2.68e-03	-344416	-150141	-0.3930584	KMT5B	lysine methyltransferase 5B
ILMN_18682	0.14054	2.69e-03	344246	-150485	10171638	ZC3H12A	zinc finger CCCH-type containing 12A
ILMN_19788	0.14054	2.69e-03	-3441696	-150639	-0.4257184	TCTA	T-cell leukemia translocation altered
ILMN_11686	0.14054	2.70e-03	3440626	-150856	0.9079091	TNFAIP6	TNF alpha induced protein 6
ILMN_14167	0.14054	2.70e-03	-3439584	-151067	-0.3517666	SLC35C2	solute carrier family 35 member C2
ILMN_1889	0.14054	2.70e-03	3439498	-151084	0.7620576	MS4A6A	membrane spanning 4-domains A6A
ILMN_21669	0.14054	2.71e-03	-3438266	-151333	-0.5889044	KIAA0319L	KIAA0319 like
ILMN_10096	0.14054	2.71e-03	-3437958	-151395	-0.4017151	ERP44	endoplasmic reticulum protein 44
ILMN_26932	0.14054	2.72e-03	3437098	-151569	0.5980634	SLC43A2	solute carrier family 43 member 2
ILMN_2966	0.14054	2.72e-03	-3436287	-151733	-0.5094638	BRF2	BRF2, RNA polymerase III transcription initiation factor 50 kDa subunit
ILMN_18383	0.14055	2.73e-03	343476	-152042	0.5122014
ILMN_10667	0.14055	2.74e-03	3434035	-152189	0.5601954	MME	membrane metallo-endopeptidase
ILMN_14412	0.14068	2.75e-03	-3432203	-152559	-0.2891944	VPS28	VPS28, ESCRT-I subunit
ILMN_10275	0.14068	2.76e-03	3430764	-15285	0.6238114	RPS7	ribosomal protein S7
ILMN_8843	0.14068	2.76e-03	343015	-152974	0.7106499	PIK3AP1	phosphoinositide-3-kinase adaptor protein 1
ILMN_24627	0.14068	2.79e-03	3426163	-15378	0.5875609	IL2RA	interleukin 2 receptor subunit alpha
ILMN_22857	0.14068	2.79e-03	3425728	-153868	0.6636454	CCL3L3	C-C motif chemokine ligand 3 like 3
ILMN_10526	0.14068	2.80e-03	-3424839	-154048	-0.4025244	SCN8A	sodium voltage-gated channel alpha subunit 8
ILMN_1909	0.14068	2.81e-03	-3421921	-154638	-0.4856676	ISCU	iron-sulfur cluster assembly enzyme
ILMN_27801	0.14068	2.82e-03	-3420384	-154948	-0.3569159	FOXR1	forkhead box R1
ILMN_8319	0.14068	2.83e-03	3419348	-155158	0.4935037	OR10G8	olfactory receptor family 10 subfamily G member 8
ILMN_30004	0.14068	2.84e-03	-3418017	-155426	-0.538424	ADARB1	adenosine deaminase, RNA specific B1
ILMN_4547	0.14068	2.84e-03	3417939	-155442	0.7036755	GOLGA7B	golgin A7 family member B
ILMN_10156	0.14068	2.84e-03	3417278	-155576	0.3653929
ILMN_990	0.14068	2.84e-03	-3417177	-155596	-0.3786993	ZNF451	zinc finger protein 451
ILMN_26343	0.14068	2.85e-03	3416763	-15568	10966304	GJB2	gap junction protein beta 2
ILMN_21651	0.14068	2.85e-03	3416457	-155742	16790176	CEACAM1	carcinoembryonic antigen related cell adhesion molecule 1
ILMN_8810	0.14068	2.86e-03	-3415004	-156035	-0.3650504	EPS15	epidermal growth factor receptor pathway substrate 15
ILMN_26982	0.14068	2.87e-03	3413018	-156436	0.3349363
ILMN_7730	0.14068	2.87e-03	-3413018	-156436	-0.4486296	TSPYL4	TSPY like 4
ILMN_13821	0.14068	2.88e-03	-3411664	-15671	-0.3855405	WDR26	WD repeat domain 26
ILMN_10359	0.14068	2.88e-03	3411256	-156792	0.6456107	SPAG5	sperm associated antigen 5
ILMN_139232	0.14068	2.88e-03	-3411229	-156798	-0.812376	CHRNA7	cholinergic receptor nicotinic alpha 7 subunit
ILMN_24639	0.14109	2.91e-03	3407785	-157493	0.5723081	ST7L	suppression of tumorigenicity 7 like
ILMN_29863	0.14109	2.91e-03	-340758	-157535	-0.4265701	NADK	NAD kinase
ILMN_590	0.14109	2.92e-03	-340601	-157852	-0.440726	SNX14	sorting nexin 14
ILMN_18700	0.14109	2.92e-03	-3405275	-1.58	-0.4519766
ILMN_26734	0.14109	2.93e-03	3404756	-158105	0.5034742	LRRC59	leucine rich repeat containing 59
ILMN_26751	0.14184	2.95e-03	-3401388	-158785	-0.3640124	ANKRD12	ankyrin repeat domain 12
ILMN_25451	0.14188	2.96e-03	-3400262	-159012	-0.3393901	CSRP1	cysteine and glycine rich protein 1
ILMN_4229	0.14193	2.99e-03	33956	-159953	0.6743687	GOSR2	golgi SNAP receptor complex member 2
ILMN_27269	0.14193	2.99e-03	-3395528	-159968	-0.4584112
ILMN_2233	0.14193	2.99e-03	3395355	-160003	13959222	LPL	lipoprotein lipase
ILMN_4248	0.14193	2.99e-03	3394888	-160097	0.3987771	GP6	glycoprotein VI platelet
ILMN_18784	0.14193	2.99e-03	-339463	-160149	-0.3733418	PLEKHA3	pleckstrin homology domain containing A3
ILMN_15014	0.14193	3.00e-03	-3393989	-160278	-0.5176587	IGSF3	immunoglobulin superfamily member 3
ILMN_27447	0.14201	3.01e-03	-3392736	-160531	-0.4257857	C11orf68	chromosome 11 open reading frame 68
ILMN_12001	0.14221	3.02e-03	-3390757	-16093	-0.5339031	CTDSP1	CTD small phosphatase 1
ILMN_16441	0.14221	3.03e-03	-3389905	-161102	-0.4373355	TSGA10	testis specific 10
ILMN_20559	0.14221	3.04e-03	338789	-161509	0.4674354	PLOD1	procollagen-lysine,2-oxoglutarate 5-dioxygenase 1
ILMN_16552	0.14221	3.04e-03	3387485	-16159	10442161	TNFRSF11A	TNF receptor superfamily member 11a
ILMN_18920	0.14221	3.06e-03	-3384986	-162094	-0.3889468	CCNY	cyclin Y
ILMN_8115	0.14221	3.06e-03	3384547	-162183	0.4308718	KIF2A	kinesin family member 2A
ILMN_30268	0.14221	3.07e-03	3384254	-162242	14512923	SERPINA1	serpin family A member 1
ILMN_11928	0.14221	3.08e-03	-3381604	-162777	-0.9851097	ZFY	zinc finger protein, Y-linked
ILMN_12248	0.14221	3.09e-03	3380603	-162978	0.9571794	CFB	complement factor B
ILMN_21864	0.14221	3.10e-03	3380017	-163097	0.4741768	LST1	leukocyte specific transcript 1
ILMN_9360	0.14221	3.10e-03	-3379824	-163136	-0.3053028	PPP1R26	protein phosphatase 1 regulatory subunit 26
ILMN_15905	0.14221	3.10e-03	-3379709	-163159	-0.3000056	IKZF5	IKAROS family zinc finger 5
ILMN_11068	0.14221	3.10e-03	-337896	-16331	-0.3209536	POLDIP3	DNA polymerase delta interacting protein 3
ILMN_17396	0.14221	3.11e-03	-3378204	-163462	-0.6255828	STX19	syntaxin 19
ILMN_1521	0.14311	3.13e-03	3374446	-16422	21313177	IL19	interleukin 19
ILMN_17577	0.14314	3.14e-03	-3373178	-164476	-0.3283007
ILMN_18567	0.14314	3.15e-03	-3371881	-164737	-0.467993	FYCO1	FYVE and coiled-coil domain containing 1
ILMN_25682	0.14314	3.16e-03	-3371448	-164824	-0.3394058	ZNF3	zinc finger protein 3
ILMN_2379	0.14351	3.17e-03	-3369324	-165252	-0.3463405	KDM4B	lysine demethylase 4B
ILMN_28506	0.14404	3.19e-03	3366753	-16577	0.633279	PARM1	prostate androgen-regulated mucin-like protein 1
ILMN_14282	0.14452	3.21e-03	-3364324	-16626	-0.3090815
ILMN_17041	0.14541	3.25e-03	-3359019	-167328	-0.2973234	NFYB	nuclear transcription factor Y subunit beta
ILMN_9810	0.14541	3.25e-03	-3358147	-167504	-0.4924471	WDSUB1	WD repeat, sterile alpha motif and U-box domain containing 1
ILMN_29388	0.14541	3.25e-03	3357928	-167548	0.5311603	GSG1	germ cell associated 1
ILMN_30128	0.14541	3.26e-03	-3357078	-167719	-0.3844275	NAV1	neuron navigator 1
ILMN_15017	0.14541	3.26e-03	3356831	-167769	0.7383561
ILMN_25241	0.14559	3.27e-03	3355309	-168076	0.4551711	MLKL	mixed lineage kinase domain like
ILMN_15219	0.14564	3.29e-03	-3353766	-168386	-0.9098199	KIAA1191	KIAA1191
ILMN_1347	0.14564	3.30e-03	-3352076	-168727	-0.7041519	TMTC4	transmembrane and tetratricopeptide repeat containing 4
ILMN_21479	0.14564	3.32e-03	-3349472	-169251	-0.3555513	DOK7	docking protein 7
ILMN_26345	0.14564	3.32e-03	-3349094	-169327	-0.4085343	ZNF704	zinc finger protein 704
ILMN_9225	0.14564	3.33e-03	3348459	-169455	0.3750351	KCNC3	potassium voltage-gated channel subfamily C member 3
ILMN_2099	0.14564	3.33e-03	-3348327	-169481	-0.9918355	ST3GAL1	ST3 beta-galactoside alpha-2,3-sialyltransferase 1
ILMN_13170	0.14564	3.33e-03	3348065	-169534	0.3568584	CTNS	cystinosin, lysosomal cystine transporter
ILMN_19013	0.14564	3.35e-03	-334549	-170052	-0.3999342	UBE2B	ubiquitin conjugating enzyme E2 B
ILMN_17298	0.14564	3.35e-03	-3345409	-170069	-0.3668157	TTBK2	tau tubulin kinase 2
ILMN_21150	0.14564	3.35e-03	-3345372	-170076	-0.3081834	TMBIM6	transmembrane BAX inhibitor motif containing 6
ILMN_22391	0.14564	3.35e-03	334484	-170183	0.7379072	LDHA	lactate dehydrogenase A
ILMN_13793	0.14577	3.36e-03	3343492	-170454	0.4752506	GYS2	glycogen synthase 2
ILMN_7209	0.14612	3.38e-03	-3341513	-170853	-0.4813008	SNTG1	syntrophin gamma 1
ILMN_17551	0.14625	3.39e-03	333995	-171167	0.4939321	FFAR4	free fatty acid receptor 4
ILMN_24280	0.14625	3.40e-03	-3338332	-171493	-0.389666	MDP1	magnesium dependent phosphatase 1
ILMN_1203	0.14625	3.40e-03	3338206	-171518	0.3657038	PPIAL4A	peptidylprolyl isomerase A like 4A
ILMN_6043	0.14625	3.41e-03	-3337431	-171674	-0.4152811	WNK1	WNK lysine deficient protein kinase 1
ILMN_12182	0.1467	3.43e-03	-3334617	-17224	-0.416595	FAM175A	family with sequence similarity 175 member A
ILMN_16366	0.1467	3.43e-03	-3334237	-172316	-0.3507686	CUL7	cullin 7
ILMN_10459	0.14755	3.46e-03	-3330784	-173011	-0.3467395	HERPUD2	HERPUD family member 2
ILMN_10245	0.14787	3.48e-03	3328925	-173384	0.3232869	APITD1-CORT	APITD1-CORT readthrough
ILMN_21400	0.14899	3.51e-03	-3324012	-174372	-0.5861095	STARD10	StAR related lipid transfer domain containing 10
ILMN_4387	0.14899	3.52e-03	-3323213	-174533	-0.5854163	SAXO2	stabilizer of axonemal microtubules 2
ILMN_3231	0.14899	3.52e-03	-3322864	-174603	-0.5436516	TMEM52	transmembrane protein 52
ILMN_25840	0.14913	3.54e-03	3320749	-175028	0.3734494	HSPA4	heat shock protein family A (Hsp70) member 4
ILMN_10164	0.14913	3.55e-03	-3319819	-175215	-0.6027203	BRD8	bromodomain containing 8
ILMN_25391	0.14913	3.56e-03	-3318856	-175408	-0.4735744	KLHDC2	kelch domain containing 2
ILMN_7872	0.14913	3.56e-03	3318581	-175464	0.4274374	GPI	glucose-6-phosphate isomerase
ILMN_23221	0.14913	3.57e-03	-3317229	-175735	-0.6940624	PHLDB2	pleckstrin homology like domain family B member 2
ILMN_24463	0.14913	3.58e-03	-3315806	-176021	-0.6010836	PTGIS	prostaglandin I2 (prostacyclin) synthase
ILMN_137637	0.14913	3.58e-03	3315542	-176074	0.5852081	CAPZA1	capping actin protein of muscle Z-line alpha subunit 1
ILMN_6630	0.14913	3.59e-03	-33143	-176323	-0.5751502	RAI1	retinoic acid induced 1
ILMN_12220	0.14913	3.60e-03	-3313272	-17653	-0.4072926	PUM2	pumilio RNA binding family member 2
ILMN_5806	0.14913	3.62e-03	-3310911	-177004	-0.5841666	CMTM4	CKLF like MARVEL transmembrane domain containing 4
ILMN_5343	0.14913	3.63e-03	3310121	-177163	0.7274783	IGFLR1	IGF like family receptor 1
ILMN_6130	0.14913	3.63e-03	-3309668	-177254	-0.373624	ZMYND11	zinc finger MYND-type containing 11
ILMN_8565	0.14913	3.63e-03	-3309237	-17734	-0.3584991
ILMN_15046	0.14913	3.64e-03	-3309095	-177369	-0.3512147	THAP12	THAP domain containing 12
ILMN_11756	0.14913	3.64e-03	-330902	-177384	-0.9070146	ASPHD1	aspartate beta-hydroxylase domain containing 1
ILMN_6891	0.14913	3.65e-03	-3307548	-177679	-0.6487469	CALCOCO1	calcium binding and coiled-coil domain 1
ILMN_19358	0.14913	3.65e-03	-3306989	-177792	-0.452792	AMER1	APC membrane recruitment protein 1
ILMN_30243	0.14913	3.66e-03	3306278	-177935	0.922479	CXCR2	C-X-C motif chemokine receptor 2
ILMN_13930	0.14913	3.67e-03	-3305203	-17815	-0.3130736	SYNRG	synergin, gamma
ILMN_1861	0.14913	3.67e-03	3304678	-178256	0.5195909	SYNGAP1	synaptic Ras GTPase activating protein 1
ILMN_15225	0.14922	3.69e-03	3303051	-178582	0.6065381	FIGNL1	fidgetin like 1
ILMN_18898	0.14922	3.69e-03	3302361	-178721	0.88532	MUC20	mucin 20, cell surface associated
ILMN_25705	0.14922	3.70e-03	3301682	-178857	0.344065	EIF1AD	eukaryotic translation initiation factor 1A domain containing
ILMN_1797	0.14922	3.70e-03	-3300941	-179006	-13602363	MT1A	metallothionein 1A
ILMN_3341	0.14924	3.71e-03	-3300019	-179191	-0.3595539
ILMN_8241	0.14968	3.73e-03	-3297872	-179622	-0.2997821	CTNNA3	catenin alpha 3
ILMN_20375	0.15046	3.76e-03	3294707	-180257	0.3395092	SGTB	small glutamine rich tetratricopeptide repeat containing beta
ILMN_1754	0.15097	3.79e-03	-3290704	-18106	-0.3433062
ILMN_25771	0.15097	3.79e-03	-3290524	-181096	-0.4735609	SYNE2	spectrin repeat containing nuclear envelope protein 2
ILMN_20469	0.15097	3.80e-03	3290176	-181166	0.5488277	RPSA	ribosomal protein SA
ILMN_9294	0.15097	3.80e-03	-3289799	-181241	-0.4670442	GSE1	Gse1 coiled-coil protein
ILMN_6674	0.15103	3.81e-03	-3288345	-181533	-0.3653049	LRRC61	leucine rich repeat containing 61
ILMN_25394	0.15103	3.82e-03	-3287385	-181726	-0.3529476	CCDC53	coiled-coil domain containing 53
ILMN_28018	0.15103	3.82e-03	-3287081	-181787	-0.5317994	FGD4	FYVE, RhoGEF and PH domain containing 4
ILMN_7979	0.15157	3.85e-03	3283973	-18241	12649458	IGSF6	immunoglobulin superfamily member 6
ILMN_3018	0.15157	3.86e-03	3283192	-182566	0.4358825	CD300C	CD300c molecule
ILMN_25678	0.15157	3.86e-03	-3282647	-182676	-0.4666941	TACC2	transforming acidic coiled-coil containing protein 2
ILMN_4207	0.15157	3.87e-03	3282055	-182794	0.7215939	MMD	monocyte to macrophage differentiation associated
ILMN_14552	0.15157	3.88e-03	3280503	-183105	0.3246152	PTPN18	protein tyrosine phosphatase, non-receptor type 18
ILMN_29995	0.15157	3.88e-03	-328044	-183118	-0.4496156	HDAC7	histone deacetylase 7
ILMN_18637	0.15179	3.89e-03	3278945	-183418	0.9690097	RRM2	ribonucleotide reductase regulatory subunit M2
ILMN_10348	0.15182	3.90e-03	-327803	-183601	-0.4111233	KIRREL2	kin of IRRE like 2 (Drosophila)
ILMN_20701	0.15197	3.91e-03	-3276753	-183857	-0.303729	RAP1GAP2	RAP1 GTPase activating protein 2
ILMN_23425	0.15256	3.93e-03	3274208	-184367	0.7223922	ANXA4	annexin A4
ILMN_11495	0.15299	3.95e-03	3272124	-184785	1286068	GCNT3	glucosaminyl (N-acetyl) transferase 3, mucin type
ILMN_19503	0.15363	3.98e-03	3269463	-185318	0.4122881	CPLX3	complexin 3
ILMN_27075	0.15433	4.01e-03	-3265608	-18609	-0.3530047	NLGN4X	neuroligin 4, X-linked
ILMN_21187	0.15433	4.01e-03	-3265366	-186138	-0.4007402	JAG1	jagged 1
ILMN_8905	0.15433	4.02e-03	3264951	-186221	0.4384285
ILMN_2307	0.1545	4.03e-03	-3263276	-186556	-0.8033538	ZNF683	zinc finger protein 683
ILMN_23579	0.1545	4.04e-03	3262473	-186717	0.495416	POC1A	POC1 centriolar protein A
ILMN_8910	0.1545	4.05e-03	-3261821	-186848	-0.3076714	WDR35	WD repeat domain 35
ILMN_11065	0.1545	4.05e-03	-3260894	-187033	-13805322	ODAM	odontogenic, ameloblast asssociated
ILMN_26285	0.1545	4.07e-03	-3259621	-187288	-0.4505729	VAT1	vesicle amine transport 1
ILMN_12805	0.1545	4.07e-03	3259542	-187304	0.6774003	RECQL4	RecQ like helicase 4
ILMN_1127	0.15529	4.10e-03	325649	-187915	0.5804866	PLK1	polo like kinase 1
ILMN_904	0.15534	4.11e-03	-3255114	-18819	-0.4341759
ILMN_21381	0.15534	4.11e-03	-3254491	-188315	-0.3397292	SLC25A26	solute carrier family 25 member 26
ILMN_9687	0.15534	4.12e-03	3253899	-188433	0.7484528	F13A1	coagulation factor XIII A chain
ILMN_10709	0.15545	4.14e-03	-3252087	-188796	-0.4338991	MYO1C	myosin IC
ILMN_9044	0.15545	4.14e-03	-3251965	-18882	-0.3399866	DUSP18	dual specificity phosphatase 18
ILMN_28228	0.15693	4.18e-03	-324696	-189821	-0.4682069	RRAGB	Ras related GTP binding B
ILMN_24128	0.15734	4.21e-03	-3244472	-190319	-0.3113929	TMEM101	transmembrane protein 101
ILMN_25646	0.15734	4.21e-03	3244023	-190409	11597281	S100A9	S100 calcium binding protein A9
ILMN_17664	0.15734	4.23e-03	-3242643	-190685	-0.3534812	DCTD	dCMP deaminase
ILMN_546	0.15734	4.23e-03	3242545	-190704	0.5954145	IFNGR1	interferon gamma receptor 1
ILMN_26899	0.15734	4.23e-03	3241785	-190856	11348891	TYMS	thymidylate synthetase
ILMN_3521	0.15769	4.26e-03	-3238902	-191432	-0.4324199	WLS	wntless Wnt ligand secretion mediator
ILMN_23613	0.15769	4.28e-03	-3237045	-191804	-0.7452942	CT45A3	cancer/testis antigen family 45, member A3
ILMN_6467	0.15769	4.28e-03	3236916	-191829	10956514	TPK1	thiamin pyrophosphokinase 1
ILMN_21982	0.15769	4.28e-03	3236666	-191879	17395175	BAIAP2L2	BAI1 associated protein 2 like 2
ILMN_137126	0.15769	4.29e-03	3235648	-192083	0.5590336	SLC38A10	solute carrier family 38 member 10
ILMN_12347	0.15769	4.30e-03	3235381	-192136	0.5688651	ENPP1	ectonucleotide pyrophosphatase/phosphodiesterase 1
ILMN_26692	0.15769	4.30e-03	3235254	-192162	0.9081753	MGAM	maltase-glucoamylase
ILMN_23137	0.1578	4.31e-03	323414	-192384	0.3448363	AARS2	alanyl-tRNA synthetase 2, mitochondrial
ILMN_21134	0.15786	4.32e-03	-3232987	-192615	-0.3475001	TERF2	telomeric repeat binding factor 2
ILMN_22068	0.15786	4.32e-03	3232418	-192728	0.4934144	GPCPD1	glycerophosphocholine phosphodiesterase 1
ILMN_20786	0.15828	4.34e-03	3230437	-193124	0.6793813	UBASH3B	ubiquitin associated and SH3 domain containing B
ILMN_29056	0.15852	4.37e-03	3228038	-193603	0.3938248	GNPDA1	glucosamine-6-phosphate deaminase 1
ILMN_21133	0.15852	4.37e-03	-3227604	-19369	-0.4189791	CLEC18A	C-type lectin domain family 18 member A
ILMN_2052	0.15852	4.40e-03	-3224826	-194245	-0.4162312	PAN3	PAN3 poly(A) specific ribonuclease subunit
ILMN_17194	0.15852	4.42e-03	3222927	-194624	0.520399	TBC1D16	TBC1 domain family member 16
ILMN_2907	0.15852	4.42e-03	-3222459	-194717	-0.3839597	SLC35F1	solute carrier family 35 member F1
ILMN_17085	0.15852	4.43e-03	-3221258	-194957	-0.6985376	SIK2	salt inducible kinase 2
ILMN_20374	0.15852	4.44e-03	-3220802	-195048	-0.3477436	RSL24D1	ribosomal L24 domain containing 1
ILMN_30113	0.15852	4.44e-03	-3220562	-195096	-0.2669994
ILMN_139270	0.15852	4.45e-03	3220081	-195192	0.5694631	PGAM4	phosphoglycerate mutase family member 4
ILMN_1192	0.15852	4.46e-03	3218919	-195424	0.3397089	FAM57B	family with sequence similarity 57 member B
ILMN_765	0.15852	4.46e-03	-3218509	-195506	-0.3148876	PPP1CB	protein phosphatase 1 catalytic subunit beta
ILMN_5340	0.15852	4.47e-03	3217935	-19562	0.699637	FBXL6	F-box and leucine rich repeat protein 6
ILMN_10771	0.15852	4.47e-03	-3217379	-195731	-0.2804359	UBXN6	UBX domain protein 6
ILMN_23433	0.15852	4.48e-03	3216972	-195812	10417117	FPR1	formyl peptide receptor 1
ILMN_14843	0.15852	4.48e-03	-3216951	-195817	-0.4827374	HHAT	hedgehog acyltransferase
ILMN_136949	0.15852	4.48e-03	3216758	-195855	0.6147149
ILMN_17469	0.15852	4.48e-03	3216623	-195882	0.4262979	STOM	stomatin
ILMN_20684	0.15876	4.50e-03	-3215197	-196167	-0.7522038	TSPAN7	tetraspanin 7
ILMN_19354	0.15919	4.52e-03	3212858	-196633	0.6599787	FAM72D	family with sequence similarity 72 member D
ILMN_9350	0.15919	4.53e-03	3211955	-196813	0.6289894	P2RY13	purinergic receptor P2Y13
ILMN_18912	0.15919	4.54e-03	-3210748	-197054	-0.8227916	NEDD4L	neural precursor cell expressed, developmentally down-regulated 4-like, E3 ubiquitin protein ligase
ILMN_24468	0.15919	4.56e-03	-3209108	-197381	-0.4448884	FKBP8	FK506 binding protein 8
ILMN_1864	0.15919	4.56e-03	-320853	-197497	-0.3736036	DHX40	DEAH-box helicase 40
ILMN_14241	0.15919	4.57e-03	3208084	-197586	10181816
ILMN_13782	0.15919	4.57e-03	3207493	-197703	0.4612804	CXorf21	chromosome X open reading frame 21
ILMN_29571	0.15919	4.58e-03	-3207386	-197725	-0.4392236	TTC16	tetratricopeptide repeat domain 16
ILMN_10957	0.15919	4.58e-03	3206533	-197895	0.6543754	GALK2	galactokinase 2
ILMN_25058	0.15919	4.61e-03	-3203596	-19848	-0.4620041	NUMA1	nuclear mitotic apparatus protein 1
ILMN_28655	0.15919	4.62e-03	3202882	-198623	0.5321518	TCTEX1D1	Tctex1 domain containing 1
ILMN_4209	0.15919	4.64e-03	-3201624	-198874	-0.4153759	BRSK1	BR serine/threonine kinase 1
ILMN_26629	0.15919	4.64e-03	3200898	-199018	0.3583127	CRYGA	crystallin gamma A
ILMN_7767	0.15919	4.66e-03	3199484	-1993	0.6999087	ENTPD1	ectonucleoside triphosphate diphosphohydrolase 1
ILMN_14949	0.15919	4.67e-03	-3197995	-199597	-0.4971449	SUMO1	small ubiquitin-like modifier 1
ILMN_27950	0.15919	4.68e-03	-3197778	-19964	-0.3477135	WAC	WW domain containing adaptor with coiled-coil
ILMN_18369	0.15919	4.69e-03	-3196558	-199883	-0.4670918	ARNT	aryl hydrocarbon receptor nuclear translocator
ILMN_19912	0.15919	4.70e-03	-3195725	-200049	-0.5466793	PLXNA2	plexin A2
ILMN_15664	0.15919	4.71e-03	-3194961	-200202	-0.3916739	CST3	cystatin C
ILMN_3929	0.15919	4.72e-03	3193623	-200468	0.9284651	GMPPB	GDP-mannose pyrophosphorylase B
ILMN_5656	0.15919	4.72e-03	-319354	-200484	-0.6204523	FOXO1	forkhead box O1
ILMN_17361	0.15919	4.73e-03	-3192985	-200595	-0.3737523	CGB5	chorionic gonadotropin beta subunit 5
ILMN_13235	0.15919	4.73e-03	3192742	-200643	0.6617184	STIL	SCL/TAL1 interrupting locus
ILMN_14219	0.15919	4.74e-03	3192083	-200775	0.3798873	GRIA2	glutamate ionotropic receptor AMPA type subunit 2
ILMN_28071	0.15919	4.74e-03	3191452	-200901	0.5007475	PILRA	paired immunoglobin like type 2 receptor alpha
ILMN_24736	0.15919	4.75e-03	-3190439	-201102	-0.580207
ILMN_18332	0.15919	4.76e-03	-3190284	-201133	-0.4066153	PHF1	PHD finger protein 1
ILMN_27449	0.15919	4.76e-03	-3189839	-201222	-0.6657179	C14orf180	chromosome 14 open reading frame 180
ILMN_21976	0.15919	4.77e-03	3189327	-201324	0.3358152	ACRC	acidic repeat containing
ILMN_5536	0.15919	4.77e-03	3189181	-201353	0.7229538	ADGRG6	adhesion G protein-coupled receptor G6
ILMN_25405	0.15919	4.77e-03	3188998	-201389	0.7891817	CENPW	centromere protein W
ILMN_20483	0.15919	4.78e-03	3188331	-201522	10988093	GPNMB	glycoprotein nmb
ILMN_7938	0.15919	4.78e-03	-3187687	-20165	-0.6675736	NUDT14	nudix hydrolase 14
ILMN_4061	0.15919	4.78e-03	3187561	-201675	0.423789	YIPF7	Yip1 domain family member 7
ILMN_12943	0.15919	4.78e-03	-318752	-201684	-0.3736281	TMEM98	transmembrane protein 98
ILMN_1914	0.15919	4.79e-03	318742	-201703	0.7882617	DGKA	diacylglycerol kinase alpha
ILMN_3987	0.1596	4.81e-03	-3185007	-202184	-1082878	F5	coagulation factor V
ILMN_29465	0.1596	4.81e-03	-3184834	-202218	-0.4134381	TRMT12	tRNA methyltransferase 12 homolog
ILMN_3505	0.15985	4.83e-03	3183417	-2025	0.4877671	RBMS2	RNA binding motif single stranded interacting protein 2
ILMN_139034	0.16096	4.87e-03	-3179303	-203319	-0.3583475	KCNJ10	potassium voltage-gated channel subfamily J member 10
ILMN_25939	0.16096	4.89e-03	-3177551	-203668	-0.3602383	TUBGCP5	tubulin gamma complex associated protein 5
ILMN_13331	0.16096	4.90e-03	3177188	-20374	0.3245008	PRELID3A	PRELI domain containing 3A
ILMN_26723	0.16096	4.90e-03	3176684	-20384	0.7914616	APOC2	apolipoprotein C2
ILMN_24374	0.16096	4.90e-03	-3176527	-203872	-0.4989047	BSPRY	B-box and SPRY domain containing
ILMN_22365	0.16096	4.91e-03	317598	-20398	0.6796319	CARD9	caspase recruitment domain family member 9
ILMN_21123	0.16096	4.92e-03	-3174756	-204224	-0.3807055	ZNF565	zinc finger protein 565
ILMN_14340	0.16096	4.94e-03	-3173717	-204431	-0.3060187	SIM2	single-minded family bHLH transcription factor 2
ILMN_18406	0.16096	4.94e-03	3173628	-204448	0.617615	TLR8	toll like receptor 8
ILMN_4582	0.16096	4.94e-03	31731	-204553	0.2905884	KRT76	keratin 76
ILMN_23044	0.16096	4.95e-03	3172552	-204662	0.3993739	LRG1	leucine rich alpha-2-glycoprotein 1
ILMN_23322	0.16138	4.97e-03	-31707	-205031	-0.2876399	KLHDC10	kelch domain containing 10
ILMN_28663	0.16147	4.98e-03	-3169752	-205219	-0.4158501	CHD6	chromodomain helicase DNA binding protein 6
ILMN_27996	0.16163	4.99e-03	-3168607	-205447	-0.3794362	SAP18	Sin3A associated protein 18
ILMN_15866	0.16178	5.02e-03	-3166037	-205958	-0.3053629	CHD9	chromodomain helicase DNA binding protein 9
ILMN_15946	0.16178	5.02e-03	3165909	-205983	0.427246	NCKIPSD	NCK interacting protein with SH3 domain
ILMN_13065	0.16178	5.03e-03	-3165373	-20609	-0.3326779	DLK1	delta like non-canonical Notch ligand 1
ILMN_8092	0.16178	5.05e-03	3163547	-206453	0.4120009	TPTE2	transmembrane phosphoinositide 3-phosphatase and tensin homolog 2
ILMN_30219	0.16178	5.05e-03	3163447	-206472	0.3424056	OR7G1	olfactory receptor family 7 subfamily G member 1
ILMN_12723	0.16178	5.07e-03	-3161673	-206825	-0.3796655	RABL2A	RAB, member of RAS oncogene family-like 2A
ILMN_1434	0.16178	5.07e-03	-3161579	-206844	-0.2426511	ARPC2	actin related protein 2/3 complex subunit 2
ILMN_20301	0.16178	5.07e-03	-3161559	-206848	-0.3331285	RRAGC	Ras related GTP binding C
ILMN_21198	0.16178	5.08e-03	-3161343	-206891	-0.6300742	CLN8	ceroid-lipofuscinosis, neuronal 8
ILMN_18019	0.16178	5.08e-03	-3161212	-206917	-0.3653862	USP21	ubiquitin specific peptidase 21
ILMN_9997	0.16178	5.10e-03	3159293	-207298	0.2725488	TMSB10	thymosin beta 10
ILMN_12371	0.16178	5.10e-03	-3159152	-207326	-0.5157401
ILMN_137728	0.16178	5.11e-03	-3158614	-207433	-0.5985659	FAM102A	family with sequence similarity 102 member A
ILMN_3785	0.16178	5.11e-03	31585	-207456	1118809	ATP1B3	ATPase Na+/K+ transporting subunit beta 3
ILMN_19199	0.16192	5.12e-03	3157442	-207666	0.2340169	GLE1	GLE1, RNA export mediator
ILMN_510	0.1621	5.13e-03	-3156137	-207925	-0.4502435	CTDSPL	CTD small phosphatase like
ILMN_4566	0.1621	5.14e-03	315559	-208033	0.4599191
ILMN_9269	0.16226	5.15e-03	3154475	-208255	17520338	PLEKHS1	pleckstrin homology domain containing S1
ILMN_29400	0.16243	5.17e-03	-3153312	-208486	-0.351926	DCAF16	DDB1 and CUL4 associated factor 16
ILMN_10669	0.16261	5.18e-03	-3152052	-208736	-0.4090097	TLE1	transducin like enhancer of split 1
ILMN_19393	0.16261	5.20e-03	-3150931	-208959	-0.4626635	ACSM1	acyl-CoA synthetase medium-chain family member 1
ILMN_19006	0.16261	5.20e-03	-3150781	-208989	-0.4513623	MECP2	methyl-CpG binding protein 2
ILMN_8249	0.16272	5.21e-03	3149684	-209206	0.4963278	SLC28A1	solute carrier family 28 member 1
ILMN_23379	0.16272	5.22e-03	314913	-209316	0.3914046	KRT24	keratin 24
ILMN_23242	0.163	5.24e-03	3147408	-209658	0.4063321	GPR87	G protein-coupled receptor 87
ILMN_12802	0.163	5.25e-03	-3146513	-209836	-0.3270643	SCARB2	scavenger receptor class B member 2
ILMN_8906	0.163	5.25e-03	-3146353	-209868	-0.4286167	HN1L	hematological and neurological expressed 1 like
ILMN_7380	0.16362	5.28e-03	-3143693	-210395	-0.9468842	NIM1K	NIM1 serine/threonine protein kinase
ILMN_8731	0.16362	5.29e-03	3143089	-210515	0.5567267	STAB2	stabilin 2
ILMN_24005	0.16362	5.29e-03	-3142667	-210599	-0.9462	SOSTDC1	sclerostin domain containing 1
ILMN_24690	0.16444	5.33e-03	-3139771	-211174	-0.3655956	DIS3L2	DIS3 like 3'-5' exoribonuclease 2
ILMN_10476	0.16449	5.34e-03	3138953	-211336	0.7322828
ILMN_2955	0.16493	5.36e-03	3137109	-211702	0.6228051	ESCO2	establishment of sister chromatid cohesion N-acetyltransferase 2
ILMN_21229	0.16588	5.40e-03	-3133607	-212396	-0.3328102	THAP3	THAP domain containing 3
ILMN_8681	0.16588	5.42e-03	-3132009	-212713	-0.4958944	KIAA1211L	KIAA1211 like
ILMN_29906	0.16588	5.42e-03	-3131959	-212723	-0.2611544	AATF	apoptosis antagonizing transcription factor
ILMN_7543	0.16588	5.42e-03	-31319	-212734	-0.4189861	KCNJ11	potassium voltage-gated channel subfamily J member 11
ILMN_17780	0.16591	5.44e-03	3130683	-212976	0.5516653	HES5	hes family bHLH transcription factor 5
ILMN_23501	0.16591	5.44e-03	-3130187	-213074	-0.4110801	PRKG1	protein kinase, cGMP-dependent, type I
ILMN_3621	0.16591	5.45e-03	3129824	-213146	0.3160489
ILMN_19133	0.16615	5.46e-03	-3128532	-213402	-0.5643921	SYNGR1	synaptogyrin 1
ILMN_23594	0.16711	5.51e-03	-3125107	-214081	-0.4657076	TULP4	tubby like protein 4
ILMN_17389	0.16711	5.51e-03	3124625	-214176	0.5026132	SLC35B1	solute carrier family 35 member B1
ILMN_28024	0.16735	5.53e-03	-3123353	-214428	-0.3422107
ILMN_2531	0.1675	5.54e-03	3122277	-214641	0.4461499	FGFR1OP	FGFR1 oncogene partner
ILMN_14891	0.16765	5.55e-03	-3121245	-214846	-0.363301
ILMN_14993	0.16789	5.58e-03	3119018	-215287	0.6310147	SPAST	spastin
ILMN_17168	0.16789	5.59e-03	-3118248	-215439	-0.8116507	GGA2	golgi associated, gamma adaptin ear containing, ARF binding protein 2
ILMN_24873	0.16789	5.59e-03	-3118027	-215483	-0.3732416	TRIM2	tripartite motif containing 2
ILMN_7827	0.16789	5.60e-03	3117283	-21563	0.6679446	SELP	selectin P
ILMN_22036	0.16789	5.61e-03	-3116885	-215709	-0.450403	LRFN5	leucine rich repeat and fibronectin type III domain containing 5
ILMN_2168	0.16789	5.61e-03	-3116692	-215747	-0.3925253	PCDHA8	protocadherin alpha 8
ILMN_22757	0.168	5.62e-03	3115746	-215934	0.3224056
ILMN_22101	0.16811	5.63e-03	3114823	-216117	0.3931478	FBXO28	F-box protein 28
ILMN_907	0.16842	5.65e-03	-3113336	-216411	-0.388647	TARDBP	TAR DNA binding protein
ILMN_23945	0.16861	5.67e-03	-3111716	-216732	-0.4918663	ATG14	autophagy related 14
ILMN_12359	0.16861	5.69e-03	-3110069	-217058	-0.4338198	AKAP8L	A-kinase anchoring protein 8 like
ILMN_22583	0.16861	5.70e-03	-3109358	-217199	-0.6033351
ILMN_7233	0.16861	5.71e-03	3108781	-217313	0.39509	KIAA1033	KIAA1033
ILMN_3991	0.16861	5.72e-03	-310813	-217442	-0.2900855
ILMN_27811	0.16861	5.72e-03	-3107965	-217474	-0.2938755	GRIPAP1	GRIP1 associated protein 1
ILMN_3975	0.16861	5.73e-03	-3107198	-217626	-0.3606247	SYMPK	symplekin
ILMN_22086	0.16861	5.73e-03	310714	-217637	11167672
ILMN_2840	0.16861	5.73e-03	-3107058	-217654	-0.3361026	BBOX1	gamma-butyrobetaine hydroxylase 1
ILMN_21911	0.1691	5.76e-03	3105127	-218036	0.7743006	TYMSOS	TYMS opposite strand
ILMN_26659	0.1691	5.77e-03	-3104501	-218159	-0.4412594	USP32	ubiquitin specific peptidase 32
ILMN_6576	0.17002	5.81e-03	-3101415	-21877	-0.5085602	MAN2A2	mannosidase alpha class 2A member 2
ILMN_1325	0.17002	5.82e-03	-3100489	-218953	-0.3193975	STX18	syntaxin 18
ILMN_29315	0.17002	5.82e-03	-3100133	-219023	-0.328258	NBPF14	neuroblastoma breakpoint family member 14
ILMN_8845	0.17002	5.83e-03	-3099548	-219139	-0.3671061	PRKAG3	protein kinase AMP-activated non-catalytic subunit gamma 3
ILMN_3897	0.17027	5.85e-03	3098252	-219395	11728058	BIRC3	baculoviral IAP repeat containing 3
ILMN_24809	0.17027	5.86e-03	3097241	-219595	16640572	PPP1R14D	protein phosphatase 1 regulatory inhibitor subunit 14D
ILMN_27274	0.17027	5.86e-03	-3096881	-219666	-0.4656135	MEX3D	mex-3 RNA binding family member D
ILMN_2262	0.17027	5.87e-03	-3096358	-219769	-0.3428498	ZFAND3	zinc finger AN1-type containing 3
ILMN_22841	0.1703	5.88e-03	-309539	-21996	-0.2790861	MMD2	monocyte to macrophage differentiation associated 2
ILMN_20142	0.1703	5.89e-03	3095033	-220031	0.9271665	CEACAM1	carcinoembryonic antigen related cell adhesion molecule 1
ILMN_4451	0.17046	5.90e-03	3093986	-220238	12919809	MNDA	myeloid cell nuclear differentiation antigen
ILMN_8744	0.17075	5.92e-03	-3092515	-220529	-0.6810286	CREBRF	CREB3 regulatory factor
ILMN_15678	0.17075	5.93e-03	3091977	-220635	0.4235878	GPN3	GPN-loop GTPase 3
ILMN_14162	0.17114	5.96e-03	3090036	-221018	0.2966147	LBX2	ladybird homeobox 2
ILMN_12351	0.17114	5.96e-03	3089706	-221083	0.7214089	CENPM	centromere protein M
ILMN_18921	0.17175	5.99e-03	3087486	-221522	0.5656479	KLHL34	kelch like family member 34
ILMN_7509	0.17236	6.02e-03	3085283	-221957	0.5235692	CENPE	centromere protein E
ILMN_2103	0.17284	6.06e-03	3082089	-222587	0.5036965	RPS21	ribosomal protein S21
ILMN_11227	0.17284	6.06e-03	-3081917	-222621	-0.3311164	UCK1	uridine-cytidine kinase 1
ILMN_7003	0.17284	6.07e-03	308158	-222688	0.3717521	TMEM106C	transmembrane protein 106C
ILMN_21538	0.17284	6.08e-03	-3080673	-222867	-0.5122888	IPP	intracisternal A particle-promoted polypeptide
ILMN_1006	0.17284	6.10e-03	-3079305	-223137	-0.4924099	SEZ6L2	seizure related 6 homolog like 2
ILMN_28062	0.17284	6.10e-03	-3079085	-22318	-0.2467565	C1QTNF7	C1q and tumor necrosis factor related protein 7
ILMN_12844	0.17284	6.11e-03	-3078682	-22326	-0.2567913	ATP6V1C1	ATPase H+ transporting V1 subunit C1
ILMN_12354	0.17284	6.11e-03	-3078417	-223312	-0.3728485	BACE1	beta-secretase 1
ILMN_2693	0.17284	6.12e-03	-3078043	-223386	-0.2405976	SKP1	S-phase kinase-associated protein 1
ILMN_8475	0.17284	6.12e-03	3077876	-223419	0.3441985	HTR6	5-hydroxytryptamine receptor 6
ILMN_10389	0.17284	6.13e-03	3077179	-223556	0.7077995	POLQ	DNA polymerase theta
ILMN_5998	0.17284	6.14e-03	3076513	-223688	0.8036998
ILMN_17379	0.17284	6.14e-03	3076038	-223781	0.7411257	LIPA	lipase A, lysosomal acid type
ILMN_20827	0.17303	6.17e-03	3074514	-224082	0.5849729	ATL3	atlastin GTPase 3
ILMN_137078	0.17303	6.17e-03	3074268	-22413	12268342	C16orf59	chromosome 16 open reading frame 59
ILMN_1535	0.17303	6.18e-03	-3073143	-224352	-0.5161427	JADE1	jade family PHD finger 1
ILMN_22919	0.17303	6.19e-03	3073095	-224362	0.9528774	TRIM31	tripartite motif containing 31
ILMN_9801	0.17312	6.20e-03	-3072249	-224529	-0.5491605	SH3BGRL2	SH3 domain binding glutamate rich protein like 2
ILMN_22295	0.17333	6.22e-03	-3070942	-224786	-0.876161	SYN2	synapsin II
ILMN_16423	0.17333	6.24e-03	-306908	-225153	-0.4604869	KRTAP19-3	keratin associated protein 19-3
ILMN_18158	0.17333	6.24e-03	-3068947	-22518	-0.304317	DHRS12	dehydrogenase/reductase 12
ILMN_9078	0.17333	6.24e-03	-3068928	-225183	-0.4909935	MAP3K7CL	MAP3K7 C-terminal like
ILMN_25328	0.17333	6.25e-03	306832	-225303	0.9451213	AVPR1A	arginine vasopressin receptor 1A
ILMN_21992	0.17333	6.25e-03	3068091	-225348	0.8756519	SNX10	sorting nexin 10
ILMN_24062	0.17347	6.27e-03	-3067118	-22554	-0.3808668	CLK4	CDC like kinase 4
ILMN_18778	0.17387	6.30e-03	-3064986	-22596	-0.4551411	NISCH	nischarin
ILMN_14555	0.17387	6.31e-03	-3064407	-226075	-0.2551687	ACVR1B	activin A receptor type 1B
ILMN_4657	0.17387	6.31e-03	3064299	-226096	1539276	GPD1	glycerol-3-phosphate dehydrogenase 1
ILMN_3653	0.17387	6.32e-03	3063687	-226216	0.8590486	GBP3	guanylate binding protein 3
ILMN_18627	0.1745	6.35e-03	3061482	-226651	0.904276	TNFSF13B	tumor necrosis factor superfamily member 13b
ILMN_11184	0.17453	6.36e-03	306034	-226876	0.5504871	IDE	insulin degrading enzyme
ILMN_16219	0.17453	6.37e-03	-3060218	-2269	-0.3200343	FAM198B	family with sequence similarity 198 member B
ILMN_19711	0.17487	6.39e-03	-3058753	-227188	-0.2924557	MAF1	MAF1 homolog, negative regulator of RNA polymerase III
ILMN_27588	0.17538	6.42e-03	-3056172	-227696	-0.4817638	PBX1	PBX homeobox 1
ILMN_23498	0.17538	6.43e-03	3055928	-227745	0.3822033	ING3	inhibitor of growth family member 3
ILMN_14206	0.17538	6.43e-03	3055667	-227796	0.4997801	KPNA2	karyopherin subunit alpha 2
ILMN_28268	0.1754	6.44e-03	-3055013	-227925	-0.4133283	MOCS2	molybdenum cofactor synthesis 2
ILMN_14234	0.17555	6.45e-03	-305403	-228118	-0.4470103
ILMN_1379	0.17609	6.49e-03	-305151	-228614	-0.5160113	HSD11B1L	hydroxysteroid 11-beta dehydrogenase 1 like
ILMN_21930	0.17609	6.50e-03	3051107	-228694	10681426	FGR	FGR proto-oncogene, Src family tyrosine kinase
ILMN_16330	0.17609	6.50e-03	30509	-228734	0.4704576	HIF1A	hypoxia inducible factor 1 alpha subunit
ILMN_24329	0.17626	6.52e-03	-3049763	-228958	-0.6319203	TBL1X	transducin (beta)-like 1X-linked
ILMN_29134	0.17626	6.52e-03	3049269	-229055	0.4245882	RPA3	replication protein A3
ILMN_27032	0.1767	6.56e-03	-3046961	-229509	-0.3733695	LEPROT	leptin receptor overlapping transcript
ILMN_28155	0.1767	6.57e-03	-3046166	-229666	-0.4604652	XPA	XPA, DNA damage recognition and repair factor
ILMN_2823	0.1767	6.58e-03	-3045569	-229783	-0.3111086	RALGAPA1	Ral GTPase activating protein catalytic alpha subunit 1
ILMN_4363	0.1767	6.58e-03	3045409	-229815	0.3674683	MRRF	mitochondrial ribosome recycling factor
ILMN_2682	0.1767	6.58e-03	-3045223	-229851	-0.3419449	EGFR	epidermal growth factor receptor
ILMN_9972	0.17701	6.61e-03	-3043562	-230178	-0.3109621	SNX21	sorting nexin family member 21
ILMN_18027	0.17701	6.61e-03	3043284	-230233	0.7974901	CD163	CD163 molecule
ILMN_22814	0.1773	6.66e-03	-3040201	-230839	-0.2607666	C11orf57	chromosome 11 open reading frame 57
ILMN_11880	0.1773	6.66e-03	-303981	-230916	-0.9165957
ILMN_26974	0.1773	6.67e-03	-3039045	-231066	-0.6271206	HSPB7	heat shock protein family B (small) member 7
ILMN_8101	0.1773	6.70e-03	-3037252	-231418	-0.3373889	CD46	CD46 molecule
ILMN_11823	0.1773	6.70e-03	-3037136	-231441	-0.2972356
ILMN_673	0.1773	6.71e-03	303679	-231509	0.2537668
ILMN_16808	0.1773	6.72e-03	3036192	-231627	0.6381012	NUF2	NUF2, NDC80 kinetochore complex component
ILMN_14070	0.1773	6.72e-03	-3036031	-231659	-0.2831559	RAP2B	RAP2B, member of RAS oncogene family
ILMN_14950	0.1773	6.72e-03	3035941	-231676	0.4014894	KCNS1	potassium voltage-gated channel modifier subfamily S member 1
ILMN_5049	0.1773	6.72e-03	-3035743	-231715	-0.2908136
ILMN_12329	0.1773	6.73e-03	-303546	-231771	-0.3336598	ORMDL3	ORMDL sphingolipid biosynthesis regulator 3
ILMN_14214	0.1773	6.73e-03	-3035174	-231827	-0.284155	GRM2	glutamate metabotropic receptor 2
ILMN_11844	0.1773	6.73e-03	3035034	-231854	0.4929267	FANCD2	Fanconi anemia complementation group D2
ILMN_12500	0.17743	6.75e-03	-3034127	-232033	-0.2877463	ZNF157	zinc finger protein 157
ILMN_10410	0.1776	6.76e-03	-3033139	-232227	-0.6158692	ZNF579	zinc finger protein 579
ILMN_26964	0.1776	6.77e-03	-3032548	-232343	-0.4189549	BACH1	BTB domain and CNC homolog 1
ILMN_25103	0.17765	6.78e-03	-3031866	-232477	-0.3791423	FAM208A	family with sequence similarity 208 member A
ILMN_29112	0.17877	6.83e-03	-3028475	-233143	-0.3946407	DSP	desmoplakin
ILMN_22169	0.17885	6.85e-03	-3027699	-233295	-0.3960093	BRD4	bromodomain containing 4
ILMN_4793	0.17929	6.89e-03	3024794	-233866	0.5020413	PPIL3	peptidylprolyl isomerase like 3
ILMN_8094	0.17929	6.89e-03	-3024653	-233893	-0.3729873	TNFAIP8	TNF alpha induced protein 8
ILMN_23388	0.17929	6.89e-03	3024623	-233899	0.51482	TUBB4A	tubulin beta 4A class IVa
ILMN_13176	0.17929	6.90e-03	-302425	-233972	-0.5117202	DDIT4	DNA damage inducible transcript 4
ILMN_8037	0.17929	6.91e-03	3023275	-234164	0.4032589	SYAP1	synapse associated protein 1
ILMN_20581	0.17929	6.91e-03	-3023192	-23418	-0.3771186
ILMN_24990	0.17946	6.93e-03	302221	-234373	0.961571	TMEM176A	transmembrane protein 176A
ILMN_17233	0.17957	6.95e-03	-3020795	-23465	-0.4798137	QSOX1	quiescin sulfhydryl oxidase 1
ILMN_18519	0.17957	6.96e-03	-302003	-234801	-0.3011871	UBE2D2	ubiquitin conjugating enzyme E2 D2
ILMN_29130	0.17957	6.96e-03	-301996	-234814	-0.2743818	VCPKMT	valosin containing protein lysine methyltransferase
ILMN_2591	0.17957	6.99e-03	3018352	-23513	0.3305087	KIF7	kinesin family member 7
ILMN_7679	0.17957	7.01e-03	-301705	-235385	-0.6339145	PBXIP1	PBX homeobox interacting protein 1
ILMN_11921	0.17957	7.02e-03	3016205	-235551	0.5081411	CCL23	C-C motif chemokine ligand 23
ILMN_11846	0.17957	7.03e-03	3015717	-235647	0.5609329	RFC3	replication factor C subunit 3
ILMN_6015	0.17957	7.03e-03	-3015568	-235676	-10108152	NWD1	NACHT and WD repeat domain containing 1
ILMN_24614	0.17957	7.03e-03	-3015472	-235695	-0.2867224	PAK4	p21 (RAC1) activated kinase 4
ILMN_21836	0.17957	7.04e-03	3015182	-235752	0.7138674	ORC1	origin recognition complex subunit 1
ILMN_9590	0.17957	7.04e-03	-3015135	-235761	-0.4626195	SLC25A38	solute carrier family 25 member 38
ILMN_22189	0.17957	7.04e-03	-3015083	-235771	-0.3030898	TGFBR2	transforming growth factor beta receptor 2
ILMN_16785	0.17957	7.05e-03	3014657	-235855	0.9987072	AK1	adenylate kinase 1
ILMN_12307	0.17976	7.06e-03	-301361	-23606	-0.4117942	KIF13B	kinesin family member 13B
ILMN_24487	0.17978	7.07e-03	-3012987	-236182	-0.3791843	DOCK1	dedicator of cytokinesis 1
ILMN_12889	0.17978	7.08e-03	-301245	-236287	-0.7179922	PTMS	parathymosin
ILMN_5271	0.17996	7.10e-03	3011426	-236488	0.4198008	FASTKD1	FAST kinase domains 1
ILMN_17096	0.17996	7.11e-03	-3010888	-236593	-0.3851721	KRT28	keratin 28
ILMN_20390	0.18072	7.14e-03	3008448	-237072	0.4041439	PGD	phosphogluconate dehydrogenase
ILMN_12221	0.18088	7.16e-03	3007511	-237255	0.8134328	CFI	complement factor I
ILMN_3719	0.18126	7.18e-03	3006007	-23755	0.372598	MID1	midline 1
ILMN_6563	0.18142	7.20e-03	3005054	-237737	0.4679682	CEBPD	CCAAT/enhancer binding protein delta
ILMN_8099	0.18147	7.22e-03	-300395	-237953	-0.3882018	SH2D4A	SH2 domain containing 4A
ILMN_17241	0.18147	7.22e-03	-3003836	-237975	-0.3808499	MARCKSL1	MARCKS like 1
ILMN_19384	0.18154	7.24e-03	-3002696	-238199	-0.4530511	TMEM159	transmembrane protein 159
ILMN_28050	0.18154	7.25e-03	-300166	-238402	-0.4195577	POLR1D	RNA polymerase I subunit D
ILMN_13854	0.18154	7.26e-03	-3001084	-238515	-0.6508395	MACROD1	MACRO domain containing 1
ILMN_6560	0.18154	7.26e-03	-3001042	-238523	-0.3432106	DEC1	deleted in esophageal cancer 1
ILMN_13910	0.18154	7.27e-03	-3000937	-238543	-0.6465002	AMBP	alpha-1-microglobulin/bikunin precursor
ILMN_23771	0.1822	7.31e-03	2998285	-239063	0.4351545	CEP126	centrosomal protein 126
ILMN_6609	0.1822	7.32e-03	-2997601	-239197	-0.8375897	FGF13	fibroblast growth factor 13
ILMN_22708	0.1822	7.33e-03	-2997119	-239291	-0.5351136	SRMS	src-related kinase lacking C-terminal regulatory tyrosine and N-terminal myristylation sites
ILMN_11323	0.1822	7.33e-03	2996853	-239343	0.8440583	CENPK	centromere protein K
ILMN_20956	0.1822	7.36e-03	-2995249	-239657	-0.3537811	RNF113B	ring finger protein 113B
ILMN_968	0.1822	7.36e-03	2995107	-239685	12978974	PDZK1IP1	PDZK1 interacting protein 1
ILMN_19271	0.1822	7.37e-03	-299451	-239801	-0.7234867	PRKACB	protein kinase cAMP-activated catalytic subunit beta
ILMN_26338	0.1822	7.37e-03	2994328	-239837	13032762	HDAC9	histone deacetylase 9
ILMN_21947	0.1822	7.38e-03	2994014	-239899	0.7484218	CENPM	centromere protein M
ILMN_9455	0.1822	7.38e-03	2993866	-239928	0.603188	CCDC24	coiled-coil domain containing 24
ILMN_137727	0.18226	7.41e-03	-2991944	-240304	-0.3796951	USP14	ubiquitin specific peptidase 14
ILMN_4443	0.18226	7.41e-03	2991805	-240331	0.5777635	IFNE	interferon epsilon
ILMN_29510	0.18226	7.42e-03	2991627	-240366	0.4292074	GALNT14	polypeptide N-acetylgalactosaminyltransferase 14
ILMN_18255	0.18226	7.42e-03	-2991429	-240404	-0.4507085	PRSS35	protease, serine 35
ILMN_7790	0.18226	7.45e-03	-2989792	-240725	-0.3453474	USF2	upstream transcription factor 2, c-fos interacting
ILMN_5579	0.18226	7.45e-03	2989664	-24075	0.9756463	MACC1	metastasis associated in colon cancer 1
ILMN_6429	0.18226	7.46e-03	2989261	-240829	0.6884306	EML5	echinoderm microtubule associated protein like 5
ILMN_17278	0.18226	7.46e-03	-2989221	-240836	-0.3499383	ITCH	itchy E3 ubiquitin protein ligase
ILMN_14429	0.18226	7.47e-03	2988281	-24102	0.4518603	FZD7	frizzled class receptor 7
ILMN_29011	0.18226	7.48e-03	29879	-241095	11203713	TBX10	T-box 10
ILMN_13886	0.18226	7.50e-03	-2986453	-241378	-0.4407473	MAGI1	membrane associated guanylate kinase, WW and PDZ domain containing 1
ILMN_18594	0.18226	7.50e-03	-2986394	-241389	-0.3108357	EHMT1	euchromatic histone lysine methyltransferase 1
ILMN_8047	0.18226	7.51e-03	-2986077	-241451	-0.331415	RPGRIP1L	RPGRIP1 like
ILMN_24096	0.18226	7.52e-03	-2985367	-24159	-0.3712287
ILMN_27218	0.18226	7.53e-03	-2984912	-241679	-0.7057196	TCEA3	transcription elongation factor A3
ILMN_26584	0.18226	7.54e-03	-298442	-241775	-0.504455	DBN1	drebrin 1
ILMN_7068	0.18226	7.55e-03	-2983884	-24188	-0.4988279	ATP8A1	ATPase phospholipid transporting 8A1
ILMN_22637	0.18226	7.56e-03	2983156	-242022	0.2482733	INPP4B	inositol polyphosphate-4-phosphatase type II B
ILMN_21979	0.18226	7.56e-03	-2982946	-242063	-0.3517372	TXNDC16	thioredoxin domain containing 16
ILMN_8266	0.18226	7.56e-03	-2982796	-242093	-0.3815697	MAP2K7	mitogen-activated protein kinase kinase 7
ILMN_12704	0.18226	7.58e-03	-2981796	-242288	-0.3192666	AGA	aspartylglucosaminidase
ILMN_25348	0.18226	7.58e-03	2981581	-24233	0.2465476
ILMN_2835	0.18226	7.59e-03	-2981495	-242347	-0.4143531	MTMR3	myotubularin related protein 3
ILMN_22844	0.18256	7.61e-03	-2980223	-242596	-0.9595474	GSTA3	glutathione S-transferase alpha 3
ILMN_19035	0.18325	7.65e-03	2978	-24303	0.6650092	TMC6	transmembrane channel like 6
ILMN_14040	0.18351	7.67e-03	-2976804	-243264	-0.4208443	PSG3	pregnancy specific beta-1-glycoprotein 3
ILMN_9806	0.18351	7.68e-03	-2976051	-243411	-0.5181655	RAB17	RAB17, member RAS oncogene family
ILMN_30338	0.18351	7.68e-03	-2975789	-243462	-0.2951908	RAB3GAP1	RAB3 GTPase activating protein catalytic subunit 1
ILMN_27261	0.18357	7.69e-03	-297511	-243594	-0.3673797	TPRG1L	tumor protein p63 regulated 1-like
ILMN_137903	0.1836	7.71e-03	2974101	-243791	0.4743144	TMEM167A	transmembrane protein 167A
ILMN_6240	0.1836	7.72e-03	-2973391	-24393	-0.5082592	PSD3	pleckstrin and Sec7 domain containing 3
ILMN_27816	0.1836	7.73e-03	-2973226	-243962	-0.3207863	BAD	BCL2 associated agonist of cell death
ILMN_22895	0.1836	7.73e-03	2972972	-244012	0.7583505	RNPEP	arginyl aminopeptidase
ILMN_5239	0.18367	7.75e-03	-2972035	-244195	-19639901	FNDC5	fibronectin type III domain containing 5
ILMN_3799	0.18367	7.78e-03	-2969992	-244594	-0.3161424	RAB11B	RAB11B, member RAS oncogene family
ILMN_27637	0.18367	7.80e-03	-2969254	-244738	-0.3131954	CALN1	calneuron 1
ILMN_28976	0.18367	7.80e-03	-2968919	-244803	-0.3530955	METTL10	methyltransferase like 10
ILMN_13411	0.18367	7.80e-03	2968871	-244813	0.8180206	LIPG	lipase G, endothelial type
ILMN_27483	0.18367	7.80e-03	-29688	-244826	-0.481899	DSTYK	dual serine/threonine and tyrosine protein kinase
ILMN_636	0.18367	7.81e-03	2968574	-244871	0.3266382	PLEKHN1	pleckstrin homology domain containing N1
ILMN_22497	0.18367	7.81e-03	-2968384	-244908	-0.2956865	SYN1	synapsin I
ILMN_18355	0.18367	7.81e-03	-2968147	-244954	-0.3124368	CASKIN2	CASK interacting protein 2
ILMN_15237	0.18395	7.86e-03	2965696	-245432	0.400963	IPO8	importin 8
ILMN_16478	0.18395	7.87e-03	2965122	-245544	14049031
ILMN_12851	0.18395	7.87e-03	-2965033	-245562	-0.5142736	ZNF572	zinc finger protein 572
ILMN_29864	0.18395	7.87e-03	2965033	-245562	0.4007022	OR6Y1	olfactory receptor family 6 subfamily Y member 1
ILMN_1021	0.18395	7.88e-03	-2964574	-245651	-0.5572668	SHANK2	SH3 and multiple ankyrin repeat domains 2
ILMN_21967	0.18395	7.88e-03	-2964365	-245692	-0.6016282	MXI1	MAX interactor 1, dimerization protein
ILMN_10367	0.18395	7.90e-03	-2963339	-245892	-0.2374573
ILMN_30252	0.18395	7.91e-03	-2962875	-245983	-0.4022726	COG7	component of oligomeric golgi complex 7
ILMN_13286	0.18395	7.91e-03	-2962627	-246031	-0.2871923	ZNF624	zinc finger protein 624
ILMN_12720	0.18395	7.92e-03	-2962329	-246089	-0.3153208	MBTPS1	membrane bound transcription factor peptidase, site 1
ILMN_4558	0.18398	7.93e-03	2961543	-246242	26320588	OLFM4	olfactomedin 4
ILMN_24016	0.18398	7.94e-03	-2960682	-24641	-0.6264655	CCL14	C-C motif chemokine ligand 14
ILMN_10611	0.18398	7.95e-03	-2960318	-246481	-0.4383361	PPT2	palmitoyl-protein thioesterase 2
ILMN_15875	0.18398	7.95e-03	2960193	-246506	10224094	MYB	MYB proto-oncogene, transcription factor
ILMN_29309	0.18398	7.96e-03	-2959738	-246594	-14826658	UTY	ubiquitously transcribed tetratricopeptide repeat containing, Y-linked
ILMN_12640	0.18398	7.98e-03	2958973	-246743	0.4841111	BOP1	block of proliferation 1
ILMN_8826	0.18398	7.98e-03	-2958721	-246793	-0.3885204	PLCE1	phospholipase C epsilon 1
ILMN_29055	0.18456	8.01e-03	-2956796	-247168	-0.4686461
ILMN_30048	0.18472	8.03e-03	2955885	-247345	0.4445827	C9orf40	chromosome 9 open reading frame 40
ILMN_14608	0.18472	8.04e-03	-2955361	-247448	-0.4531437	ZNF254	zinc finger protein 254
ILMN_21496	0.18472	8.09e-03	-2952465	-248012	-0.3831328	OSTM1	osteopetrosis associated transmembrane protein 1
ILMN_15071	0.18472	8.10e-03	-2952121	-248079	-0.3592899	SRCAP	Snf2-related CREBBP activator protein
ILMN_3641	0.18472	8.10e-03	2951927	-248117	0.7229887	PUS10	pseudouridylate synthase 10
ILMN_12963	0.18472	8.10e-03	-2951891	-248124	-0.3459961	WBP2	WW domain binding protein 2
ILMN_4889	0.18472	8.11e-03	-2951614	-248178	-0.668001	RAB40B	RAB40B, member RAS oncogene family
ILMN_137405	0.18472	8.11e-03	2951259	-248247	0.4473372	GAPDH	glyceraldehyde-3-phosphate dehydrogenase
ILMN_28455	0.18472	8.12e-03	-2950939	-248309	-12425469	KIAA0895	KIAA0895
ILMN_13241	0.18472	8.13e-03	2950153	-248462	0.6609344
ILMN_23268	0.18472	8.13e-03	-295014	-248465	-0.314917	CHRNA3	cholinergic receptor nicotinic alpha 3 subunit
ILMN_28430	0.18472	8.14e-03	2949831	-248525	0.5046565	SEC22C	SEC22 homolog C, vesicle trafficking protein
ILMN_934	0.18472	8.14e-03	-2949642	-248562	-0.7482296	CAPN9	calpain 9
ILMN_418	0.18472	8.15e-03	2949394	-24861	0.330381	TCP1	t-complex 1
ILMN_17912	0.18472	8.16e-03	-2948892	-248708	-0.7267527
ILMN_12911	0.1852	8.19e-03	-2947222	-249033	-0.3707936
ILMN_5146	0.18536	8.20e-03	-2946328	-249207	-0.2951393	ANAPC5	anaphase promoting complex subunit 5
ILMN_12451	0.18563	8.22e-03	-2945188	-249429	-0.2567825	USP15	ubiquitin specific peptidase 15
ILMN_23620	0.18566	8.24e-03	2944382	-249586	0.7321052	NCAPG	non-SMC condensin I complex subunit G
ILMN_21287	0.18566	8.24e-03	2944119	-249637	16213996	TNFRSF6B	TNF receptor superfamily member 6b
ILMN_6643	0.18595	8.26e-03	-2942938	-249867	-0.4290229	LAMB4	laminin subunit beta 4
ILMN_1791	0.18641	8.29e-03	2941321	-250182	0.5604531	GCOM1	GRINL1A complex locus 1
ILMN_21937	0.1866	8.33e-03	-2939352	-250565	-0.4851424	NRXN1	neurexin 1
ILMN_4442	0.1866	8.35e-03	2938129	-250803	0.4490698	MMP10	matrix metallopeptidase 10
ILMN_9450	0.1866	8.35e-03	-2938059	-250817	-0.3194906	DTNB	dystrobrevin beta
ILMN_15782	0.1866	8.36e-03	-2937679	-250891	-0.3064223	GNAT1	G protein subunit alpha transducin 1
ILMN_27729	0.1866	8.38e-03	-2936692	-251082	-0.438442	FOXJ2	forkhead box J2
ILMN_14771	0.1866	8.38e-03	-2936562	-251108	-0.5341902	PMEPA1	prostate transmembrane protein, androgen induced 1
ILMN_11616	0.1866	8.39e-03	2935949	-251227	0.6700732	RFC3	replication factor C subunit 3
ILMN_2009	0.1866	8.40e-03	2935658	-251284	0.7444795	MS4A6A	membrane spanning 4-domains A6A
ILMN_25834	0.1866	8.42e-03	-29347	-25147	-0.2978353	PARP16	poly(ADP-ribose) polymerase family member 16
ILMN_15465	0.1866	8.42e-03	-2934284	-251551	-0.3061494	C6orf226	chromosome 6 open reading frame 226
ILMN_21535	0.1866	8.43e-03	-2933709	-251663	-0.3036666	SIAH2	siah E3 ubiquitin protein ligase 2
ILMN_16264	0.1866	8.44e-03	-293363	-251678	-0.7607477	CHST9	carbohydrate sulfotransferase 9
ILMN_8818	0.1866	8.44e-03	2933372	-251728	0.4875597	INHBC	inhibin beta C subunit
ILMN_20602	0.1866	8.47e-03	-2931586	-252075	-0.2959142	TULP2	tubby like protein 2
ILMN_25341	0.1866	8.49e-03	2930868	-252215	0.3087735	PAFAH1B2	platelet activating factor acetylhydrolase 1b catalytic subunit 2
ILMN_1627	0.1866	8.50e-03	-2930244	-252336	-0.64346	CDC14B	cell division cycle 14B
ILMN_25315	0.1866	8.51e-03	2929783	-252426	15172243	PFKFB4	6-phosphofructo-2-kinase/fructose-2,6-biphosphatase 4
ILMN_8915	0.1866	8.53e-03	-2928593	-252657	-0.3509412
ILMN_7860	0.1866	8.56e-03	-2926911	-252984	-0.5975627	TNKS1BP1	tankyrase 1 binding protein 1
ILMN_9027	0.1866	8.57e-03	-2926742	-253017	-0.2892291	ZMAT3	zinc finger matrin-type 3
ILMN_20244	0.1866	8.58e-03	-29259	-25318	-0.4002036
ILMN_28251	0.1866	8.58e-03	2925733	-253213	0.3933824	MAP1B	microtubule associated protein 1B
ILMN_14046	0.1866	8.59e-03	-2925617	-253235	-0.4876458	TLE4	transducin like enhancer of split 4
ILMN_26788	0.1866	8.59e-03	-2925504	-253257	-0.2193431	TMEM179B	transmembrane protein 179B
ILMN_2061	0.1866	8.60e-03	-2924899	-253375	-0.5622027	ADPRHL1	ADP-ribosylhydrolase like 1
ILMN_29888	0.1866	8.60e-03	-2924747	-253404	-0.3362854	PRMT6	protein arginine methyltransferase 6
ILMN_15177	0.1866	8.62e-03	-2923857	-253577	-0.3592438	SLC6A2	solute carrier family 6 member 2
ILMN_21737	0.1866	8.62e-03	-2923821	-253584	-0.4826064	ABLIM1	actin binding LIM protein 1
ILMN_2923	0.1866	8.62e-03	-2923814	-253585	-0.5049346
ILMN_138225	0.1866	8.62e-03	2923756	-253597	0.4422387	PHEX	phosphate regulating endopeptidase homolog, X-linked
ILMN_6310	0.1866	8.63e-03	-2923505	-253645	-0.4721837	TTC14	tetratricopeptide repeat domain 14
ILMN_9021	0.1866	8.63e-03	2923082	-253728	0.4154846	KRTAP12-2	keratin associated protein 12-2
ILMN_28207	0.1866	8.64e-03	-2922796	-253783	-0.6324284	ARHGEF35	Rho guanine nucleotide exchange factor 35
ILMN_6658	0.1866	8.65e-03	2922243	-253891	0.3088429	PTRH2	peptidyl-tRNA hydrolase 2
ILMN_15183	0.1866	8.67e-03	-2921325	-254069	-0.2889652	DNAJC21	DnaJ heat shock protein family (Hsp40) member C21
ILMN_17825	0.1866	8.67e-03	-2921282	-254077	-0.3090089	RFC1	replication factor C subunit 1
ILMN_6070	0.1866	8.67e-03	-2921101	-254112	-0.2830993	AKIRIN1	akirin 1
ILMN_8495	0.1866	8.68e-03	-2920793	-254172	-0.3400086	CPM	carboxypeptidase M
ILMN_10518	0.1866	8.69e-03	292036	-254256	0.4603337	P2RX2	purinergic receptor P2X 2
ILMN_7530	0.1866	8.69e-03	-2920222	-254283	-0.2447587	SNW1	SNW domain containing 1
ILMN_7093	0.1866	8.70e-03	-2919824	-25436	-0.4707506	CCR2	C-C motif chemokine receptor 2
ILMN_11225	0.1866	8.71e-03	2919414	-25444	0.9230742	KCNS3	potassium voltage-gated channel modifier subfamily S member 3
ILMN_12450	0.1866	8.71e-03	-2919301	-254462	-0.3412849	RAD17	RAD17 checkpoint clamp loader component
ILMN_17705	0.1866	8.72e-03	291867	-254584	0.4037773	KMT2E	lysine methyltransferase 2E
ILMN_5633	0.1866	8.72e-03	-2918496	-254618	-0.4254145	ZADH2	zinc binding alcohol dehydrogenase domain containing 2
ILMN_3810	0.1866	8.73e-03	-2918245	-254667	-0.3830389	ACAP3	ArfGAP with coiled-coil, ankyrin repeat and PH domains 3
ILMN_138518	0.1866	8.73e-03	-2918241	-254668	-0.4099758	ZNF501	zinc finger protein 501
ILMN_27749	0.18683	8.75e-03	-2917215	-254867	-0.333698
ILMN_15836	0.18766	8.80e-03	-2914748	-255345	-0.5480377	SYTL4	synaptotagmin like 4
ILMN_13635	0.18775	8.82e-03	-2913405	-255606	-0.3150124
ILMN_12321	0.18775	8.82e-03	2913274	-255631	0.4878397	ABHD17B	abhydrolase domain containing 17B
ILMN_18870	0.18775	8.83e-03	-2913119	-255661	-0.5816986	CT83	cancer/testis antigen 83
ILMN_7995	0.18788	8.84e-03	-2912241	-255832	-0.9532299	RGS7	regulator of G-protein signaling 7
ILMN_21536	0.18788	8.85e-03	-2911881	-255902	-0.3982299	BSG	basigin (Ok blood group)
ILMN_16427	0.18797	8.87e-03	2910946	-256083	0.6365738	CCNA2	cyclin A2
ILMN_25901	0.18797	8.88e-03	2910568	-256156	0.4591415	EPHX3	epoxide hydrolase 3
ILMN_23668	0.18797	8.89e-03	-2909925	-256281	-0.3708578	POLR3GL	RNA polymerase III subunit G like
ILMN_20380	0.18797	8.89e-03	-2909795	-256306	-0.4044673
ILMN_19047	0.18824	8.93e-03	2908094	-256636	0.6148717	OR10H2	olfactory receptor family 10 subfamily H member 2
ILMN_30017	0.18824	8.93e-03	2907947	-256664	0.7739129	HAVCR2	hepatitis A virus cellular receptor 2
ILMN_24386	0.18824	8.93e-03	2907753	-256702	0.3078604
ILMN_8862	0.18829	8.94e-03	-2907164	-256816	-0.3122749	SLC35A4	solute carrier family 35 member A4
ILMN_15632	0.18831	8.96e-03	-290659	-256927	-0.4422939	FOXD4L4	forkhead box D4-like 4
ILMN_27400	0.18831	8.97e-03	2905988	-257044	0.4642716	VAPA	VAMP associated protein A
ILMN_4743	0.18831	8.99e-03	-2905077	-257221	-0.4002596	GAGE12I	G antigen 12I
ILMN_1663	0.18831	9.00e-03	2904238	-257383	0.6221636	CDC25A	cell division cycle 25A
ILMN_7861	0.18831	9.01e-03	-2903804	-257467	-0.4289555	C14orf28	chromosome 14 open reading frame 28
ILMN_14320	0.18831	9.01e-03	-2903753	-257477	-0.3715766	EFNA1	ephrin A1
ILMN_14636	0.18831	9.02e-03	290327	-257571	0.2756254	FAM83A	family with sequence similarity 83 member A
ILMN_9476	0.18831	9.04e-03	-2902147	-257788	-0.4682143	SMDT1	single-pass membrane protein with aspartate rich tail 1
ILMN_4103	0.18831	9.06e-03	2901374	-257938	0.3243425	ARL6IP1	ADP ribosylation factor like GTPase 6 interacting protein 1
ILMN_10971	0.18831	9.06e-03	2901243	-257963	0.4781734	PLIN3	perilipin 3
ILMN_21617	0.18831	9.06e-03	2901202	-257971	0.489781	ACKR4	atypical chemokine receptor 4
ILMN_11647	0.18831	9.07e-03	-2900932	-258024	-0.5829544	TSPOAP1	TSPO associated protein 1
ILMN_22959	0.18831	9.08e-03	2900478	-258112	0.3062284	CCT7	chaperonin containing TCP1 subunit 7
ILMN_21041	0.18831	9.08e-03	-2900348	-258137	-0.5398378	SLC25A12	solute carrier family 25 member 12
ILMN_3433	0.18831	9.08e-03	-2900224	-258161	-0.5469155	DPY19L4	dpy-19 like 4 (C. elegans)
ILMN_9807	0.18888	9.13e-03	-2898055	-258581	-0.7204169	FBXL5	F-box and leucine rich repeat protein 5
ILMN_10759	0.18888	9.13e-03	-2897732	-258644	-0.5650352	ZNF763	zinc finger protein 763
ILMN_28973	0.18888	9.14e-03	-2897491	-25869	-13600276	ALB	albumin
ILMN_6166	0.18977	9.19e-03	-2894901	-259192	-0.3563353	ZNF260	zinc finger protein 260
ILMN_4178	0.18998	9.21e-03	-2893951	-259376	-0.3611658	IFT46	intraflagellar transport 46
ILMN_17248	0.19042	9.24e-03	289243	-25967	0.5469399	MAP3K8	mitogen-activated protein kinase kinase kinase 8
ILMN_26434	0.19065	9.26e-03	-289143	-259863	-0.5617322	C1orf21	chromosome 1 open reading frame 21
ILMN_3201	0.19108	9.30e-03	2889328	-26027	0.70857	ACOT7	acyl-CoA thioesterase 7
ILMN_24451	0.19108	9.31e-03	2889153	-260304	22801483	SLC5A1	solute carrier family 5 member 1
ILMN_5120	0.19108	9.31e-03	-288906	-260322	-0.4582002	HID1	HID1 domain containing
ILMN_26215	0.1911	9.32e-03	-2888562	-260418	-0.2329962	TOR1A	torsin family 1 member A
ILMN_26647	0.19142	9.34e-03	-288736	-260651	-0.5279897	YPEL1	yippee like 1
ILMN_504	0.19146	9.35e-03	2886817	-260756	0.2735028	OR4C16	olfactory receptor family 4 subfamily C member 16 (gene/pseudogene)
ILMN_20235	0.1916	9.38e-03	-2885826	-260947	-0.7645033	SYNGR1	synaptogyrin 1
ILMN_869	0.1916	9.38e-03	2885577	-260995	0.4943751	SKA3	spindle and kinetochore associated complex subunit 3
ILMN_10153	0.1916	9.39e-03	-2885091	-261089	-0.3580666	ZNF480	zinc finger protein 480
ILMN_3444	0.1916	9.40e-03	-2884663	-261172	-0.3166269	SLC23A2	solute carrier family 23 member 2
ILMN_10966	0.1917	9.43e-03	-2883298	-261436	-0.3330972	PEX19	peroxisomal biogenesis factor 19
ILMN_22435	0.1917	9.45e-03	-2882384	-261613	-0.3560286	METTL18	methyltransferase like 18
ILMN_8830	0.1917	9.47e-03	2881474	-261789	0.8534417	ANXA2	annexin A2
ILMN_19048	0.1917	9.49e-03	-2880495	-261978	-0.5572724	NLN	neurolysin
ILMN_9603	0.1917	9.49e-03	-2880288	-262018	-0.8692743	C3orf18	chromosome 3 open reading frame 18
ILMN_1715	0.1917	9.50e-03	-2879737	-262124	-0.6678382	ADSSL1	adenylosuccinate synthase like 1
ILMN_12022	0.1917	9.51e-03	2879384	-262192	0.3972699	KIF20B	kinesin family member 20B
ILMN_29702	0.1917	9.52e-03	2879015	-262264	0.8683758	DTL	denticleless E3 ubiquitin protein ligase homolog
ILMN_16900	0.1917	9.52e-03	2878849	-262296	0.5636843	HMMR	hyaluronan mediated motility receptor
ILMN_16812	0.1917	9.52e-03	-2878839	-262298	-0.7574686	ALAD	aminolevulinate dehydratase
ILMN_26736	0.1917	9.52e-03	-2878666	-262331	-0.3580891	RANBP3	RAN binding protein 3
ILMN_11503	0.1917	9.54e-03	2878068	-262447	0.7782778	CDK1	cyclin dependent kinase 1
ILMN_10935	0.1917	9.54e-03	-2877946	-26247	-0.5143769	MOAP1	modulator of apoptosis 1
ILMN_1769	0.1917	9.55e-03	-2877485	-262559	-0.4743135	GHDC	GH3 domain containing
ILMN_1905	0.1917	9.55e-03	-2877328	-26259	-0.6296587	CD59	CD59 molecule
ILMN_23373	0.1917	9.57e-03	-2876619	-262727	-0.258616	DCAF10	DDB1 and CUL4 associated factor 10
ILMN_13755	0.1917	9.57e-03	2876556	-262739	29110274	CLDN7	claudin 7
ILMN_2612	0.1917	9.57e-03	2876265	-262795	0.3988243	HSPE1	heat shock protein family E (Hsp10) member 1
ILMN_8137	0.1917	9.62e-03	287428	-263178	0.5317929	MYO18B	myosin XVIIIB
ILMN_25159	0.1917	9.62e-03	-2874187	-263196	-0.4350222	BVES	blood vessel epicardial substance
ILMN_15605	0.1917	9.64e-03	-2873287	-26337	-12373519
ILMN_7813	0.1917	9.64e-03	-2873278	-263372	-0.3033272	ZNF136	zinc finger protein 136
ILMN_5455	0.1917	9.64e-03	2873095	-263407	0.5594152	CNTN6	contactin 6
ILMN_25851	0.1917	9.66e-03	-2872404	-263541	-0.2720275	PTEN	phosphatase and tensin homolog
ILMN_4954	0.1917	9.66e-03	2872231	-263574	0.2995102	RHNO1	RAD9-HUS1-RAD1 interacting nuclear orphan 1
ILMN_4510	0.1917	9.69e-03	2870991	-263813	0.5716095	PKD2L1	polycystin 2 like 1, transient receptor potential cation channel
ILMN_2026	0.1917	9.71e-03	2869961	-264012	0.9638365	KIAA0101	KIAA0101
ILMN_2716	0.1917	9.71e-03	-2869728	-264057	-0.2937105	GRB14	growth factor receptor bound protein 14
ILMN_17238	0.1917	9.72e-03	2869533	-264095	0.4058759	AMMECR1	Alport syndrome, mental retardation, midface hypoplasia and elliptocytosis chromosomal region gene 1
ILMN_16804	0.1917	9.73e-03	2869135	-264172	0.5452685	FBP1	fructose-bisphosphatase 1
ILMN_26963	0.1917	9.74e-03	2868645	-264266	0.2381315	BAALC	brain and acute leukemia, cytoplasmic
ILMN_14641	0.1917	9.74e-03	2868292	-264334	0.272884	TC2N	tandem C2 domains, nuclear
ILMN_1610	0.1917	9.75e-03	2867962	-264398	0.5063524	EMILIN2	elastin microfibril interfacer 2
ILMN_6361	0.1917	9.75e-03	-2867946	-264401	-0.3504113	DPP7	dipeptidyl peptidase 7
ILMN_3055	0.1917	9.76e-03	-2867658	-264457	-0.4016828	TMEM219	transmembrane protein 219
ILMN_4990	0.1917	9.76e-03	-2867552	-264477	-0.3365052	IL36B	interleukin 36, beta
ILMN_2116	0.1917	9.76e-03	2867474	-264492	0.4565986	RASSF4	Ras association domain family member 4
ILMN_29431	0.1917	9.77e-03	28671	-264564	0.4515504	LRAT	lecithin retinol acyltransferase (phosphatidylcholine--retinol O-acyltransferase)
ILMN_1141	0.1917	9.78e-03	-2866735	-264635	-0.2935386	CDC27	cell division cycle 27
ILMN_26336	0.1917	9.78e-03	2866649	-264651	0.4561109	TICRR	TOPBP1 interacting checkpoint and replication regulator
ILMN_24793	0.1917	9.81e-03	2865393	-264893	0.8086424	CDK1	cyclin dependent kinase 1
ILMN_14571	0.1917	9.81e-03	2865049	-26496	0.5503425	SLC4A11	solute carrier family 4 member 11
ILMN_13839	0.1917	9.82e-03	-2864915	-264986	-0.3755243	MIPOL1	mirror-image polydactyly 1
ILMN_8720	0.1917	9.82e-03	-286467	-265033	-0.6301544	CEP68	centrosomal protein 68
ILMN_29523	0.1917	9.83e-03	-2864229	-265118	-0.5262385	TSKU	tsukushi, small leucine rich proteoglycan
ILMN_22404	0.1917	9.84e-03	-2863842	-265193	-0.3967339	SYN2	synapsin II
ILMN_25672	0.1917	9.84e-03	-286378	-265205	-11767449	KLK11	kallikrein related peptidase 11
ILMN_27305	0.19182	9.86e-03	2863072	-265341	0.4637356	DEF6	DEF6, guanine nucleotide exchange factor
ILMN_24602	0.19192	9.87e-03	-2862398	-265471	-0.3577042	ARPC4	actin related protein 2/3 complex subunit 4
ILMN_27440	0.1923	9.90e-03	286088	-265764	0.7930301	SLC40A1	solute carrier family 40 member 1
ILMN_2100	0.1923	9.91e-03	-2860542	-265829	-0.4939913	SLC7A13	solute carrier family 7 member 13
ILMN_7269	0.1923	9.92e-03	2860208	-265893	0.4002994	HSPD1	heat shock protein family D (Hsp60) member 1
ILMN_22761	0.19251	9.94e-03	-285929	-26607	-0.2580265	PACS2	phosphofurin acidic cluster sorting protein 2
ILMN_29963	0.1927	9.97e-03	-2858099	-2663	-0.3310371	TSPYL1	TSPY like 1
ILMN_14310	0.1927	9.97e-03	2857752	-266367	0.3703718	TPI1	triosephosphate isomerase 1
ILMN_29803	0.1927	9.98e-03	-2857559	-266404	-0.5991543	FLG2	filaggrin family member 2
ILMN_9543	0.19304	1.00e-02	2855068	-266884	0.5133128	HBD	hemoglobin subunit delta
ILMN_4420	0.19304	1.00e-02	285502	-266893	10905729
ILMN_18384	0.19304	1.00e-02	2854629	-266968	0.2179532	SAP30L	SAP30 like
ILMN_9559	0.19304	1.01e-02	-2854185	-267054	-0.3472355	IFNA16	interferon alpha 16
ILMN_14840	0.19304	1.01e-02	2853749	-267138	0.3272341	CLNK	cytokine dependent hematopoietic cell linker
ILMN_13790	0.19304	1.01e-02	-2853607	-267165	-0.2278552	SRSF8	serine and arginine rich splicing factor 8
ILMN_26165	0.19304	1.01e-02	-2853426	-2672	-0.8143216	AAMDC	adipogenesis associated Mth938 domain containing
ILMN_19040	0.19304	1.01e-02	2853347	-267215	16567917	CCK	cholecystokinin
ILMN_20366	0.19304	1.01e-02	2852937	-267294	0.7401143	DHFR	dihydrofolate reductase
ILMN_5217	0.19316	1.01e-02	-285224	-267428	-0.2736498	SMURF2	SMAD specific E3 ubiquitin protein ligase 2
ILMN_20136	0.1932	1.01e-02	-2851712	-26753	-0.2704398	ZNF146	zinc finger protein 146
ILMN_8566	0.19342	1.01e-02	2850772	-267711	0.3437242	OR6C65	olfactory receptor family 6 subfamily C member 65
ILMN_6516	0.19409	1.02e-02	-2848378	-268172	-0.4290542	PXK	PX domain containing serine/threonine kinase like
ILMN_22746	0.19409	1.02e-02	2848365	-268175	0.2889489	CCDC129	coiled-coil domain containing 129
ILMN_12934	0.19427	1.02e-02	-284688	-26846	-0.334567	USP25	ubiquitin specific peptidase 25
ILMN_14522	0.19427	1.02e-02	2846047	-268621	0.4229419	LOC400997	uncharacterized LOC400997
ILMN_17814	0.19427	1.02e-02	-2845899	-268649	-0.287501	PDE4D	phosphodiesterase 4D
ILMN_11319	0.19427	1.02e-02	-2845749	-268678	-0.2407803	VPS52	VPS52, GARP complex subunit
ILMN_1359	0.19427	1.03e-02	-2844382	-268941	-0.3592179	MECR	mitochondrial trans-2-enoyl-CoA reductase
ILMN_20767	0.19427	1.03e-02	-2844085	-268998	-0.3341561	ZSCAN2	zinc finger and SCAN domain containing 2
ILMN_138561	0.19427	1.03e-02	-2843959	-269022	-12249341	PDGFD	platelet derived growth factor D
ILMN_20145	0.19427	1.03e-02	-2843922	-269029	-0.3352395	PGR	progesterone receptor
ILMN_10585	0.19427	1.03e-02	284387	-269039	0.5858978	KRT2	keratin 2
ILMN_137048	0.19427	1.03e-02	284373	-269066	0.673491	HNRNPA1	heterogeneous nuclear ribonucleoprotein A1
ILMN_25867	0.19432	1.03e-02	-284299	-269209	-0.6726573	GAS2	growth arrest specific 2
ILMN_10561	0.19432	1.03e-02	2842357	-269331	0.9396118	NACC2	NACC family member 2
ILMN_15795	0.19432	1.03e-02	2841507	-269494	0.7996322	KCNK12	potassium two pore domain channel subfamily K member 12
ILMN_21075	0.19432	1.03e-02	-2841052	-269582	-0.3893449	KPNA6	karyopherin subunit alpha 6
ILMN_13882	0.19432	1.03e-02	-2841003	-269591	-22728894	FGB	fibrinogen beta chain
ILMN_11136	0.19432	1.04e-02	-2840505	-269687	-12420927	PTGER3	prostaglandin E receptor 3
ILMN_24567	0.19432	1.04e-02	-2840128	-269759	-0.3137717	ASB8	ankyrin repeat and SOCS box containing 8
ILMN_9846	0.19432	1.04e-02	2840086	-269767	0.2698127
ILMN_24591	0.19432	1.04e-02	-2839074	-269962	-0.3364597	PPP3CA	protein phosphatase 3 catalytic subunit alpha
ILMN_6858	0.19432	1.04e-02	2838252	-27012	0.5239492	PCNA	proliferating cell nuclear antigen
ILMN_1465	0.19432	1.04e-02	2838171	-270135	0.2798646	TNP2	transition protein 2
ILMN_27373	0.19432	1.04e-02	2837751	-270216	0.4109323	MEGF10	multiple EGF like domains 10
ILMN_28841	0.19432	1.04e-02	-2837658	-270234	-0.3299135	BRWD1	bromodomain and WD repeat domain containing 1
ILMN_25949	0.19432	1.04e-02	-2837467	-270271	-0.4230545	DEGS2	delta 4-desaturase, sphingolipid 2
ILMN_14458	0.19432	1.04e-02	-2837189	-270324	-0.396742	KLRC2	killer cell lectin like receptor C2
ILMN_523	0.19432	1.04e-02	-2836713	-270416	-0.4195093	AMBRA1	autophagy and beclin 1 regulator 1
ILMN_15360	0.19432	1.04e-02	-2836571	-270443	-0.3680686
ILMN_23148	0.19436	1.05e-02	2835771	-270597	0.2792467	RABL3	RAB, member of RAS oncogene family like 3
ILMN_27645	0.19436	1.05e-02	-2835532	-270643	-11957391	CADM2	cell adhesion molecule 2
ILMN_17729	0.19436	1.05e-02	-2835241	-270699	-0.2497484	SMARCE1	SWI/SNF related, matrix associated, actin dependent regulator of chromatin, subfamily e, member 1
ILMN_10409	0.19464	1.05e-02	-2834172	-270904	-14374303	USMG5	up-regulated during skeletal muscle growth 5 homolog (mouse)
ILMN_7024	0.19466	1.05e-02	2833588	-271016	0.4297561	DCAF13	DDB1 and CUL4 associated factor 13
ILMN_28367	0.19466	1.05e-02	-2833317	-271068	-10265912	DUSP19	dual specificity phosphatase 19
ILMN_28277	0.19466	1.05e-02	-2832915	-271146	-0.3377704
ILMN_2005	0.1948	1.05e-02	2832172	-271288	0.4602265	SEMA6D	semaphorin 6D
ILMN_13134	0.19502	1.06e-02	2831112	-271492	0.3735139	ANGPTL1	angiopoietin like 1
ILMN_8778	0.19502	1.06e-02	2830816	-271549	0.2787351	ACTRT3	actin related protein T3
ILMN_23993	0.19502	1.06e-02	2829627	-271777	0.2862749	PMS2	PMS1 homolog 2, mismatch repair system component
ILMN_880	0.19502	1.06e-02	2829479	-271805	0.4269433	SLC5A6	solute carrier family 5 member 6
ILMN_19935	0.19502	1.06e-02	-2829452	-271811	-0.3716932	APLP2	amyloid beta precursor like protein 2
ILMN_16432	0.19502	1.06e-02	-2829209	-271857	-0.3109818	DAG1	dystroglycan 1
ILMN_14773	0.19516	1.06e-02	282813	-272065	0.5358748	PGM3	phosphoglucomutase 3
ILMN_18243	0.19516	1.06e-02	-2828058	-272078	-0.3027936	VEZF1	vascular endothelial zinc finger 1
ILMN_18854	0.19518	1.07e-02	-2827483	-272189	-0.4671127	FAM19A1	family with sequence similarity 19 member A1, C-C motif chemokine like
ILMN_24137	0.19518	1.07e-02	-28272	-272243	-0.2491985	ZNF705A	zinc finger protein 705A
ILMN_7604	0.19551	1.07e-02	2826038	-272466	0.3321179	LCE5A	late cornified envelope 5A
ILMN_6945	0.19593	1.07e-02	2824454	-27277	0.4847146	CYBA	cytochrome b-245 alpha chain
ILMN_26247	0.19593	1.07e-02	-2824242	-272811	-0.4723502	GLUL	glutamate-ammonia ligase
ILMN_20385	0.19663	1.08e-02	2822224	-273198	0.4139697	RNF183	ring finger protein 183
ILMN_16506	0.19671	1.08e-02	2821575	-273322	0.3186248	UBA6	ubiquitin like modifier activating enzyme 6
ILMN_24327	0.19671	1.08e-02	-2820878	-273456	-0.6173599	CIRBP	cold inducible RNA binding protein
ILMN_24804	0.19671	1.08e-02	-2820823	-273467	-0.4951334	KHNYN	KH and NYN domain containing
ILMN_1700	0.19675	1.08e-02	2819403	-273739	0.2293349	PSMA1	proteasome subunit alpha 1
ILMN_28583	0.19675	1.09e-02	2819329	-273753	0.3624221	KRT222	keratin 222
ILMN_21453	0.19675	1.09e-02	-281923	-273772	-1136384	IL33	interleukin 33
ILMN_10129	0.19675	1.09e-02	2818751	-273864	0.463588	SLC11A2	solute carrier family 11 member 2
ILMN_2842	0.19675	1.09e-02	-2818719	-27387	-12792353	CTIF	cap binding complex dependent translation initiation factor
ILMN_13157	0.19724	1.09e-02	2817086	-274183	0.3253654	XKR9	XK related 9
ILMN_5712	0.19724	1.09e-02	-2816771	-274244	-0.2834867
ILMN_13971	0.19745	1.09e-02	2815516	-274484	0.3634554	PTPN2	protein tyrosine phosphatase, non-receptor type 2
ILMN_23858	0.19745	1.09e-02	-2815503	-274487	-0.3626465	ADGRG1	adhesion G protein-coupled receptor G1
ILMN_7435	0.19745	1.10e-02	2814575	-274665	0.3896532	SPATA45	spermatogenesis associated 45
ILMN_3567	0.19745	1.10e-02	-2813806	-274812	-0.6097655	ROR1	receptor tyrosine kinase like orphan receptor 1
ILMN_6032	0.19745	1.10e-02	2813367	-274896	0.496419	PAICS	phosphoribosylaminoimidazole carboxylase; phosphoribosylaminoimidazolesuccinocarboxamide synthase
ILMN_22911	0.19745	1.10e-02	2812781	-275008	0.4902862	FAM150A	family with sequence similarity 150 member A
ILMN_2945	0.19745	1.10e-02	2812224	-275115	0.5323923	CKMT1B	creatine kinase, mitochondrial 1B
ILMN_630	0.19745	1.10e-02	2812168	-275126	0.8085361	SAA4	serum amyloid A4, constitutive
ILMN_6510	0.19745	1.10e-02	2812082	-275142	10938757	QPCT	glutaminyl-peptide cyclotransferase
ILMN_25046	0.19745	1.10e-02	2811798	-275197	0.7699402	RAD51AP1	RAD51 associated protein 1
ILMN_2391	0.19745	1.10e-02	2811752	-275206	0.6496982	GGCT	gamma-glutamylcyclotransferase
ILMN_20565	0.19745	1.10e-02	2811372	-275278	0.3585313
ILMN_25866	0.19745	1.10e-02	-2811109	-275329	-0.4804532	MKL1	megakaryoblastic leukemia (translocation) 1
ILMN_21657	0.19813	1.11e-02	-2808955	-275741	-0.3470815	HERC3	HECT and RLD domain containing E3 ubiquitin protein ligase 3
ILMN_13694	0.19813	1.11e-02	-2808747	-275781	-0.2707728	OR4K15	olfactory receptor family 4 subfamily K member 15
ILMN_8987	0.19823	1.11e-02	-2807861	-275951	-0.2955155	BCAS3	BCAS3, microtubule associated cell migration factor
ILMN_16949	0.19823	1.11e-02	280774	-275974	0.3711699	DENND1C	DENN domain containing 1C
ILMN_14490	0.19823	1.12e-02	-2806895	-276136	-0.2695426	RNF10	ring finger protein 10
ILMN_24802	0.19823	1.12e-02	-2806676	-276178	-0.735082	ME3	malic enzyme 3
ILMN_8946	0.19823	1.12e-02	2806549	-276202	0.4922428	SGK2	SGK2, serine/threonine kinase 2
ILMN_14724	0.1993	1.12e-02	2803617	-276763	0.5195388	OVCH2	ovochymase 2 (gene/pseudogene)
ILMN_5420	0.1993	1.12e-02	2803113	-27686	0.5648649	TPH1	tryptophan hydroxylase 1
ILMN_11796	0.1993	1.12e-02	2802899	-276901	0.3300778	SEMG2	semenogelin II
ILMN_6204	0.1993	1.13e-02	-2801165	-277233	-0.3242733	ARHGEF38	Rho guanine nucleotide exchange factor 38
ILMN_9652	0.1993	1.13e-02	2801035	-277257	0.2214208	KPNB1	karyopherin subunit beta 1
ILMN_23308	0.1993	1.13e-02	-280101	-277262	-0.4371589	RECK	reversion inducing cysteine rich protein with kazal motifs
ILMN_13141	0.1993	1.13e-02	2800511	-277358	0.4850166	TROAP	trophinin associated protein
ILMN_8085	0.1993	1.13e-02	-2800148	-277427	-0.4973378	OR52L1	olfactory receptor family 52 subfamily L member 1
ILMN_7284	0.1993	1.13e-02	2799986	-277458	0.3233536	IL17RD	interleukin 17 receptor D
ILMN_10579	0.1993	1.13e-02	-2799759	-277501	-0.4877562	ZNF423	zinc finger protein 423
ILMN_24126	0.1993	1.13e-02	-2799208	-277607	-0.7263225	SORBS2	sorbin and SH3 domain containing 2
ILMN_17143	0.1993	1.13e-02	2798997	-277647	19527849	XDH	xanthine dehydrogenase
ILMN_21487	0.1993	1.14e-02	-2798647	-277714	-0.5635753	SFRP1	secreted frizzled related protein 1
ILMN_12769	0.1993	1.14e-02	-2798294	-277782	-0.2726425	ADAT2	adenosine deaminase, tRNA specific 2
ILMN_15020	0.1993	1.14e-02	-2797878	-277861	-0.2738964	CBFA2T3	CBFA2/RUNX1 translocation partner 3
ILMN_30154	0.1993	1.14e-02	2797816	-277873	0.9351219	TK1	thymidine kinase 1
ILMN_7626	0.19931	1.14e-02	-2796785	-27807	-0.4312428	PIP5K1C	phosphatidylinositol-4-phosphate 5-kinase type 1 gamma
ILMN_14712	0.19931	1.14e-02	-2796682	-27809	-0.2805582	TRIM43	tripartite motif containing 43
ILMN_19566	0.19931	1.14e-02	-2796277	-278167	-0.3972669	SERF1B	small EDRK-rich factor 1B
ILMN_11426	0.19931	1.14e-02	279624	-278174	0.4135119	KRT1	keratin 1
ILMN_27027	0.19953	1.14e-02	-2795342	-278346	-0.5139935	PINK1	PTEN induced putative kinase 1
ILMN_27178	0.19958	1.14e-02	2794856	-278439	0.3012448	IREB2	iron responsive element binding protein 2
ILMN_18755	0.19975	1.15e-02	-2793566	-278685	-0.840073	GATS	GATS, stromal antigen 3 opposite strand
ILMN_24658	0.19975	1.15e-02	-27918	-279023	-0.3671374	UPK3B	uroplakin 3B
ILMN_30287	0.19975	1.15e-02	-2791561	-279069	-0.338218	PEX2	peroxisomal biogenesis factor 2
ILMN_25398	0.19975	1.15e-02	279092	-279191	0.5805468	PRR5L	proline rich 5 like
ILMN_13194	0.19975	1.16e-02	-2790182	-279332	-0.2983018	RNF215	ring finger protein 215
ILMN_2629	0.19975	1.16e-02	-2789374	-279486	-0.5342833	MARCH6	membrane associated ring-CH-type finger 6
ILMN_5590	0.19975	1.16e-02	-2789268	-279507	-0.3023782	MLLT3	MLLT3, super elongation complex subunit
ILMN_138802	0.19975	1.16e-02	-278902	-279554	-0.2188052	TUBGCP2	tubulin gamma complex associated protein 2
ILMN_27982	0.19975	1.16e-02	-2788415	-27967	-0.3345197
ILMN_23756	0.19975	1.16e-02	2788285	-279695	0.4709599	CD86	CD86 molecule
ILMN_16996	0.19975	1.16e-02	2788268	-279698	0.3226579	GTF3C6	general transcription factor IIIC subunit 6
ILMN_24034	0.19975	1.16e-02	-2788021	-279745	-0.5145481	GGTLC1	gamma-glutamyltransferase light chain 1
ILMN_4667	0.19975	1.17e-02	-2786777	-279982	-0.3778093
ILMN_24981	0.19975	1.17e-02	-2786777	-279982	-0.28029	ZBTB7A	zinc finger and BTB domain containing 7A
ILMN_13807	0.19975	1.17e-02	2786737	-27999	14120697	FAR2	fatty acyl-CoA reductase 2
ILMN_6052	0.19975	1.17e-02	2786559	-280024	0.4977851	CKMT1A	creatine kinase, mitochondrial 1A
ILMN_30213	0.19975	1.17e-02	-2786526	-28003	-0.391045	XAB2	XPA binding protein 2
ILMN_26359	0.19975	1.17e-02	2786507	-280034	10179519	PDSS1	prenyl (decaprenyl) diphosphate synthase, subunit 1
ILMN_26271	0.19975	1.17e-02	-2786507	-280034	-0.3831138	TMEM5	transmembrane protein 5
ILMN_139197	0.19975	1.17e-02	278632	-28007	0.3190276	NCAPH	non-SMC condensin I complex subunit H
ILMN_17653	0.19975	1.17e-02	278621	-280091	0.4918341	SPATS1	spermatogenesis associated serine rich 1
ILMN_19816	0.19975	1.17e-02	2786007	-280129	0.7085221	HAPLN3	hyaluronan and proteoglycan link protein 3
ILMN_25195	0.19988	1.17e-02	2785343	-280256	0.6977204	LY96	lymphocyte antigen 96
ILMN_19794	0.20018	1.17e-02	2783207	-280664	0.4408339	TMEM234	transmembrane protein 234
ILMN_8603	0.20018	1.17e-02	-2782966	-28071	-0.2728245
ILMN_21828	0.20018	1.18e-02	-2782426	-280813	-0.3476783	MSL2	male-specific lethal 2 homolog (Drosophila)
ILMN_8248	0.20018	1.18e-02	2782057	-280883	0.4232129
ILMN_12139	0.20018	1.18e-02	2781092	-281068	0.5290203	PSMB8	proteasome subunit beta 8
ILMN_16321	0.20018	1.18e-02	2780844	-281115	0.5102657	HCK	HCK proto-oncogene, Src family tyrosine kinase
ILMN_30248	0.20018	1.18e-02	2780793	-281125	0.436863	CRYZ	crystallin zeta
ILMN_19114	0.20018	1.18e-02	-2780567	-281168	-19925382	DNER	delta/notch like EGF repeat containing
ILMN_21885	0.20018	1.18e-02	-2780352	-281209	-0.2786011	B3GALT6	beta-1,3-galactosyltransferase 6
ILMN_10587	0.20018	1.18e-02	-2780078	-281261	-0.3104349	WFDC8	WAP four-disulfide core domain 8
ILMN_19241	0.20018	1.18e-02	-2779793	-281315	-0.2869621	LSM14A	LSM14A, mRNA processing body assembly factor
ILMN_15104	0.20018	1.18e-02	2779417	-281387	0.5177988	MTFR2	mitochondrial fission regulator 2
ILMN_30178	0.20018	1.18e-02	-2779106	-281446	-0.3997785
ILMN_9171	0.20018	1.19e-02	-2778942	-281478	-0.4109527	BCL2L2	BCL2 like 2
ILMN_8053	0.20018	1.19e-02	-2777906	-281675	-0.540355	TMEM18	transmembrane protein 18
ILMN_28398	0.20018	1.19e-02	2777318	-281788	0.7421222	CHAF1B	chromatin assembly factor 1 subunit B
ILMN_16777	0.20018	1.19e-02	2777061	-281836	0.38076	SYS1	Sys1 golgi trafficking protein
ILMN_138138	0.20018	1.19e-02	2776903	-281867	0.4438885	GSDMD	gasdermin D
ILMN_21378	0.20018	1.19e-02	-2776896	-281868	-0.4428057
ILMN_28480	0.20018	1.19e-02	2776576	-281929	0.3585954	TCAF2	TRPM8 channel associated factor 2
ILMN_9328	0.20018	1.19e-02	-2775881	-282062	-0.4914847	MAD1L1	MAD1 mitotic arrest deficient like 1
ILMN_16535	0.20018	1.19e-02	2775865	-282065	0.3529224	GMDS	GDP-mannose 4,6-dehydratase
ILMN_8642	0.20018	1.19e-02	-2775636	-282108	-0.3923035	BZW2	basic leucine zipper and W2 domains 2
ILMN_13438	0.20018	1.19e-02	-2775618	-282112	-0.3714287	ANKZF1	ankyrin repeat and zinc finger domain containing 1
ILMN_2158	0.20058	1.20e-02	-277432	-282359	-0.5221421	ULK1	unc-51 like autophagy activating kinase 1
ILMN_26238	0.20079	1.20e-02	2773472	-282521	0.6345354	DIP2A	disco interacting protein 2 homolog A
ILMN_4010	0.20083	1.20e-02	-2772869	-282636	-0.4960836	DEXI	Dexi homolog
ILMN_2522	0.20083	1.20e-02	-2772633	-282681	-0.33039	ZNF524	zinc finger protein 524
ILMN_137451	0.20092	1.20e-02	-27718	-282839	-0.4531297	DIXDC1	DIX domain containing 1
ILMN_18910	0.20092	1.20e-02	-2771639	-28287	-0.282699	EFNA3	ephrin A3
ILMN_17400	0.20092	1.21e-02	2770829	-283024	0.4026025	ZNF341	zinc finger protein 341
ILMN_6659	0.20092	1.21e-02	277073	-283043	0.4924126	NINJ2	ninjurin 2
ILMN_16168	0.20092	1.21e-02	2770468	-283093	0.4542103	C9orf64	chromosome 9 open reading frame 64
ILMN_9705	0.20092	1.21e-02	2770198	-283145	0.3859673	TAMM41	TAM41 mitochondrial translocator assembly and maintenance homolog
ILMN_16902	0.20117	1.21e-02	2768976	-283377	0.9970456	GOLM1	golgi membrane protein 1
ILMN_24816	0.20117	1.21e-02	-2768827	-283406	-0.3178316	BTD	biotinidase
ILMN_6618	0.20117	1.21e-02	-2768099	-283545	-0.3177617	PPP6R3	protein phosphatase 6 regulatory subunit 3
ILMN_18093	0.20117	1.21e-02	-276801	-283561	-0.3157183	CPNE3	copine 3
ILMN_11056	0.20117	1.22e-02	2767302	-283696	0.4530321	MPZL1	myelin protein zero like 1
ILMN_12816	0.20117	1.22e-02	2767295	-283698	0.4509886	RRP7A	ribosomal RNA processing 7 homolog A
ILMN_4942	0.20117	1.22e-02	-2767003	-283753	-0.4168632	CCDC121	coiled-coil domain containing 121
ILMN_11218	0.20117	1.22e-02	-2766281	-283891	-0.8294479	ABCA2	ATP binding cassette subfamily A member 2
ILMN_20957	0.20117	1.22e-02	-2766254	-283896	-0.5160303	WBP1	WW domain binding protein 1
ILMN_19247	0.20117	1.22e-02	-2765952	-283953	-0.5565944	CACFD1	calcium channel flower domain containing 1
ILMN_24256	0.20131	1.22e-02	2765256	-284086	0.2318778	MGME1	mitochondrial genome maintenance exonuclease 1
ILMN_1035	0.20139	1.22e-02	-2764389	-284251	-0.5903988	MAPRE3	microtubule associated protein RP/EB family member 3
ILMN_9457	0.20139	1.22e-02	-2764328	-284262	-0.5006147	MYLIP	myosin regulatory light chain interacting protein
ILMN_29002	0.20204	1.23e-02	-27625	-28461	-0.4255307	PDCD6IP	programmed cell death 6 interacting protein
ILMN_10578	0.20257	1.23e-02	-276075	-284943	-0.6464858	SAMD13	sterile alpha motif domain containing 13
ILMN_5297	0.20257	1.23e-02	2760558	-28498	0.4385441	XRCC3	X-ray repair cross complementing 3
ILMN_7364	0.2027	1.24e-02	2759905	-285104	0.8225292	GPX8	glutathione peroxidase 8 (putative)
ILMN_20444	0.20271	1.24e-02	-2759483	-285184	-0.2497535	C12orf49	chromosome 12 open reading frame 49
ILMN_8392	0.20271	1.24e-02	-2758883	-285299	-0.6508041	GFRA3	GDNF family receptor alpha 3
ILMN_522	0.20271	1.24e-02	275862	-285349	0.2737252	RBL1	RB transcriptional corepressor like 1
ILMN_16883	0.20271	1.24e-02	275841	-285389	0.4857151	OR2T27	olfactory receptor family 2 subfamily T member 27
ILMN_7092	0.20294	1.24e-02	2757529	-285556	0.8108156	EXO1	exonuclease 1
ILMN_422	0.20299	1.24e-02	-2757047	-285648	-0.4063063	CSNK2A1	casein kinase 2 alpha 1
ILMN_2231	0.20299	1.24e-02	-2756691	-285716	-0.8956807	CDHR3	cadherin related family member 3
ILMN_3989	0.20328	1.25e-02	-2755225	-285994	-0.3732042	TMEM9	transmembrane protein 9
ILMN_20813	0.20328	1.25e-02	2754371	-286157	0.2535312	KSR1	kinase suppressor of ras 1
ILMN_9086	0.20328	1.25e-02	2754282	-286174	0.5330431	MTNR1A	melatonin receptor 1A
ILMN_17118	0.20328	1.25e-02	-2753906	-286245	-0.3592239	MAP3K9	mitogen-activated protein kinase kinase kinase 9
ILMN_25951	0.20328	1.25e-02	-2753812	-286263	-0.2631348	PPCS	phosphopantothenoylcysteine synthetase
ILMN_8857	0.20328	1.25e-02	275362	-286299	0.5821183	UBE2V1	ubiquitin conjugating enzyme E2 V1
ILMN_12716	0.20328	1.25e-02	2753252	-286369	0.3187042	CREB3L2	cAMP responsive element binding protein 3 like 2
ILMN_15353	0.20328	1.25e-02	-2753134	-286392	-0.3577248	TOMM20L	translocase of outer mitochondrial membrane 20 like
ILMN_2670	0.20353	1.26e-02	-2752215	-286566	-0.4799622	KLF9	Kruppel like factor 9
ILMN_23616	0.20367	1.26e-02	-275134	-286733	-0.3459226	EEF1D	eukaryotic translation elongation factor 1 delta
ILMN_21364	0.20367	1.26e-02	-2751168	-286765	-0.2376476	SPOPL	speckle type BTB/POZ protein like
ILMN_25681	0.20376	1.26e-02	2750614	-286871	0.5006699	TM6SF1	transmembrane 6 superfamily member 1
ILMN_10482	0.20377	1.26e-02	-2749518	-287079	-0.5185116	MFHAS1	malignant fibrous histiocytoma amplified sequence 1
ILMN_9711	0.20377	1.26e-02	-2749513	-28708	-0.4381579
ILMN_3209	0.20377	1.26e-02	-2749496	-287083	-0.2416767	AP1G1	adaptor related protein complex 1 gamma 1 subunit
ILMN_12639	0.20407	1.27e-02	2748474	-287277	0.4990787	SERHL2	serine hydrolase-like 2
ILMN_11397	0.20409	1.27e-02	-2747617	-28744	-0.3346155	ARID1A	AT-rich interaction domain 1A
ILMN_20816	0.20409	1.27e-02	274739	-287483	19348353	LTF	lactotransferrin
ILMN_19880	0.20409	1.27e-02	2747337	-287493	0.4046147	SOD2	superoxide dismutase 2, mitochondrial
ILMN_3111	0.20409	1.27e-02	2746983	-28756	0.9918479	GPR35	G protein-coupled receptor 35
ILMN_25318	0.20436	1.27e-02	2745572	-287828	0.7820498	CA13	carbonic anhydrase 13
ILMN_10128	0.20436	1.27e-02	2745507	-287841	14993362	GK	glycerol kinase
ILMN_27173	0.20436	1.28e-02	2745307	-287879	0.7839423	PON2	paraoxonase 2
ILMN_26589	0.20437	1.28e-02	-2744738	-287987	-0.325388	EEPD1	endonuclease/exonuclease/phosphatase family domain containing 1
ILMN_4141	0.20437	1.28e-02	274457	-288019	0.5145734	RSPH14	radial spoke head 14 homolog
ILMN_23776	0.20488	1.28e-02	2742977	-288321	0.3753235	MFN1	mitofusin 1
ILMN_26268	0.20488	1.28e-02	-2742433	-288424	-0.3745641	CYB5D2	cytochrome b5 domain containing 2
ILMN_3411	0.20488	1.28e-02	-274203	-288501	-0.9565499	MAL	mal, T-cell differentiation protein
ILMN_18194	0.20488	1.28e-02	-2742004	-288506	-0.2316569	SIGIRR	single Ig and TIR domain containing
ILMN_3879	0.20507	1.29e-02	2740862	-288722	0.5155265	RPS6KA6	ribosomal protein S6 kinase A6
ILMN_7927	0.20507	1.29e-02	2740559	-28878	0.347632	SLC39A12	solute carrier family 39 member 12
ILMN_13739	0.20507	1.29e-02	-2740413	-288807	-0.3741717	CTDSP1	CTD small phosphatase 1
ILMN_24384	0.20507	1.29e-02	-274011	-288865	-0.2620416	SENP7	SUMO1/sentrin specific peptidase 7
ILMN_426	0.20507	1.29e-02	-2739787	-288926	-0.3714147	MAP3K3	mitogen-activated protein kinase kinase kinase 3
ILMN_1979	0.20551	1.30e-02	-2737874	-289289	-0.5255419	TMEM261	transmembrane protein 261
ILMN_136941	0.20551	1.30e-02	273742	-289375	0.3157729	CAMKV	CaM kinase like vesicle associated
ILMN_25028	0.20551	1.30e-02	-2737053	-289445	-0.7976687	TF	transferrin
ILMN_15635	0.20551	1.30e-02	2736901	-289474	0.356729	YWHAG	tyrosine 3-monooxygenase/tryptophan 5-monooxygenase activation protein gamma
ILMN_29302	0.20551	1.30e-02	-2736254	-289596	-0.7092852	PDE4A	phosphodiesterase 4A
ILMN_9113	0.20551	1.30e-02	-2735964	-289651	-0.3936194	BIVM	basic, immunoglobulin-like variable motif containing
ILMN_12578	0.20551	1.30e-02	-2735245	-289788	-0.414024	FAAH	fatty acid amide hydrolase
ILMN_21923	0.20551	1.30e-02	2735199	-289796	0.6092105	IMPAD1	inositol monophosphatase domain containing 1
ILMN_27007	0.20551	1.30e-02	-2735024	-289829	-0.2994541	LZTFL1	leucine zipper transcription factor like 1
ILMN_7897	0.20551	1.31e-02	2734684	-289894	0.6872288	ADGRE2	adhesion G protein-coupled receptor E2
ILMN_767	0.20551	1.31e-02	2734322	-289963	0.2766598
ILMN_18969	0.20551	1.31e-02	-2733849	-290052	-0.3721884	SWT1	SWT1, RNA endoribonuclease homolog
ILMN_138893	0.20551	1.31e-02	-2733592	-290101	-0.4435291
ILMN_20567	0.20551	1.31e-02	2733491	-29012	0.1978406	VDAC3	voltage dependent anion channel 3
ILMN_28425	0.20551	1.31e-02	-2732811	-290249	-0.4121793	MTX3	metaxin 3
ILMN_28726	0.20551	1.31e-02	-2732072	-290389	-0.5782767	C10orf107	chromosome 10 open reading frame 107
ILMN_27535	0.20551	1.31e-02	2731529	-290492	0.3163595	P4HB	prolyl 4-hydroxylase subunit beta
ILMN_30050	0.20551	1.32e-02	-2731167	-29056	-0.6511818	FZD8	frizzled class receptor 8
ILMN_7934	0.20551	1.32e-02	-2731049	-290583	-0.2631307	C7orf31	chromosome 7 open reading frame 31
ILMN_13576	0.20551	1.32e-02	2730986	-290595	0.3359583	CLDN20	claudin 20
ILMN_4336	0.20551	1.32e-02	-273086	-290619	-0.3012238
ILMN_29779	0.20551	1.32e-02	2730481	-29069	2113942	S100G	S100 calcium binding protein G
ILMN_496	0.20551	1.32e-02	-2730319	-290721	-0.3910891
ILMN_22756	0.20551	1.32e-02	-2730036	-290775	-0.2676126	KIR2DS1	killer cell immunoglobulin like receptor, two Ig domains and short cytoplasmic tail 1
ILMN_8209	0.20551	1.32e-02	-2729314	-290911	-0.5422111	PDPR	pyruvate dehydrogenase phosphatase regulatory subunit
ILMN_5079	0.20551	1.32e-02	-2729159	-290941	-0.3117336	NELFB	negative elongation factor complex member B
ILMN_28562	0.20551	1.32e-02	-2728863	-290997	-0.3021583	WBP1L	WW domain binding protein 1-like
ILMN_6979	0.20551	1.32e-02	-272859	-291049	-0.6399041	CHKA	choline kinase alpha
ILMN_25631	0.20551	1.32e-02	-2728433	-291078	-0.3133531	TTLL2	tubulin tyrosine ligase like 2
ILMN_24430	0.20551	1.32e-02	-272827	-291109	-0.3460565	MACROD2	MACRO domain containing 2
ILMN_15891	0.20571	1.33e-02	-2727156	-29132	-11135346	GSTM1	glutathione S-transferase mu 1
ILMN_11435	0.20571	1.33e-02	2727131	-291325	0.50488	TFAP2C	transcription factor AP-2 gamma
ILMN_9152	0.20584	1.33e-02	2726189	-291503	0.7156936	TMEM44	transmembrane protein 44
ILMN_13380	0.20584	1.33e-02	-2725885	-291561	-0.2496483	PRDM16	PR/SET domain 16
ILMN_2705	0.20584	1.33e-02	-2725758	-291585	-0.3636207	RNF115	ring finger protein 115
ILMN_2235	0.20584	1.33e-02	2725068	-291716	0.665029	SNCA	synuclein alpha
ILMN_16612	0.20584	1.33e-02	2725036	-291722	0.5888694	RFC5	replication factor C subunit 5
ILMN_11795	0.20584	1.33e-02	2724772	-291772	0.6338436	PSMB8	proteasome subunit beta 8
ILMN_137521	0.20586	1.33e-02	-2724372	-291847	-0.2609635	SYF2	SYF2 pre-mRNA splicing factor
ILMN_25786	0.20602	1.34e-02	-2723688	-291977	-0.4922149	ZNF502	zinc finger protein 502
ILMN_28005	0.20602	1.34e-02	-2723338	-292043	-0.310197	UXS1	UDP-glucuronate decarboxylase 1
ILMN_10355	0.20611	1.34e-02	-2722612	-29218	-0.2461649	DCUN1D2	defective in cullin neddylation 1 domain containing 2
ILMN_24517	0.20611	1.34e-02	-2722448	-292211	-0.3684718	ZNF529	zinc finger protein 529
ILMN_9577	0.20612	1.34e-02	-2722077	-292282	-0.6067059
ILMN_12967	0.20687	1.35e-02	-2720053	-292665	-0.2275327	PAPPA2	pappalysin 2
ILMN_17596	0.20749	1.35e-02	-2718126	-293029	-0.3025188	PRDX5	peroxiredoxin 5
ILMN_14231	0.20749	1.35e-02	2717987	-293055	18682202	CEACAM7	carcinoembryonic antigen related cell adhesion molecule 7
ILMN_12282	0.20763	1.36e-02	-2717072	-293228	-0.397656
ILMN_2925	0.20763	1.36e-02	2716741	-293291	0.3843513	GBE1	glucan (1,4-alpha-), branching enzyme 1
ILMN_7455	0.20763	1.36e-02	2716656	-293307	0.3997568	MAP6D1	MAP6 domain containing 1
ILMN_12902	0.2077	1.36e-02	2715363	-293551	12415748	MFSD2A	major facilitator superfamily domain containing 2A
ILMN_18276	0.2077	1.36e-02	-2714985	-293623	-0.544317	MS4A2	membrane spanning 4-domains A2
ILMN_15154	0.2077	1.36e-02	2714863	-293646	0.4820039	OSMR	oncostatin M receptor
ILMN_439	0.2077	1.36e-02	2714686	-293679	0.3435667	ACRV1	acrosomal vesicle protein 1
ILMN_25222	0.2077	1.36e-02	-2714593	-293697	-0.6229033	ASAP3	ArfGAP with SH3 domain, ankyrin repeat and PH domain 3
ILMN_10961	0.2077	1.37e-02	-2712938	-29401	-0.8074773	ABI3BP	ABI family member 3 binding protein
ILMN_15781	0.2077	1.37e-02	2712739	-294047	0.296321	HOXC6	homeobox C6
ILMN_3900	0.2077	1.37e-02	-2712601	-294073	-0.3771864
ILMN_29791	0.2077	1.37e-02	-2712342	-294122	-14140391	KDM5D	lysine demethylase 5D
ILMN_7812	0.2077	1.37e-02	-2712201	-294149	-0.327034	CIAO1	cytosolic iron-sulfur assembly component 1
ILMN_881	0.2077	1.37e-02	-2712088	-29417	-0.4268258	FAM9A	family with sequence similarity 9 member A
ILMN_24581	0.2077	1.37e-02	-2711862	-294213	-0.2596068	APH1A	aph-1 homolog A, gamma-secretase subunit
ILMN_27675	0.2077	1.37e-02	-2711723	-294239	-0.3386635	NAPA	NSF attachment protein alpha
ILMN_1349	0.2077	1.37e-02	-2711722	-29424	-0.2791928	GIGYF2	GRB10 interacting GYF protein 2
ILMN_11739	0.20774	1.37e-02	2711227	-294333	0.6011582	IRF1	interferon regulatory factor 1
ILMN_25560	0.20774	1.37e-02	2710784	-294417	0.232723	COPA	coatomer protein complex subunit alpha
ILMN_29157	0.20774	1.38e-02	-271021	-294525	-0.3182606	KCTD18	potassium channel tetramerization domain containing 18
ILMN_17834	0.20774	1.38e-02	2709756	-294611	0.8565646	TFPI	tissue factor pathway inhibitor
ILMN_2076	0.20774	1.38e-02	2709694	-294623	0.3998955
ILMN_15862	0.20774	1.38e-02	-2709621	-294636	-0.4620872	VEGFB	vascular endothelial growth factor B
ILMN_26826	0.20784	1.38e-02	2709043	-294746	0.2525784	CEBPE	CCAAT/enhancer binding protein epsilon
ILMN_21154	0.20816	1.38e-02	2708009	-294941	0.3728882	DUSP2	dual specificity phosphatase 2
ILMN_25685	0.20832	1.39e-02	-2707323	-29507	-0.6499668	SIPA1L3	signal induced proliferation associated 1 like 3
ILMN_7161	0.20847	1.39e-02	-2706652	-295197	-0.4079391	BRD3	bromodomain containing 3
ILMN_15169	0.20861	1.39e-02	-2706005	-295319	-0.2167356	RBM17	RNA binding motif protein 17
ILMN_24988	0.2088	1.39e-02	-2705063	-295497	-0.3808792	ROBO3	roundabout guidance receptor 3
ILMN_15462	0.2088	1.39e-02	-27049	-295528	-0.4536803	PIFO	primary cilia formation
ILMN_8823	0.20886	1.39e-02	2704425	-295617	0.5590348	ENKUR	enkurin, TRPC channel interacting protein
ILMN_7952	0.20891	1.40e-02	2703981	-295701	15484166	DHDH	dihydrodiol dehydrogenase
ILMN_11665	0.20893	1.40e-02	-2703599	-295773	-0.4174814	CRBN	cereblon
ILMN_3432	0.20911	1.40e-02	2702867	-295911	0.3935967
ILMN_14554	0.20931	1.40e-02	2702109	-296055	0.2813644	RGS20	regulator of G-protein signaling 20
ILMN_2007	0.20936	1.40e-02	2701662	-296139	0.5598574	TP53I3	tumor protein p53 inducible protein 3
ILMN_13398	0.20948	1.40e-02	-2701066	-296251	-0.1756098	PPP3CB	protein phosphatase 3 catalytic subunit beta
ILMN_28888	0.20974	1.41e-02	-2700153	-296423	-0.8769913	TPSAB1	tryptase alpha/beta 1
ILMN_24093	0.21009	1.41e-02	-269904	-296633	-1738053	GPC3	glypican 3
ILMN_10704	0.21012	1.41e-02	-2698408	-296753	-0.2485936	PCNX2	pecanex homolog 2 (Drosophila)
ILMN_1181	0.21012	1.41e-02	269832	-296769	0.2436216	OR1E1	olfactory receptor family 1 subfamily E member 1
ILMN_11570	0.21017	1.41e-02	2697801	-296867	0.4327082	SLC35G2	solute carrier family 35 member G2
ILMN_29715	0.21017	1.42e-02	-2697025	-297013	-0.2506057	ZNF232	zinc finger protein 232
ILMN_19806	0.21017	1.42e-02	-2696872	-297042	-0.2734292	UFSP2	UFM1 specific peptidase 2
ILMN_23651	0.21017	1.42e-02	2696865	-297043	0.3132071	IL11	interleukin 11
ILMN_25739	0.21022	1.42e-02	2696434	-297125	0.3987325	IL25	interleukin 25
ILMN_5298	0.21036	1.42e-02	-2695781	-297248	-0.3277905	SAMD4B	sterile alpha motif domain containing 4B
ILMN_9284	0.21039	1.42e-02	269496	-297402	0.3085764	MAD2L1BP	MAD2L1 binding protein
ILMN_12671	0.21039	1.42e-02	2694726	-297447	0.482873
ILMN_7798	0.21039	1.42e-02	-2694524	-297485	-0.2608177	ABCF3	ATP binding cassette subfamily F member 3
ILMN_2287	0.21039	1.42e-02	-2694396	-297509	-0.4189224	PLLP	plasmolipin
ILMN_138969	0.21068	1.43e-02	-2693421	-297693	-0.2662265	EIF3D	eukaryotic translation initiation factor 3 subunit D
ILMN_138416	0.21094	1.43e-02	-2691992	-297962	-0.4644708	HOXD10	homeobox D10
ILMN_30165	0.21094	1.43e-02	-2691786	-298001	-0.3621165
ILMN_23003	0.21094	1.43e-02	-2691624	-298031	-0.5177317	ZNF573	zinc finger protein 573
ILMN_16700	0.21094	1.43e-02	2691513	-298052	0.7803036	CENPU	centromere protein U
ILMN_21621	0.21094	1.43e-02	-2691199	-298111	-0.6467538	ENAM	enamelin
ILMN_137667	0.21141	1.44e-02	-2689521	-298427	-0.3247563
ILMN_137626	0.21141	1.44e-02	-2689283	-298472	-0.2866425	PMF1	polyamine-modulated factor 1
ILMN_26201	0.21141	1.44e-02	2689049	-298516	0.3858935	LCLAT1	lysocardiolipin acyltransferase 1
ILMN_11465	0.21141	1.44e-02	-2688861	-298551	-0.3125049
ILMN_3792	0.21146	1.45e-02	-2687623	-298784	-0.2334316	TRIM33	tripartite motif containing 33
ILMN_5066	0.21146	1.45e-02	2687525	-298803	10424835	CXCL10	C-X-C motif chemokine ligand 10
ILMN_9573	0.21146	1.45e-02	2687495	-298809	0.6599383	UBE2T	ubiquitin conjugating enzyme E2 T
ILMN_13535	0.21146	1.45e-02	-2687426	-298822	-0.3327824	ZNF416	zinc finger protein 416
ILMN_1133	0.21151	1.45e-02	2686863	-298927	0.4444626	MCM7	minichromosome maintenance complex component 7
ILMN_14551	0.21151	1.45e-02	-2686668	-298964	-0.3586908	SPANXN3	SPANX family member N3
ILMN_5436	0.21159	1.45e-02	-2686164	-299059	-0.35593	FAM104B	family with sequence similarity 104 member B
ILMN_12066	0.21161	1.45e-02	-2685548	-299175	-0.5845172	TMEM171	transmembrane protein 171
ILMN_13531	0.21161	1.45e-02	2685466	-29919	0.3633277	MCMBP	minichromosome maintenance complex binding protein
ILMN_11144	0.21173	1.45e-02	2684777	-29932	0.6504973	MCUB	mitochondrial calcium uniporter dominant negative beta subunit
ILMN_18917	0.21173	1.46e-02	2684542	-299364	0.3844224	NR4A3	nuclear receptor subfamily 4 group A member 3
ILMN_4776	0.21189	1.46e-02	-2683866	-299491	-0.3679397	THRA	thyroid hormone receptor, alpha
ILMN_17847	0.2119	1.46e-02	-2683525	-299556	-0.3473852	PLEKHA5	pleckstrin homology domain containing A5
ILMN_22180	0.21202	1.46e-02	2682497	-299749	0.5845857	NME1	NME/NM23 nucleoside diphosphate kinase 1
ILMN_15086	0.21202	1.46e-02	-2682288	-299788	-0.2776687	CROCC	ciliary rootlet coiled-coil, rootletin
ILMN_4820	0.21202	1.46e-02	-2682278	-29979	-0.4257692	UBE2W	ubiquitin conjugating enzyme E2 W (putative)
ILMN_15289	0.21214	1.47e-02	-2681367	-299962	-0.3630265	DNAJC21	DnaJ heat shock protein family (Hsp40) member C21
ILMN_26535	0.21214	1.47e-02	2681363	-299962	0.3541686	CYB561D2	cytochrome b561 family member D2
ILMN_7222	0.21222	1.47e-02	2680881	-300053	0.4553301	FNDC11	fibronectin type III domain containing 11
ILMN_2728	0.21222	1.47e-02	2680556	-300114	0.5564307	CDRT1	CMT1A duplicated region transcript 1
ILMN_8621	0.21295	1.48e-02	-267818	-300561	-0.3013826	DSCAM	DS cell adhesion molecule
ILMN_12604	0.21295	1.48e-02	2677656	-300659	0.3437636	CLTC	clathrin heavy chain
ILMN_13698	0.21295	1.48e-02	2677408	-300706	0.4087383	NKIRAS2	NFKB inhibitor interacting Ras like 2
ILMN_4548	0.21295	1.48e-02	2677252	-300735	0.7573304	E2F7	E2F transcription factor 7
ILMN_24447	0.21295	1.48e-02	2676605	-300857	0.2756019	CAMK1D	calcium/calmodulin dependent protein kinase ID
ILMN_9764	0.21295	1.48e-02	-2676559	-300866	-0.3995575	ZNF706	zinc finger protein 706
ILMN_7165	0.21295	1.48e-02	2676542	-300869	0.3364326	NODAL	nodal growth differentiation factor
ILMN_14682	0.21295	1.48e-02	-2676345	-300906	-0.5235986	UGT2B4	UDP glucuronosyltransferase family 2 member B4
ILMN_5817	0.21295	1.49e-02	-2674682	-301218	-0.6370543	ABCG1	ATP binding cassette subfamily G member 1
ILMN_15235	0.21295	1.49e-02	-2674311	-301288	-0.2468866	C2orf27A	chromosome 2 open reading frame 27A
ILMN_17837	0.21295	1.49e-02	-2674273	-301295	-0.3090115	ZBTB43	zinc finger and BTB domain containing 43
ILMN_18704	0.21295	1.49e-02	-2673984	-301349	-0.5086712	CACNB2	calcium voltage-gated channel auxiliary subunit beta 2
ILMN_12352	0.21295	1.49e-02	2673561	-301429	0.5755771	AURKA	aurora kinase A
ILMN_26605	0.21295	1.49e-02	-2673516	-301437	-0.2973732	ZNF24	zinc finger protein 24
ILMN_138959	0.21295	1.49e-02	-2673495	-301441	-0.4161407	ZNF236	zinc finger protein 236
ILMN_29638	0.21295	1.49e-02	-2673345	-301469	-0.3365657	GTF3C1	general transcription factor IIIC subunit 1
ILMN_25760	0.21295	1.49e-02	-267321	-301495	-0.4753233	DHRS2	dehydrogenase/reductase 2
ILMN_18436	0.21295	1.49e-02	2673139	-301508	0.5273695	SLC38A3	solute carrier family 38 member 3
ILMN_6195	0.2131	1.49e-02	-2672497	-301629	-0.3204911
ILMN_12408	0.21317	1.50e-02	-267185	-30175	-0.2454194	ZNF227	zinc finger protein 227
ILMN_3848	0.21317	1.50e-02	-267125	-301863	-0.3316498	CHCHD7	coiled-coil-helix-coiled-coil-helix domain containing 7
ILMN_29881	0.21317	1.50e-02	-2670953	-301919	-0.3599475	C11orf49	chromosome 11 open reading frame 49
ILMN_7849	0.21317	1.50e-02	2670784	-30195	0.4223017	ZNF107	zinc finger protein 107
ILMN_10978	0.21317	1.50e-02	-2670752	-301956	-0.3849094	CCDC136	coiled-coil domain containing 136
ILMN_28483	0.21347	1.50e-02	2669736	-302147	0.6340927	CKAP2L	cytoskeleton associated protein 2 like
ILMN_26718	0.21347	1.50e-02	-2669412	-302208	-0.2761285	ANAPC2	anaphase promoting complex subunit 2
ILMN_27739	0.21347	1.50e-02	-2669131	-302261	-0.3620078	LANCL3	LanC like 3
ILMN_11095	0.21358	1.51e-02	2668423	-302394	0.2642749	CSNK1D	casein kinase 1 delta
ILMN_22336	0.21358	1.51e-02	-2668261	-302424	-0.3051522	NXNL2	nucleoredoxin-like 2
ILMN_15264	0.21411	1.51e-02	-2666786	-302701	-0.9954749
ILMN_15846	0.21414	1.51e-02	2666408	-302772	0.6215479	PLK4	polo like kinase 4
ILMN_14168	0.21424	1.52e-02	-2665577	-302928	-0.2326164	MEAF6	MYST/Esa1 associated factor 6
ILMN_9209	0.21424	1.52e-02	-2665556	-302932	-0.3928669	KRT14	keratin 14
ILMN_25657	0.21439	1.52e-02	-2664916	-303052	-0.8079482	NRTN	neurturin
ILMN_25445	0.21439	1.52e-02	2664583	-303114	0.8209549	ARHGAP27	Rho GTPase activating protein 27
ILMN_23604	0.21476	1.52e-02	2663471	-303323	0.7523894	C2	complement component 2
ILMN_21281	0.21482	1.52e-02	266285	-303439	0.2723853	SRP72	signal recognition particle 72
ILMN_10070	0.21482	1.53e-02	-2662715	-303465	-0.5229887	ZSCAN2	zinc finger and SCAN domain containing 2
ILMN_19403	0.21495	1.53e-02	-2661477	-303697	-0.2649999	VAMP3	vesicle associated membrane protein 3
ILMN_20433	0.21495	1.53e-02	-2661321	-303726	-0.3757954	TOMM20	translocase of outer mitochondrial membrane 20
ILMN_926	0.21495	1.53e-02	2661068	-303773	0.7104721	CD1D	CD1d molecule
ILMN_502	0.21495	1.53e-02	-2660543	-303872	-0.6144105	SPIRE2	spire type actin nucleation factor 2
ILMN_1898	0.21495	1.53e-02	2660385	-303901	0.3661594	TRPC3	transient receptor potential cation channel subfamily C member 3
ILMN_15259	0.21495	1.53e-02	2660252	-303926	0.2850019	PSMA5	proteasome subunit alpha 5
ILMN_17052	0.21495	1.53e-02	-2660214	-303933	-0.8925363	FBP2	fructose-bisphosphatase 2
ILMN_8399	0.21535	1.54e-02	2658641	-304228	0.5559008	SLC6A9	solute carrier family 6 member 9
ILMN_7256	0.21535	1.54e-02	-2658276	-304297	-0.4148766	ZNF32	zinc finger protein 32
ILMN_15489	0.21535	1.54e-02	2657858	-304375	0.4670098	RASA2	RAS p21 protein activator 2
ILMN_29127	0.21535	1.54e-02	-2657599	-304424	-0.7945715	FAM118A	family with sequence similarity 118 member A
ILMN_21418	0.21535	1.54e-02	2657474	-304447	0.8857643	THOP1	thimet oligopeptidase 1
ILMN_1278	0.21535	1.54e-02	2657469	-304448	0.6362135	RAD54L	RAD54-like (S. cerevisiae)
ILMN_12437	0.21565	1.55e-02	2656508	-304628	35541528	REG1B	regenerating family member 1 beta
ILMN_13831	0.21585	1.55e-02	-2655666	-304786	-0.2152259	GTDC1	glycosyltransferase like domain containing 1
ILMN_23940	0.21585	1.55e-02	2655389	-304838	0.8708064	GPRC5A	G protein-coupled receptor class C group 5 member A
ILMN_23400	0.21585	1.55e-02	-2655121	-304888	-0.2659429	RNMT	RNA guanine-7 methyltransferase
ILMN_8687	0.21585	1.55e-02	-2654819	-304944	-0.2835053	OR6C68	olfactory receptor family 6 subfamily C member 68
ILMN_18691	0.21602	1.55e-02	-2654095	-30508	-0.4114477	SCML4	sex comb on midleg-like 4 (Drosophila)
ILMN_28523	0.21602	1.56e-02	265367	-30516	0.3020015	CPOX	coproporphyrinogen oxidase
ILMN_3469	0.21602	1.56e-02	-2653516	-305188	-0.3523389	ZBTB3	zinc finger and BTB domain containing 3
ILMN_10810	0.21634	1.56e-02	-2652384	-3054	-0.7071704	SP5	Sp5 transcription factor
ILMN_16630	0.21634	1.56e-02	-2652208	-305433	-0.4749467	RAC3	ras-related C3 botulinum toxin substrate 3 (rho family, small GTP binding protein Rac3)
ILMN_8579	0.21648	1.56e-02	-2651421	-305581	-38219087	RPS4Y1	ribosomal protein S4, Y-linked 1
ILMN_8232	0.21648	1.56e-02	2651279	-305607	10871615	CASP5	caspase 5
ILMN_6030	0.21676	1.57e-02	2650364	-305779	0.2277133	BRWD3	bromodomain and WD repeat domain containing 3
ILMN_2829	0.21703	1.57e-02	2649069	-306021	16798325	OAS1	2'-5'-oligoadenylate synthetase 1
ILMN_8325	0.21703	1.57e-02	-2648988	-306036	-0.319692
ILMN_9525	0.21703	1.57e-02	2648653	-306099	0.3959616	NCOA7	nuclear receptor coactivator 7
ILMN_23337	0.21703	1.57e-02	2648364	-306153	0.3084648	GPR26	G protein-coupled receptor 26
ILMN_9289	0.21703	1.58e-02	-2646832	-306439	-0.4965394	KIAA1324	KIAA1324
ILMN_9092	0.21703	1.58e-02	-2646694	-306465	-0.2655704	CNBP	CCHC-type zinc finger nucleic acid binding protein
ILMN_27083	0.21703	1.58e-02	2646438	-306513	0.8194196	ZMYND15	zinc finger MYND-type containing 15
ILMN_4564	0.21703	1.58e-02	2646405	-306519	0.2202412	HNRNPLL	heterogeneous nuclear ribonucleoprotein L like
ILMN_20273	0.21703	1.58e-02	-2646286	-306542	-0.5552533	TBC1D17	TBC1 domain family member 17
ILMN_20793	0.21703	1.58e-02	2646202	-306557	0.6916916	CRELD2	cysteine rich with EGF like domains 2
ILMN_6167	0.21703	1.58e-02	-2645093	-306765	-0.2934983
ILMN_2954	0.21703	1.59e-02	-2644758	-306827	-0.3802639	AMACR	alpha-methylacyl-CoA racemase
ILMN_21421	0.21703	1.59e-02	-2644686	-306841	-0.8945864	TBC1D14	TBC1 domain family member 14
ILMN_15647	0.21703	1.59e-02	-2644604	-306856	-0.440314	ADAM33	ADAM metallopeptidase domain 33
ILMN_10590	0.21703	1.59e-02	2644342	-306905	0.5400043	BUB1	BUB1 mitotic checkpoint serine/threonine kinase
ILMN_18895	0.21703	1.59e-02	2644307	-306912	1018825	CDT1	chromatin licensing and DNA replication factor 1
ILMN_17681	0.21703	1.59e-02	-2643739	-307018	-0.2001911	MTCH1	mitochondrial carrier 1
ILMN_14207	0.21703	1.59e-02	2643212	-307116	0.3973414	CYP17A1	cytochrome P450 family 17 subfamily A member 1
ILMN_1429	0.21703	1.59e-02	2643116	-307134	0.7868937	TFPI	tissue factor pathway inhibitor
ILMN_138590	0.21703	1.59e-02	-2643046	-307147	-0.3558456	CMTM4	CKLF like MARVEL transmembrane domain containing 4
ILMN_18447	0.21703	1.59e-02	-2643029	-307151	-0.2963866	KCNAB3	potassium voltage-gated channel subfamily A regulatory beta subunit 3
ILMN_19968	0.21703	1.59e-02	2642979	-30716	28430628	C17orf78	chromosome 17 open reading frame 78
ILMN_7606	0.21725	1.59e-02	-2642183	-307309	-0.2505411	FBXO21	F-box protein 21
ILMN_13299	0.21729	1.60e-02	-2641495	-307437	-0.4427611
ILMN_4007	0.21729	1.60e-02	-2641484	-307439	-0.4053781	CEP290	centrosomal protein 290
ILMN_9805	0.21738	1.60e-02	-2640529	-307618	-0.2175743	GABARAPL2	GABA type A receptor associated protein like 2
ILMN_23947	0.21738	1.60e-02	-2640433	-307636	-0.2402805	C8orf82	chromosome 8 open reading frame 82
ILMN_26630	0.21738	1.60e-02	2640375	-307647	0.25415	UFL1	UFM1 specific ligase 1
ILMN_14955	0.2178	1.61e-02	-2638882	-307926	-0.3398557	MAPKBP1	mitogen-activated protein kinase binding protein 1
ILMN_28094	0.2178	1.61e-02	2638874	-307927	0.9682628	EMB	embigin
ILMN_17456	0.21784	1.61e-02	-2638484	-3.08	-0.6668405	SOX4	SRY-box 4
ILMN_19494	0.21851	1.61e-02	-2636746	-308325	-0.3718717	ARG1	arginase 1
ILMN_12756	0.21884	1.62e-02	2635737	-308513	0.4835394	KIRREL	kin of IRRE like (Drosophila)
ILMN_15254	0.21884	1.62e-02	2634666	-308713	0.5527704	CCNB2	cyclin B2
ILMN_20854	0.21884	1.62e-02	2634638	-308718	0.3379156	TMEM208	transmembrane protein 208
ILMN_21650	0.21884	1.62e-02	2634473	-308749	0.3329433	CCT6A	chaperonin containing TCP1 subunit 6A
ILMN_26491	0.21884	1.62e-02	-2634288	-308783	-0.3275821	SBF2	SET binding factor 2
ILMN_4322	0.21884	1.62e-02	-263384	-308867	-0.4457717	KANK1	KN motif and ankyrin repeat domains 1
ILMN_8741	0.21884	1.62e-02	2633385	-308952	0.8363972	FCGR3B	Fc fragment of IgG receptor IIIb
ILMN_18946	0.21884	1.63e-02	2633077	-30901	0.2446661	CIB3	calcium and integrin binding family member 3
ILMN_17452	0.21884	1.63e-02	2633004	-309023	0.3805683	GCGR	glucagon receptor
ILMN_12208	0.21884	1.63e-02	-2632674	-309085	-0.2908173	HSDL1	hydroxysteroid dehydrogenase like 1
ILMN_20781	0.21884	1.63e-02	-2632424	-309131	-0.2638037	ANGEL2	angel homolog 2
ILMN_21936	0.21884	1.63e-02	2632391	-309138	0.265991	TAF6L	TATA-box binding protein associated factor 6 like
ILMN_1335	0.21884	1.63e-02	-2632088	-309194	-0.3659631	C11orf71	chromosome 11 open reading frame 71
ILMN_139166	0.21944	1.64e-02	2630376	-309514	0.5402432	RPL27A	ribosomal protein L27a
ILMN_5587	0.21944	1.64e-02	2630111	-309563	0.227295	CETN2	centrin 2
ILMN_1665	0.21944	1.64e-02	262864	-309837	0.4802101	KCTD17	potassium channel tetramerization domain containing 17
ILMN_15744	0.21944	1.64e-02	-2628607	-309843	-0.3203281	UTY	ubiquitously transcribed tetratricopeptide repeat containing, Y-linked
ILMN_26669	0.21944	1.64e-02	2628463	-30987	0.2915571	KRTAP5-4	keratin associated protein 5-4
ILMN_29448	0.21944	1.64e-02	2628187	-309922	0.2217714	NYAP1	neuronal tyrosine phosphorylated phosphoinositide-3-kinase adaptor 1
ILMN_26094	0.21944	1.64e-02	2628049	-309948	0.8833837	CYP2J2	cytochrome P450 family 2 subfamily J member 2
ILMN_25387	0.21944	1.64e-02	2627678	-310017	0.2436511	ANKRD18A	ankyrin repeat domain 18A
ILMN_11303	0.21944	1.65e-02	-2627186	-310109	-0.5719028	MKNK2	MAP kinase interacting serine/threonine kinase 2
ILMN_22403	0.21944	1.65e-02	-262703	-310138	-0.3435806	SLC7A8	solute carrier family 7 member 8
ILMN_23994	0.21944	1.65e-02	-262661	-310216	-0.514667	CLN5	ceroid-lipofuscinosis, neuronal 5
ILMN_5948	0.21944	1.65e-02	-2626393	-310256	-0.2705971	TSEN34	tRNA splicing endonuclease subunit 34
ILMN_27441	0.21944	1.65e-02	-2626101	-310311	-0.3666962	MYO9A	myosin IXA
ILMN_28160	0.21944	1.65e-02	2625915	-310346	0.4771943	ACTN1	actinin alpha 1
ILMN_12498	0.21944	1.65e-02	-262508	-310501	-0.283648	DUSP28	dual specificity phosphatase 28
ILMN_25059	0.21944	1.66e-02	2624687	-310574	10248277	HMOX1	heme oxygenase 1
ILMN_8146	0.21944	1.66e-02	2624672	-310577	0.5902867	NCF2	neutrophil cytosolic factor 2
ILMN_139376	0.21944	1.66e-02	-2624626	-310586	-0.3560858	FAM160B2	family with sequence similarity 160 member B2
ILMN_1342	0.21944	1.66e-02	-2624449	-310619	-0.239292	RBM15	RNA binding motif protein 15
ILMN_19559	0.21944	1.66e-02	2624358	-310636	0.6167885	CPNE6	copine 6
ILMN_25467	0.21944	1.66e-02	2624237	-310658	0.422785
ILMN_20262	0.21944	1.66e-02	2623822	-310736	0.3683972	MEIS2	Meis homeobox 2
ILMN_19277	0.21944	1.66e-02	2623822	-310736	0.3298534	CAMK2D	calcium/calmodulin dependent protein kinase II delta
ILMN_10665	0.21944	1.66e-02	2623587	-310779	0.4856994	CENPN	centromere protein N
ILMN_11878	0.21951	1.66e-02	-2622936	-310901	-0.5807911	PCGF2	polycomb group ring finger 2
ILMN_2169	0.21951	1.66e-02	-262283	-310921	-0.232894	DPH7	diphthamide biosynthesis 7
ILMN_29270	0.21969	1.66e-02	2622156	-311046	0.2871195	LRRC25	leucine rich repeat containing 25
ILMN_26623	0.21971	1.67e-02	-2621734	-311125	-0.2504401	RASAL2	RAS protein activator like 2
ILMN_6371	0.21971	1.67e-02	-2621457	-311176	-0.3015016	TAF1	TATA-box binding protein associated factor 1
ILMN_7450	0.21971	1.67e-02	-2621223	-31122	-0.4558909	ANKMY2	ankyrin repeat and MYND domain containing 2
ILMN_21184	0.21976	1.67e-02	-2620814	-311296	-0.3179602	PURG	purine rich element binding protein G
ILMN_5415	0.21982	1.67e-02	-2620365	-31138	-0.3314998
ILMN_1009	0.21982	1.67e-02	-2620086	-311432	-0.2679589	DDX42	DEAD-box helicase 42
ILMN_14593	0.22033	1.68e-02	2618709	-311688	0.4940291	LEO1	LEO1 homolog, Paf1/RNA polymerase II complex component
ILMN_28344	0.22061	1.68e-02	2617759	-311865	0.4670478	SGMS2	sphingomyelin synthase 2
ILMN_440	0.22061	1.68e-02	-2617452	-311922	-0.2557367	SKI	SKI proto-oncogene
ILMN_12161	0.22061	1.68e-02	-2616952	-312015	-0.3572111	KIAA1522	KIAA1522
ILMN_28417	0.22061	1.68e-02	2616925	-31202	0.3026123	STAC2	SH3 and cysteine rich domain 2
ILMN_9005	0.22061	1.69e-02	2616352	-312127	0.2517786	C22orf15	chromosome 22 open reading frame 15
ILMN_11338	0.22061	1.69e-02	2616298	-312137	0.3397659
ILMN_14217	0.22061	1.69e-02	2616049	-312183	0.4590856	IDH1	isocitrate dehydrogenase (NADP(+)) 1, cytosolic
ILMN_137105	0.22072	1.69e-02	-2614978	-312383	-0.299613	CDNF	cerebral dopamine neurotrophic factor
ILMN_14871	0.22072	1.69e-02	2614926	-312392	0.9054949	NUDT8	nudix hydrolase 8
ILMN_20896	0.22072	1.69e-02	2614709	-312433	0.4100609	EZH2	enhancer of zeste 2 polycomb repressive complex 2 subunit
ILMN_1557	0.22072	1.69e-02	2614633	-312447	0.5104028	ZFP36	ZFP36 ring finger protein
ILMN_5164	0.22083	1.69e-02	-2613918	-31258	-0.3133349	MIB1	mindbomb E3 ubiquitin protein ligase 1
ILMN_18776	0.22083	1.69e-02	-2613795	-312603	-0.6652379	STX12	syntaxin 12
ILMN_629	0.22147	1.70e-02	-2611953	-312945	-0.35878	MAGEB10	MAGE family member B10
ILMN_21038	0.22147	1.70e-02	-2611877	-31296	-0.2778719	ZC3H7B	zinc finger CCCH-type containing 7B
ILMN_11067	0.22166	1.70e-02	2611169	-313091	0.5503065	PTTG1	pituitary tumor-transforming 1
ILMN_8813	0.2217	1.71e-02	-26108	-31316	-0.3302326	RGS9BP	regulator of G-protein signaling 9 binding protein
ILMN_4758	0.22179	1.71e-02	-2609797	-313346	-0.2863325	RGS3	regulator of G-protein signaling 3
ILMN_3410	0.22179	1.71e-02	-2609345	-313431	-0.2907936	PAFAH2	platelet activating factor acetylhydrolase 2
ILMN_16765	0.22179	1.71e-02	-2608939	-313506	-0.2634621	HIRA	histone cell cycle regulator
ILMN_137342	0.22179	1.71e-02	2608813	-313529	0.2399799	ATP6V1B2	ATPase H+ transporting V1 subunit B2
ILMN_18559	0.22179	1.71e-02	2608671	-313556	0.3987388	SLC33A1	solute carrier family 33 member 1
ILMN_11348	0.22179	1.71e-02	-2608515	-313585	-0.3172046	WDTC1	WD and tetratricopeptide repeats 1
ILMN_27397	0.22179	1.71e-02	-2608363	-313613	-0.3756382	MIR99AHG	mir-99a-let-7c cluster host gene
ILMN_25465	0.22179	1.71e-02	-2608253	-313634	-0.4804498
ILMN_8139	0.22186	1.72e-02	-2607439	-313785	-0.2820714	EP400	E1A binding protein p400
ILMN_10350	0.22186	1.72e-02	-2607289	-313813	-0.2893793
ILMN_11222	0.22186	1.72e-02	2607234	-313823	0.2780524	NIT1	nitrilase 1
ILMN_3268	0.22187	1.72e-02	-2606927	-31388	-0.2774388	AMER3	APC membrane recruitment protein 3
ILMN_18066	0.22187	1.72e-02	2606033	-314046	0.2792867	PRDX1	peroxiredoxin 1
ILMN_139409	0.22187	1.73e-02	-2605372	-314169	-0.3194451	DRD1	dopamine receptor D1
ILMN_18190	0.22187	1.73e-02	-2605362	-314171	-0.3253835	C17orf58	chromosome 17 open reading frame 58
ILMN_8872	0.22187	1.73e-02	-2604407	-314348	-0.318203	MYEF2	myelin expression factor 2
ILMN_20073	0.22187	1.73e-02	-2604391	-314351	-0.3692944	HINT2	histidine triad nucleotide binding protein 2
ILMN_25112	0.22187	1.73e-02	-2603915	-31444	-0.3714749	MCCD1	mitochondrial coiled-coil domain 1
ILMN_16607	0.22187	1.73e-02	2603888	-314445	0.2585491	MRPL44	mitochondrial ribosomal protein L44
ILMN_14060	0.22187	1.73e-02	-2603849	-314452	-0.4362216	HLF	HLF, PAR bZIP transcription factor
ILMN_11802	0.22187	1.73e-02	2603765	-314467	0.3167857	KIF23	kinesin family member 23
ILMN_11854	0.22187	1.73e-02	-2603408	-314534	-0.3329237	IRX1	iroquois homeobox 1
ILMN_30223	0.22187	1.73e-02	-2603312	-314552	-0.356371	SPPL3	signal peptide peptidase like 3
ILMN_7148	0.22187	1.73e-02	-2603276	-314558	-0.4908406	ZNF580	zinc finger protein 580
ILMN_26245	0.22187	1.73e-02	-2603046	-314601	-0.3343202	RAD23A	RAD23 homolog A, nucleotide excision repair protein
ILMN_29419	0.22187	1.74e-02	-2602767	-314653	-0.4477245	BBS1	Bardet-Biedl syndrome 1
ILMN_23678	0.22187	1.74e-02	2602523	-314698	0.6859326	OR5P3	olfactory receptor family 5 subfamily P member 3
ILMN_22871	0.22187	1.74e-02	2602257	-314747	0.2033134	TIMM23	translocase of inner mitochondrial membrane 23
ILMN_21126	0.22189	1.74e-02	-260192	-31481	-0.2570908	OR2A1	olfactory receptor family 2 subfamily A member 1
ILMN_26001	0.2219	1.74e-02	-260163	-314864	-0.2907871	ZMYM3	zinc finger MYM-type containing 3
ILMN_14930	0.22224	1.74e-02	-2600608	-315054	-0.4259318	GDF7	growth differentiation factor 7
ILMN_17904	0.2223	1.75e-02	2599444	-31527	0.4055942	DNMT1	DNA (cytosine-5-)-methyltransferase 1
ILMN_4827	0.2223	1.75e-02	-2598876	-315375	-0.3062944	ZXDB	zinc finger, X-linked, duplicated B
ILMN_19238	0.2223	1.75e-02	-259887	-315376	-0.2286926	ZNF182	zinc finger protein 182
ILMN_138827	0.2223	1.75e-02	2598803	-315389	11073357	CDCA7	cell division cycle associated 7
ILMN_24514	0.2223	1.75e-02	2598775	-315394	0.3750959	CXorf38	chromosome X open reading frame 38
ILMN_22486	0.2223	1.75e-02	2597789	-315577	0.41499	DCTPP1	dCTP pyrophosphatase 1
ILMN_22046	0.2223	1.76e-02	-2597425	-315644	-0.339561	NT5DC1	5'-nucleotidase domain containing 1
ILMN_9318	0.2223	1.76e-02	259737	-315655	0.4009057	B9D1	B9 domain containing 1
ILMN_27253	0.2223	1.76e-02	2597091	-315706	0.590207	CCNF	cyclin F
ILMN_9057	0.2223	1.76e-02	-2597002	-315723	-0.4141783	TXNIP	thioredoxin interacting protein
ILMN_1044	0.2223	1.76e-02	-2596614	-315795	-0.2099304	CLK3	CDC like kinase 3
ILMN_16093	0.2223	1.76e-02	-2596514	-315813	-0.2501709	SMARCD1	SWI/SNF related, matrix associated, actin dependent regulator of chromatin, subfamily d, member 1
ILMN_1260	0.2223	1.76e-02	2596487	-315819	0.6161821	WNT3	Wnt family member 3
ILMN_665	0.2223	1.76e-02	-259645	-315825	-0.2847772	WBP4	WW domain binding protein 4
ILMN_20575	0.22265	1.76e-02	-2595431	-316014	-0.3754038	PNKD	paroxysmal nonkinesigenic dyskinesia
ILMN_6772	0.22285	1.77e-02	-2594576	-316173	-0.3218761	GINM1	glycoprotein integral membrane 1
ILMN_2622	0.22285	1.77e-02	-2594164	-316249	-0.3128975	ANKRD28	ankyrin repeat domain 28
ILMN_12262	0.22285	1.77e-02	2594164	-316249	11990931	SFRP5	secreted frizzled related protein 5
ILMN_1988	0.22308	1.77e-02	-2593187	-31643	-0.319898	CPQ	carboxypeptidase Q
ILMN_12078	0.22308	1.77e-02	2592895	-316485	0.340927	UGT8	UDP glycosyltransferase 8
ILMN_3888	0.22308	1.77e-02	259282	-316499	0.3229604	SPANXD	SPANX family member D
ILMN_4905	0.22328	1.78e-02	2592107	-316631	0.4057268	VASH1	vasohibin 1
ILMN_3092	0.22342	1.78e-02	-2591538	-316736	-0.3328031	JADE3	jade family PHD finger 3
ILMN_17471	0.22372	1.78e-02	-2590618	-316907	-0.4950325	MRGPRX2	MAS related GPR family member X2
ILMN_12434	0.22439	1.79e-02	-2588951	-317216	-0.9038612	RERG	RAS like estrogen regulated growth inhibitor
ILMN_24825	0.22446	1.79e-02	-2588478	-317303	-0.2357538	SERINC1	serine incorporator 1
ILMN_2583	0.22446	1.79e-02	-2587964	-317399	-0.3598723	DOPEY2	dopey family member 2
ILMN_11051	0.22446	1.79e-02	2587938	-317403	0.3441277	AHSA1	activator of Hsp90 ATPase activity 1
ILMN_11977	0.22452	1.79e-02	-2587463	-317491	-0.3781285	CPEB3	cytoplasmic polyadenylation element binding protein 3
ILMN_13828	0.22452	1.79e-02	2587251	-317531	0.3189599	TIPRL	TOR signaling pathway regulator
ILMN_14285	0.22469	1.80e-02	-2586336	-3177	-0.347179	FAAH2	fatty acid amide hydrolase 2
ILMN_8404	0.22469	1.80e-02	-258615	-317735	-0.3036679	COX7A2L	cytochrome c oxidase subunit 7A2 like
ILMN_21039	0.22469	1.80e-02	-2585325	-317887	-0.2969799	NDUFA13	NADH:ubiquinone oxidoreductase subunit A13
ILMN_4289	0.22469	1.80e-02	2585006	-317946	0.8083926	RPS15	ribosomal protein S15
ILMN_13608	0.22469	1.81e-02	2584314	-318075	0.4719945	SMC2	structural maintenance of chromosomes 2
ILMN_14365	0.22469	1.81e-02	-2584081	-318118	-0.2807447	AK9	adenylate kinase 9
ILMN_28711	0.22469	1.81e-02	-2584005	-318132	-0.3352742	AHCTF1	AT-hook containing transcription factor 1
ILMN_2257	0.22469	1.81e-02	2583855	-31816	0.7673167	UNC5CL	unc-5 family C-terminal like
ILMN_14098	0.22469	1.81e-02	2583726	-318183	0.6130585	NDC80	NDC80, kinetochore complex component
ILMN_24208	0.22469	1.81e-02	2583724	-318184	0.3820422	PON1	paraoxonase 1
ILMN_1770	0.22469	1.81e-02	2583525	-318221	0.5522592	TACC3	transforming acidic coiled-coil containing protein 3
ILMN_29434	0.22469	1.81e-02	-2583264	-318269	-0.3003792	DLL4	delta like canonical Notch ligand 4
ILMN_26837	0.22469	1.81e-02	-2583221	-318277	-0.2712262	SYNE2	spectrin repeat containing nuclear envelope protein 2
ILMN_16544	0.22483	1.81e-02	-2582413	-318426	-0.2821584	ARMC10	armadillo repeat containing 10
ILMN_22812	0.22483	1.81e-02	2582352	-318438	0.4405314	ASZ1	ankyrin repeat, SAM and basic leucine zipper domain containing 1
ILMN_139157	0.22502	1.82e-02	2581676	-318563	0.4303879	DOCK5	dedicator of cytokinesis 5
ILMN_8337	0.22503	1.82e-02	2581373	-318619	0.4908753	CFH	complement factor H
ILMN_21980	0.22516	1.82e-02	258082	-318721	23433721	LRRC19	leucine rich repeat containing 19
ILMN_4310	0.22523	1.82e-02	-2580397	-318799	-0.7354458	COLEC12	collectin subfamily member 12
ILMN_26697	0.22526	1.82e-02	257995	-318882	0.5277815	ORC6	origin recognition complex subunit 6
ILMN_4972	0.22526	1.82e-02	-2579784	-318913	-0.3281518	HERC1	HECT and RLD domain containing E3 ubiquitin protein ligase family member 1
ILMN_4501	0.22531	1.82e-02	-2579391	-318986	-0.5049117	DCBLD2	discoidin, CUB and LCCL domain containing 2
ILMN_24152	0.22542	1.83e-02	-257889	-319078	-0.2761112	ZNF10	zinc finger protein 10
ILMN_27015	0.22573	1.83e-02	257795	-319252	0.6438863	OR10X1	olfactory receptor family 10 subfamily X member 1 (gene/pseudogene)
ILMN_12158	0.22598	1.83e-02	2576936	-31944	0.673306	SPSB1	splA/ryanodine receptor domain and SOCS box containing 1
ILMN_10414	0.22598	1.83e-02	-2576868	-319452	-0.3902384	ARHGAP21	Rho GTPase activating protein 21
ILMN_14562	0.22598	1.84e-02	-2576238	-319569	-0.3004657	MTA3	metastasis associated 1 family member 3
ILMN_11197	0.22598	1.84e-02	2575799	-31965	0.3609249	GLRX2	glutaredoxin 2
ILMN_21270	0.22598	1.84e-02	-2575657	-319676	-0.404976	ASB17	ankyrin repeat and SOCS box containing 17
ILMN_23632	0.22598	1.84e-02	-2575266	-319748	-0.2098253	TRNAU1AP	tRNA selenocysteine 1 associated protein 1
ILMN_24863	0.22598	1.84e-02	-2574901	-319816	-0.9464307	GRIA4	glutamate ionotropic receptor AMPA type subunit 4
ILMN_7722	0.22598	1.84e-02	-2574798	-319835	-0.3395728	ZNF264	zinc finger protein 264
ILMN_28349	0.22598	1.84e-02	2574744	-319845	0.6057027	SLC37A1	solute carrier family 37 member 1
ILMN_4956	0.22598	1.84e-02	-2574636	-319865	-0.3092482	MAML3	mastermind like transcriptional coactivator 3
ILMN_15343	0.22609	1.84e-02	2574112	-319962	11119985	ZNF488	zinc finger protein 488
ILMN_16662	0.22609	1.85e-02	-2573596	-320057	-0.4320055	SREBF2	sterol regulatory element binding transcription factor 2
ILMN_29138	0.22609	1.85e-02	-2573545	-320066	-0.556551	OR7D2	olfactory receptor family 7 subfamily D member 2
ILMN_696	0.22609	1.85e-02	-2573308	-32011	-0.3100287	CNTN5	contactin 5
ILMN_7429	0.2262	1.85e-02	2572803	-320204	0.2890309	BAAT	bile acid-CoA:amino acid N-acyltransferase
ILMN_16792	0.22627	1.85e-02	2572381	-320281	0.7716475	PROK2	prokineticin 2
ILMN_137977	0.22631	1.85e-02	2571807	-320388	0.6094971	ST6GALNAC4	ST6 N-acetylgalactosaminide alpha-2,6-sialyltransferase 4
ILMN_2361	0.22631	1.86e-02	2571448	-320454	0.4379037	NUDT1	nudix hydrolase 1
ILMN_13561	0.22631	1.86e-02	-2570819	-32057	-1082657	RASD1	ras related dexamethasone induced 1
ILMN_25593	0.22631	1.86e-02	-2570804	-320573	-0.303586	ZNF19	zinc finger protein 19
ILMN_26148	0.22631	1.86e-02	2570518	-320626	0.7632353	ASF1B	anti-silencing function 1B histone chaperone
ILMN_4376	0.22631	1.86e-02	2570247	-320676	0.3565933	ANKRD42	ankyrin repeat domain 42
ILMN_27748	0.22631	1.86e-02	-2570124	-320698	-0.5765672	ENPP4	ectonucleotide pyrophosphatase/phosphodiesterase 4 (putative)
ILMN_3369	0.22631	1.86e-02	-2569977	-320726	-0.2037359	TMEM30B	transmembrane protein 30B
ILMN_1333	0.22631	1.86e-02	-2569803	-320758	-0.3124697	DSTYK	dual serine/threonine and tyrosine protein kinase
ILMN_30071	0.2264	1.86e-02	2569317	-320847	0.4348715	DCAF17	DDB1 and CUL4 associated factor 17
ILMN_138070	0.2264	1.86e-02	2569055	-320896	0.7654328	C1QB	complement C1q B chain
ILMN_3424	0.22664	1.87e-02	-2567606	-321163	-0.2239714	EXOC2	exocyst complex component 2
ILMN_2363	0.22664	1.87e-02	-2567505	-321182	-0.4585673	PRTN3	proteinase 3
ILMN_21310	0.22664	1.87e-02	-2567198	-321239	-0.2542999	ATF6B	activating transcription factor 6 beta
ILMN_8463	0.22664	1.87e-02	256704	-321268	0.6447554	CLEC4A	C-type lectin domain family 4 member A
ILMN_436	0.22664	1.87e-02	-2567002	-321275	-0.5816557	MITF	melanogenesis associated transcription factor
ILMN_21528	0.22664	1.87e-02	-2566912	-321291	-0.2431673	GGNBP2	gametogenetin binding protein 2
ILMN_4198	0.22689	1.88e-02	-2566111	-321439	-0.3011164	MAGEA1	MAGE family member A1
ILMN_23959	0.22691	1.88e-02	-2565799	-321497	-0.420034	PILRB	paired immunoglobin-like type 2 receptor beta
ILMN_11291	0.22706	1.88e-02	-2565207	-321606	-0.329973	HAVCR1	hepatitis A virus cellular receptor 1
ILMN_2030	0.22726	1.88e-02	2564415	-321752	0.8751456	LRP8	LDL receptor related protein 8
ILMN_2778	0.22726	1.88e-02	2564246	-321783	0.3547398	PTGES	prostaglandin E synthase
ILMN_11636	0.22751	1.89e-02	-2563463	-321928	-0.3001056	BRMS1L	breast cancer metastasis-suppressor 1-like
ILMN_10297	0.22761	1.89e-02	-2562896	-322033	-0.2807881	ZNF20	zinc finger protein 20
ILMN_8014	0.22761	1.89e-02	-2562706	-322067	-0.4312222	SP4	Sp4 transcription factor
ILMN_23523	0.2277	1.89e-02	2562095	-32218	0.3167879	NCS1	neuronal calcium sensor 1
ILMN_10607	0.2277	1.89e-02	2561795	-322236	0.3385226	PGK1	phosphoglycerate kinase 1
ILMN_26177	0.2277	1.90e-02	-2561434	-322302	-0.2821761	RCCD1	RCC1 domain containing 1
ILMN_20797	0.2277	1.90e-02	2561412	-322306	0.3406581	IL23A	interleukin 23 subunit alpha
ILMN_138103	0.2278	1.90e-02	2560939	-322393	0.7688588	CTLA4	cytotoxic T-lymphocyte associated protein 4
ILMN_4449	0.22784	1.90e-02	-2560379	-322497	-0.2268898	SULT1C4	sulfotransferase family 1C member 4
ILMN_6255	0.22784	1.90e-02	2559772	-322609	0.4828202	SVIL	supervillin
ILMN_10020	0.22784	1.90e-02	-2559521	-322655	-0.2998202	TRPC1	transient receptor potential cation channel subfamily C member 1
ILMN_16329	0.22784	1.91e-02	-2558922	-322765	-0.254799	RAD50	RAD50 double strand break repair protein
ILMN_12416	0.22784	1.91e-02	-2558591	-322826	-0.2857833	ZNF112	zinc finger protein 112
ILMN_6363	0.22784	1.91e-02	-2558554	-322833	-0.4244157	ZNF84	zinc finger protein 84
ILMN_25878	0.22784	1.91e-02	-255814	-322909	-0.4629226	PER2	period circadian clock 2
ILMN_17964	0.22784	1.91e-02	-2557974	-32294	-0.4616126	PWWP2B	PWWP domain containing 2B
ILMN_22809	0.22784	1.91e-02	-2557914	-322951	-0.4601271
ILMN_4315	0.22784	1.91e-02	2557504	-323026	0.7835216	RAD51	RAD51 recombinase
ILMN_20833	0.22784	1.91e-02	2557373	-323051	0.2815431	VAX2	ventral anterior homeobox 2
ILMN_28733	0.22784	1.91e-02	-2557283	-323067	-0.4102852	DEFB106A	defensin beta 106A
ILMN_23051	0.22784	1.91e-02	-2557004	-323119	-0.5083143	GALNT6	polypeptide N-acetylgalactosaminyltransferase 6
ILMN_27763	0.22784	1.92e-02	-2556487	-323214	-0.3475639	NFIA	nuclear factor I A
ILMN_17950	0.22784	1.92e-02	2556354	-323238	0.573005	C17orf53	chromosome 17 open reading frame 53
ILMN_138451	0.22784	1.92e-02	2556297	-323249	0.4610768	FAM91A1	family with sequence similarity 91 member A1
ILMN_18907	0.22784	1.92e-02	-255623	-323261	-0.4655351	IL27	interleukin 27
ILMN_28941	0.2281	1.92e-02	-2555376	-323419	-0.2600834	GTPBP2	GTP binding protein 2
ILMN_15612	0.2281	1.92e-02	-2554914	-323504	-0.2287249	ZMYM2	zinc finger MYM-type containing 2
ILMN_4147	0.2281	1.92e-02	255466	-32355	0.3380849	NUP37	nucleoporin 37
ILMN_4945	0.2281	1.92e-02	-2554518	-323577	-0.3664041	PCMTD2	protein-L-isoaspartate (D-aspartate) O-methyltransferase domain containing 2
ILMN_25528	0.2281	1.92e-02	-2554299	-323617	-0.2826862	PLPPR1	phospholipid phosphatase related 1
ILMN_23535	0.2281	1.93e-02	2553932	-323685	0.4090102	BID	BH3 interacting domain death agonist
ILMN_5064	0.2281	1.93e-02	255381	-323707	0.3069909	SAMD4A	sterile alpha motif domain containing 4A
ILMN_4787	0.22811	1.93e-02	2553248	-32381	11327422	PCDH20	protocadherin 20
ILMN_10656	0.22811	1.93e-02	-2553234	-323813	-0.2443346	SUPT3H	SPT3 homolog, SAGA and STAGA complex component
ILMN_19901	0.22852	1.93e-02	-2552122	-324018	-0.2602874	ARHGEF15	Rho guanine nucleotide exchange factor 15
ILMN_3861	0.22895	1.94e-02	-2550979	-324228	-0.3616847	FGF12	fibroblast growth factor 12
ILMN_4246	0.22922	1.94e-02	-2550148	-324381	-0.3357183	PCBP4	poly(rC) binding protein 4
ILMN_24362	0.22923	1.94e-02	-2549515	-324498	-0.2938964	PTPRJ	protein tyrosine phosphatase, receptor type J
ILMN_2483	0.22923	1.94e-02	2549442	-324511	0.8539924	MCM10	minichromosome maintenance 10 replication initiation factor
ILMN_25781	0.22923	1.95e-02	2549174	-32456	0.7771152	CDC45	cell division cycle 45
ILMN_23524	0.22923	1.95e-02	2549062	-324581	0.2974667	KRT16	keratin 16
ILMN_9048	0.22931	1.95e-02	-2548632	-32466	-40889759	DAZ3	deleted in azoospermia 3
ILMN_138319	0.22931	1.95e-02	-2548358	-324711	-0.2700115	FKRP	fukutin related protein
ILMN_137378	0.22979	1.95e-02	-2547103	-324941	-0.244298	POLR2C	RNA polymerase II subunit C
ILMN_29378	0.22988	1.96e-02	-2546662	-325023	-0.4392699	DCAF8L1	DDB1 and CUL4 associated factor 8 like 1
ILMN_15654	0.22993	1.96e-02	2545798	-325181	0.2403497	TCF7	transcription factor 7 (T-cell specific, HMG-box)
ILMN_26815	0.22993	1.96e-02	-2545482	-32524	-0.483877	PODXL2	podocalyxin like 2
ILMN_3150	0.22993	1.96e-02	2545256	-325281	0.4705081
ILMN_12053	0.22993	1.96e-02	2545144	-325302	0.2576305	RASL10B	RAS like family 10 member B
ILMN_20479	0.22993	1.96e-02	-2545129	-325304	-1944795	SIGLEC11	sialic acid binding Ig like lectin 11
ILMN_18864	0.22993	1.96e-02	254495	-325337	0.4757249
ILMN_9695	0.22998	1.96e-02	-2544573	-325407	-0.3582171	SCMH1	sex comb on midleg homolog 1 (Drosophila)
ILMN_23396	0.23009	1.97e-02	2543973	-325517	0.9132091	EBI3	Epstein-Barr virus induced 3
ILMN_10299	0.23009	1.97e-02	2543814	-325546	0.5809994	KIAA1524	KIAA1524
ILMN_20465	0.2302	1.97e-02	2543202	-325659	0.5010508	PRC1	protein regulator of cytokinesis 1
ILMN_19910	0.2302	1.97e-02	-2542954	-325704	-0.3114092
ILMN_6013	0.2302	1.97e-02	-2542408	-325805	-0.3339901	LRRC55	leucine rich repeat containing 55
ILMN_8160	0.2302	1.97e-02	-2542401	-325806	-0.3117083	TGM4	transglutaminase 4
ILMN_641	0.2302	1.97e-02	-254216	-32585	-0.4539841	C1QTNF3	C1q and tumor necrosis factor related protein 3
ILMN_21715	0.2302	1.98e-02	2541906	-325897	0.6512777	LAMP3	lysosomal associated membrane protein 3
ILMN_5374	0.2302	1.98e-02	-2541311	-326006	-0.2374186	GNPTAB	N-acetylglucosamine-1-phosphate transferase alpha and beta subunits
ILMN_16062	0.2302	1.98e-02	2541061	-326052	0.9572648	DENND1A	DENN domain containing 1A
ILMN_2982	0.2302	1.98e-02	2540416	-326171	0.3170582	TBL3	transducin beta like 3
ILMN_14240	0.2302	1.98e-02	-2540296	-326193	-0.2289442	PITHD1	PITH domain containing 1
ILMN_18234	0.2302	1.98e-02	-2539989	-326249	-0.2761839	HTR2A	5-hydroxytryptamine receptor 2A
ILMN_14453	0.2302	1.99e-02	-2539706	-326301	-0.4088685	RAB4A	RAB4A, member RAS oncogene family
ILMN_14971	0.2302	1.99e-02	2539444	-326349	0.3914852	ASB5	ankyrin repeat and SOCS box containing 5
ILMN_15502	0.2302	1.99e-02	2539132	-326406	0.9528201	S100A10	S100 calcium binding protein A10
ILMN_3945	0.2302	1.99e-02	-2538915	-326446	-0.4506024	PLCB1	phospholipase C beta 1
ILMN_5102	0.2302	1.99e-02	-2538889	-326451	-0.3486002	RANGRF	RAN guanine nucleotide release factor
ILMN_17345	0.2302	1.99e-02	-253863	-326499	-0.3424173	NDFIP1	Nedd4 family interacting protein 1
ILMN_23885	0.2302	1.99e-02	-2538256	-326567	-0.4384333	SORBS3	sorbin and SH3 domain containing 3
ILMN_15385	0.2302	1.99e-02	-2538162	-326585	-0.3054378	TPR	translocated promoter region, nuclear basket protein
ILMN_1799	0.2302	1.99e-02	-2537724	-326665	-0.3773346	GSAP	gamma-secretase activating protein
ILMN_17784	0.2302	1.99e-02	2537666	-326676	0.3974235	RASL11A	RAS like family 11 member A
ILMN_923	0.2302	2.00e-02	-253673	-326848	-0.8130067	CCL11	C-C motif chemokine ligand 11
ILMN_6713	0.2302	2.00e-02	-2536283	-32693	-0.2709959	DYNLRB1	dynein light chain roadblock-type 1
ILMN_3078	0.2302	2.00e-02	-2536156	-326953	-0.3893577	MCTP1	multiple C2 and transmembrane domain containing 1
ILMN_24094	0.2302	2.00e-02	2536131	-326958	0.562992	DAPP1	dual adaptor of phosphotyrosine and 3-phosphoinositides 1
ILMN_24167	0.2302	2.00e-02	2535979	-326986	0.5886995	PLAU	plasminogen activator, urokinase
ILMN_20030	0.2302	2.00e-02	-253546	-327081	-0.3930844	NEUROG2	neurogenin 2
ILMN_14680	0.2302	2.01e-02	2535017	-327162	0.2490683	LECT1	leukocyte cell derived chemotaxin 1
ILMN_20441	0.2302	2.01e-02	-2534859	-327191	-0.6753136	SLC43A1	solute carrier family 43 member 1
ILMN_6470	0.2302	2.01e-02	2534722	-327216	0.6285053	CEP55	centrosomal protein 55
ILMN_25969	0.2302	2.01e-02	2534546	-327248	0.5754196	KIF2C	kinesin family member 2C
ILMN_13316	0.2302	2.01e-02	-2534471	-327262	-0.2806582	ASB6	ankyrin repeat and SOCS box containing 6
ILMN_20543	0.2302	2.01e-02	-2533991	-32735	-0.2657013	HELZ	helicase with zinc finger
ILMN_18853	0.2302	2.01e-02	2533788	-327388	0.2954558	FAM199X	family with sequence similarity 199, X-linked
ILMN_137330	0.2302	2.01e-02	-2533355	-327467	-0.4054713	HHLA3	HERV-H LTR-associating 3
ILMN_24054	0.2302	2.01e-02	-2533332	-327471	-0.6085711	COBL	cordon-bleu WH2 repeat protein
ILMN_22534	0.2302	2.01e-02	2533318	-327474	0.2355615	TMEM183A	transmembrane protein 183A
ILMN_6969	0.2302	2.01e-02	-2533084	-327517	-0.267892	MAML1	mastermind like transcriptional coactivator 1
ILMN_18536	0.2302	2.01e-02	-2532955	-32754	-0.2573679	SGCB	sarcoglycan beta
ILMN_21768	0.2302	2.01e-02	-2532951	-327541	-0.2955152	IKZF4	IKAROS family zinc finger 4
ILMN_15623	0.2302	2.02e-02	-2532665	-327594	-0.3551467	DNMBP	dynamin binding protein
ILMN_12138	0.2302	2.02e-02	-2532452	-327633	-0.6593663
ILMN_15560	0.2302	2.02e-02	-2532234	-327673	-0.1961065	AAR2	AAR2 splicing factor homolog
ILMN_2624	0.23021	2.02e-02	2531956	-327724	0.3443848	KRTAP4-12	keratin associated protein 4-12
ILMN_2688	0.23055	2.02e-02	2531002	-327899	0.7284002	GDF15	growth differentiation factor 15
ILMN_22863	0.23114	2.03e-02	-2529547	-328166	-0.2152327	RALY	RALY heterogeneous nuclear ribonucleoprotein
ILMN_10694	0.23156	2.03e-02	2528287	-328396	0.3463933	OR11L1	olfactory receptor family 11 subfamily L member 1
ILMN_139141	0.23156	2.03e-02	-2528114	-328428	-0.4394747	CCND1	cyclin D1
ILMN_139203	0.23156	2.04e-02	-25279	-328467	-0.2390498	ZNF384	zinc finger protein 384
ILMN_29656	0.23187	2.04e-02	-2526916	-328648	-0.282	NEUROD2	neuronal differentiation 2
ILMN_4559	0.23187	2.04e-02	-2526761	-328676	-0.2439516	IFT27	intraflagellar transport 27
ILMN_24830	0.23199	2.04e-02	2526117	-328794	0.4972075	COL7A1	collagen type VII alpha 1 chain
ILMN_20332	0.23199	2.05e-02	2525672	-328876	0.4480048	AVP	arginine vasopressin
ILMN_12449	0.23199	2.05e-02	2525665	-328877	0.378609	CHST2	carbohydrate sulfotransferase 2
ILMN_8581	0.23199	2.05e-02	-2525337	-328937	-0.3052591	SERGEF	secretion regulating guanine nucleotide exchange factor
ILMN_13516	0.23199	2.05e-02	-2525221	-328958	-0.5991607	PKN1	protein kinase N1
ILMN_26221	0.23208	2.05e-02	252477	-329041	0.7109513	SLAMF8	SLAM family member 8
ILMN_18411	0.23221	2.05e-02	-2523898	-329201	-0.3182647	OPHN1	oligophrenin 1
ILMN_25679	0.23221	2.05e-02	-2523832	-329213	-0.2612789	MOS	v-mos Moloney murine sarcoma viral oncogene homolog
ILMN_7172	0.23221	2.06e-02	-2523408	-32929	-0.2857584	MTFR1	mitochondrial fission regulator 1
ILMN_26230	0.23221	2.06e-02	-2523348	-329302	-0.397703	SLC22A15	solute carrier family 22 member 15
ILMN_1572	0.23221	2.06e-02	252322	-329325	0.3495844	MANEAL	mannosidase endo-alpha like
ILMN_6282	0.23259	2.06e-02	-2522188	-329514	-0.2297135	UBE2D3	ubiquitin conjugating enzyme E2 D3
ILMN_20604	0.23267	2.06e-02	2521766	-329591	0.271371	COPB2	coatomer protein complex subunit beta 2
ILMN_3407	0.23289	2.07e-02	2520947	-329741	0.6112815	MCM4	minichromosome maintenance complex component 4
ILMN_16593	0.23289	2.07e-02	-2520791	-32977	-0.2398088	C16orf54	chromosome 16 open reading frame 54
ILMN_1186	0.23289	2.07e-02	-2520549	-329814	-0.2880905	KLK9	kallikrein related peptidase 9
ILMN_27809	0.2335	2.07e-02	-2519058	-330087	-38109598	DAZ4	deleted in azoospermia 4
ILMN_12660	0.23354	2.08e-02	-2518725	-330148	-0.7319555	PITPNC1	phosphatidylinositol transfer protein, cytoplasmic 1
ILMN_25320	0.23358	2.08e-02	2518236	-330237	0.3177924	IL1A	interleukin 1 alpha
ILMN_19682	0.23358	2.08e-02	2517914	-330296	0.3882304	LYSMD2	LysM domain containing 2
ILMN_138252	0.23358	2.08e-02	2517738	-330328	0.3832479	SNRPF	small nuclear ribonucleoprotein polypeptide F
ILMN_139335	0.23358	2.08e-02	-2517458	-33038	-0.2541421	TRPS1	transcriptional repressor GATA binding 1
ILMN_16440	0.23358	2.08e-02	-2517344	-3304	-0.8413284	PLCL1	phospholipase C like 1
ILMN_14661	0.23363	2.08e-02	2516987	-330466	0.9498557	G6PC	glucose-6-phosphatase catalytic subunit
ILMN_6992	0.23371	2.09e-02	-2516426	-330568	-0.238052	BBC3	BCL2 binding component 3
ILMN_9969	0.23371	2.09e-02	-2516319	-330588	-0.3115441	FGF21	fibroblast growth factor 21
ILMN_15005	0.2338	2.09e-02	2515706	-3307	0.2893569	PPP1R27	protein phosphatase 1 regulatory subunit 27
ILMN_28491	0.2338	2.09e-02	2515617	-330716	10207289	SAA1	serum amyloid A1
ILMN_8846	0.2338	2.09e-02	-2515283	-330777	-0.2567244	TRAF6	TNF receptor associated factor 6
ILMN_491	0.2338	2.09e-02	-2514838	-330859	-0.4492838	SLC22A23	solute carrier family 22 member 23
ILMN_12453	0.2338	2.10e-02	-2513772	-331054	-0.2698457	MAP2K5	mitogen-activated protein kinase kinase 5
ILMN_25097	0.2338	2.10e-02	2513276	-331145	0.9071449	EMP1	epithelial membrane protein 1
ILMN_21858	0.2338	2.10e-02	-2513256	-331148	-0.3077786	ANK3	ankyrin 3, node of Ranvier (ankyrin G)
ILMN_10859	0.2338	2.10e-02	-2513252	-331149	-0.5882774	TBC1D4	TBC1 domain family member 4
ILMN_1681	0.2338	2.10e-02	-2512975	-331199	-0.2761266	DIS3	DIS3 homolog, exosome endoribonuclease and 3'-5' exoribonuclease
ILMN_13428	0.2338	2.10e-02	-2512924	-331209	-0.406128	PMP2	peripheral myelin protein 2
ILMN_23556	0.2338	2.10e-02	-2512908	-331212	-11632719	SPINK7	serine peptidase inhibitor, Kazal type 7 (putative)
ILMN_14232	0.2338	2.10e-02	-2512366	-331311	-0.5624077	PIGN	phosphatidylinositol glycan anchor biosynthesis class N
ILMN_27191	0.2338	2.10e-02	-2512232	-331335	-0.5243863
ILMN_6956	0.2338	2.11e-02	-2511626	-331446	-10961547	SLC4A2	solute carrier family 4 member 2
ILMN_11012	0.2338	2.11e-02	2511597	-331451	0.3619579	CLDN12	claudin 12
ILMN_11103	0.2338	2.11e-02	2511265	-331512	0.3245162	TMEM2	transmembrane protein 2
ILMN_23606	0.2338	2.11e-02	2511102	-331542	0.1925807	MAGEC1	MAGE family member C1
ILMN_2132	0.2338	2.11e-02	-2510865	-331585	-0.3129583	LARP4	La ribonucleoprotein domain family member 4
ILMN_19633	0.2338	2.11e-02	-251073	-33161	-0.6041348	PM20D1	peptidase M20 domain containing 1
ILMN_12288	0.2338	2.11e-02	-2510521	-331648	-0.527976	CCDC146	coiled-coil domain containing 146
ILMN_2384	0.2338	2.11e-02	2510515	-331649	0.2663769	TRAIP	TRAF interacting protein
ILMN_20337	0.2338	2.11e-02	-2510404	-331669	-0.2409569	ZNF148	zinc finger protein 148
ILMN_25081	0.2338	2.11e-02	-2509917	-331758	-0.4525706	AES	amino-terminal enhancer of split
ILMN_7449	0.2338	2.11e-02	-2509902	-331761	-0.4856611	RSAD1	radical S-adenosyl methionine domain containing 1
ILMN_25213	0.2338	2.12e-02	2509763	-331786	0.2316668	PTPN6	protein tyrosine phosphatase, non-receptor type 6
ILMN_26225	0.23381	2.12e-02	-2509495	-331835	-0.3170874	FAM168B	family with sequence similarity 168 member B
ILMN_18118	0.23385	2.12e-02	-2508942	-331936	-0.4310871	ERMP1	endoplasmic reticulum metallopeptidase 1
ILMN_24861	0.23385	2.12e-02	-2508888	-331946	-0.3793384	PIKFYVE	phosphoinositide kinase, FYVE-type zinc finger containing
ILMN_22531	0.23423	2.12e-02	-2507885	-33213	-0.5404704	LRRFIP1	LRR binding FLII interacting protein 1
ILMN_22805	0.23448	2.13e-02	-250712	-332269	-11679894	SLC26A7	solute carrier family 26 member 7
ILMN_29225	0.23475	2.13e-02	-2506292	-33242	-0.2766165	LAMP2	lysosomal associated membrane protein 2
ILMN_3335	0.23475	2.13e-02	2505889	-332494	0.8028029	CDC42EP2	CDC42 effector protein 2
ILMN_14916	0.23475	2.13e-02	250563	-332541	0.4656011
ILMN_29423	0.23475	2.13e-02	-2505565	-332553	-0.2605481	USP20	ubiquitin specific peptidase 20
ILMN_15876	0.23484	2.14e-02	-2505141	-332631	-0.3016184	SLC26A5	solute carrier family 26 member 5
ILMN_5443	0.23549	2.14e-02	-2503584	-332915	-0.3396964
ILMN_4334	0.23572	2.15e-02	2502578	-333098	0.3354055	CD300LF	CD300 molecule like family member f
ILMN_29690	0.23572	2.15e-02	-2502518	-333109	-0.4352126	HIPK2	homeodomain interacting protein kinase 2
ILMN_14007	0.23572	2.15e-02	2502363	-333137	0.4617283	CTSC	cathepsin C
ILMN_9637	0.23598	2.15e-02	-2501388	-333315	-0.5994337	MYOT	myotilin
ILMN_21165	0.23598	2.15e-02	-2501098	-333368	-0.4247768	KLF11	Kruppel like factor 11
ILMN_23092	0.23598	2.15e-02	2501093	-333369	0.9384369	NAGS	N-acetylglutamate synthase
ILMN_26929	0.23674	2.16e-02	2499306	-333695	0.5201196	ADCY3	adenylate cyclase 3
ILMN_15543	0.23689	2.17e-02	-2498763	-333794	-0.2354992	DUSP9	dual specificity phosphatase 9
ILMN_3656	0.23697	2.17e-02	2498355	-333868	0.5744509	HELLS	helicase, lymphoid-specific
ILMN_25563	0.23746	2.17e-02	-2496699	-33417	-0.343349	KLRF1	killer cell lectin like receptor F1
ILMN_6275	0.23746	2.18e-02	2496345	-334235	0.303944	PSIP1	PC4 and SFRS1 interacting protein 1
ILMN_6505	0.23746	2.18e-02	-2496249	-334252	-0.342016	TNNI2	troponin I2, fast skeletal type
ILMN_14804	0.23746	2.18e-02	2496194	-334262	0.9933853	PRAM1	PML-RARA regulated adaptor molecule 1
ILMN_26087	0.23746	2.18e-02	-2496116	-334276	-0.213434	SPEF2	sperm flagellar 2
ILMN_28535	0.23754	2.18e-02	2495699	-334352	0.2769648	UBE2D3	ubiquitin conjugating enzyme E2 D3
ILMN_6676	0.23754	2.18e-02	-2495464	-334395	-0.3379089	SRCIN1	SRC kinase signaling inhibitor 1
ILMN_1423	0.23754	2.18e-02	2495213	-334441	0.3297732	FGF8	fibroblast growth factor 8
ILMN_12806	0.23757	2.18e-02	-2494904	-334497	-0.3029576	NUAK1	NUAK family kinase 1
ILMN_21618	0.23762	2.18e-02	2494548	-334562	0.4354132	MYH13	myosin heavy chain 13
ILMN_10581	0.23792	2.19e-02	2493702	-334716	0.3772684	OR7G3	olfactory receptor family 7 subfamily G member 3
ILMN_3781	0.23832	2.19e-02	2492388	-334956	11845453	IL32	interleukin 32
ILMN_3319	0.23832	2.20e-02	-2491987	-335029	-0.739719	LRIG1	leucine rich repeats and immunoglobulin like domains 1
ILMN_20784	0.23832	2.20e-02	-2491619	-335096	-0.2368216	TP53RK	TP53 regulating kinase
ILMN_13514	0.23832	2.20e-02	-24916	-335099	-0.6662804
ILMN_18789	0.23832	2.20e-02	2491479	-335121	0.7795133	ASS1	argininosuccinate synthase 1
ILMN_26893	0.23832	2.20e-02	-2491421	-335132	-0.322778	CCDC13	coiled-coil domain containing 13
ILMN_7318	0.23839	2.20e-02	-2490845	-335236	-0.2464433	ARRB1	arrestin beta 1
ILMN_6076	0.23839	2.20e-02	-249078	-335248	-0.251622	DET1	de-etiolated homolog 1 (Arabidopsis)
ILMN_10450	0.23843	2.21e-02	2490146	-335364	0.3350327	MMS22L	MMS22 like, DNA repair protein
ILMN_11232	0.23843	2.21e-02	2490101	-335372	0.333483	TLL2	tolloid like 2
ILMN_5709	0.23843	2.21e-02	-2489873	-335413	-0.3187922	SMARCC2	SWI/SNF related, matrix associated, actin dependent regulator of chromatin subfamily c member 2
ILMN_29166	0.23843	2.21e-02	-2489699	-335445	-0.1921034	MARCH7	membrane associated ring-CH-type finger 7
ILMN_6815	0.23848	2.21e-02	248919	-335538	0.3089746	SLC25A46	solute carrier family 25 member 46
ILMN_1034	0.23848	2.21e-02	2488672	-335632	0.8062873	SERPINA1	serpin family A member 1
ILMN_7413	0.23848	2.21e-02	248847	-335669	0.4770112	TTF2	transcription termination factor 2
ILMN_3779	0.23848	2.21e-02	2488367	-335687	0.5596866	STX11	syntaxin 11
ILMN_18699	0.23848	2.21e-02	-2488095	-335737	-0.5052702	SIT1	signaling threshold regulating transmembrane adaptor 1
ILMN_26527	0.23848	2.22e-02	-2487833	-335785	-0.2492983	NAA60	N(alpha)-acetyltransferase 60, NatF catalytic subunit
ILMN_18172	0.23848	2.22e-02	2487323	-335877	0.9595359	HLA-DRB4	major histocompatibility complex, class II, DR beta 4
ILMN_19972	0.23848	2.22e-02	2487277	-335886	15218528	CLDN2	claudin 2
ILMN_11513	0.23848	2.22e-02	-2487256	-33589	-0.4977967	SDPR	serum deprivation response
ILMN_28907	0.23848	2.22e-02	-2487137	-335911	-0.2776144	TBL1Y	transducin (beta)-like 1, Y-linked
ILMN_26951	0.23848	2.22e-02	2486879	-335958	0.5737911	FCER1G	Fc fragment of IgE receptor Ig
ILMN_23209	0.23859	2.22e-02	-2486066	-336106	-0.8247275	DPT	dermatopontin
ILMN_29081	0.23859	2.23e-02	-2485895	-336137	-0.4542346	ADI1	acireductone dioxygenase 1
ILMN_1061	0.23859	2.23e-02	-2485043	-336292	-0.2623985	REEP4	receptor accessory protein 4
ILMN_20473	0.23859	2.23e-02	2485021	-336296	0.2082854	KRT6A	keratin 6A
ILMN_14953	0.23859	2.23e-02	2485004	-336299	0.375967	DNAL1	dynein axonemal light chain 1
ILMN_2438	0.23859	2.23e-02	-2484536	-336384	-0.3926705	FAM19A2	family with sequence similarity 19 member A2, C-C motif chemokine like
ILMN_13258	0.23859	2.23e-02	2484157	-336453	0.3769116	HADH	hydroxyacyl-CoA dehydrogenase
ILMN_18395	0.23859	2.23e-02	-2484018	-336478	-0.4073086	ATP6V1H	ATPase H+ transporting V1 subunit H
ILMN_19990	0.23859	2.23e-02	2483968	-336488	0.4871221	HADHA	hydroxyacyl-CoA dehydrogenase/3-ketoacyl-CoA thiolase/enoyl-CoA hydratase (trifunctional protein), alpha subunit
ILMN_20484	0.23859	2.24e-02	2483318	-336606	0.520673	RNASEH2A	ribonuclease H2 subunit A
ILMN_6487	0.23859	2.24e-02	2483266	-336615	0.3614556	BBS7	Bardet-Biedl syndrome 7
ILMN_13705	0.23859	2.24e-02	-2483167	-336633	-0.225212
ILMN_11932	0.23859	2.24e-02	-2483	-336663	-0.4584048	SLITRK5	SLIT and NTRK like family member 5
ILMN_8166	0.23859	2.24e-02	-2482963	-33667	-0.5558417	SYNJ2BP	synaptojanin 2 binding protein
ILMN_1251	0.23859	2.24e-02	2482521	-336751	0.4387832	SFR1	SWI5 dependent homologous recombination repair protein 1
ILMN_20290	0.23859	2.24e-02	-2482471	-33676	-0.3422941	RNF44	ring finger protein 44
ILMN_2339	0.23859	2.24e-02	-2482432	-336767	-0.2329167	ZNF16	zinc finger protein 16
ILMN_5645	0.23859	2.24e-02	-2482127	-336822	-0.2838768	IRF2BP2	interferon regulatory factor 2 binding protein 2
ILMN_13015	0.23859	2.24e-02	-2481937	-336857	-0.3117964	TPD52L1	tumor protein D52-like 1
ILMN_21854	0.23859	2.24e-02	2481746	-336891	0.4787985	CDC6	cell division cycle 6
ILMN_14464	0.23878	2.25e-02	2480844	-337055	0.5829562	SGO1	shugoshin 1
ILMN_29503	0.23878	2.25e-02	-2480372	-337141	-0.388404
ILMN_22272	0.23878	2.26e-02	-2479504	-337299	-0.7049727	PRSS23	protease, serine 23
ILMN_139056	0.23878	2.26e-02	-2479387	-33732	-0.3509013	KIAA0430	KIAA0430
ILMN_7729	0.23878	2.26e-02	-2479047	-337382	-0.9079574	RERGL	RERG like
ILMN_22716	0.23878	2.26e-02	-2478996	-337391	-0.2568692	ZNF721	zinc finger protein 721
ILMN_29282	0.23878	2.26e-02	2478608	-337461	0.2795159	SIGLECL1	SIGLEC family like 1
ILMN_28456	0.23878	2.26e-02	2478569	-337468	0.3835259	DNAJC9	DnaJ heat shock protein family (Hsp40) member C9
ILMN_5452	0.23878	2.26e-02	2477749	-337617	0.3140181	C2orf48	chromosome 2 open reading frame 48
ILMN_995	0.23878	2.26e-02	2477733	-33762	0.2658573	EXOSC3	exosome component 3
ILMN_18200	0.23878	2.26e-02	2477703	-337626	0.5902061	OIP5	Opa interacting protein 5
ILMN_3475	0.23878	2.26e-02	2477669	-337632	0.4666877	ZWILCH	zwilch kinetochore protein
ILMN_30362	0.23878	2.26e-02	-2477621	-337641	-0.3234768	F8	coagulation factor VIII
ILMN_19616	0.23878	2.26e-02	-2477591	-337646	-0.4696081	SMPDL3B	sphingomyelin phosphodiesterase acid like 3B
ILMN_19955	0.23878	2.26e-02	2477511	-337661	0.3909437	SMR3A	submaxillary gland androgen regulated protein 3A
ILMN_12016	0.23878	2.27e-02	-2476934	-337765	-0.2529487	HMG20A	high mobility group 20A
ILMN_15148	0.23878	2.27e-02	2476211	-337897	0.5450388	MS4A7	membrane spanning 4-domains A7
ILMN_29402	0.23878	2.27e-02	-2476065	-337923	-0.517044	FGA	fibrinogen alpha chain
ILMN_138972	0.23878	2.27e-02	-2475825	-337967	-0.4916717	B3GALNT1	beta-1,3-N-acetylgalactosaminyltransferase 1 (globoside blood group)
ILMN_11534	0.23878	2.27e-02	-2475629	-338002	-0.3170042	DAAM1	dishevelled associated activator of morphogenesis 1
ILMN_11883	0.23878	2.27e-02	-2475613	-338005	-0.362229	DPM3	dolichyl-phosphate mannosyltransferase subunit 3
ILMN_11942	0.23878	2.27e-02	2475598	-338008	0.4404111	BROX	BRO1 domain and CAAX motif containing
ILMN_3904	0.23878	2.27e-02	-247555	-338017	-0.4862553
ILMN_13181	0.23878	2.27e-02	-2475442	-338036	-0.2410065	UVRAG	UV radiation resistance associated
ILMN_4879	0.23878	2.28e-02	2475297	-338063	0.7452381	LYZ	lysozyme
ILMN_4623	0.23912	2.28e-02	2474365	-338232	0.8680485	MYEOV	myeloma overexpressed
ILMN_5668	0.23947	2.28e-02	2473447	-338398	0.34517	USP17L2	ubiquitin specific peptidase 17-like family member 2
ILMN_5887	0.23952	2.29e-02	-2472706	-338533	-0.3064731	RHD	Rh blood group D antigen
ILMN_28293	0.23952	2.29e-02	-2472038	-338654	-0.7162557	HIST2H2BE	histone cluster 2, H2be
ILMN_14756	0.23952	2.29e-02	2471924	-338675	0.3842638
ILMN_22886	0.23952	2.29e-02	-2471787	-338699	-0.591089	RNF130	ring finger protein 130
ILMN_1748	0.23952	2.29e-02	2471737	-338709	0.4441013	PSRC1	proline and serine rich coiled-coil 1
ILMN_26357	0.23952	2.29e-02	2471683	-338718	0.4729243	PGAM1	phosphoglycerate mutase 1
ILMN_1227	0.23952	2.29e-02	-2471517	-338748	-0.3588051	ATG13	autophagy related 13
ILMN_2229	0.23952	2.29e-02	-2471256	-338796	-0.3418614	POTEA	POTE ankyrin domain family member A
ILMN_15283	0.23952	2.30e-02	-2471179	-33881	-0.2474549	FOXO3	forkhead box O3
ILMN_760	0.2396	2.30e-02	247071	-338895	0.3388635	TRIM5	tripartite motif containing 5
ILMN_8178	0.2396	2.30e-02	24704	-338951	0.4419474	ALDH1B1	aldehyde dehydrogenase 1 family member B1
ILMN_12503	0.2396	2.30e-02	247029	-338971	0.6305008	LDHC	lactate dehydrogenase C
ILMN_138873	0.23979	2.30e-02	-2469467	-33912	-0.4227409	PHYH	phytanoyl-CoA 2-hydroxylase
ILMN_28796	0.23979	2.30e-02	-2469429	-339127	-0.5591131	ABTB1	ankyrin repeat and BTB domain containing 1
ILMN_8024	0.2398	2.30e-02	-246918	-339172	-0.7466701	ARHGAP24	Rho GTPase activating protein 24
ILMN_26889	0.23993	2.31e-02	-2468687	-339262	-0.544669	MAGIX	MAGI family member, X-linked
ILMN_13460	0.24011	2.31e-02	-2468086	-33937	-0.7953711	VANGL2	VANGL planar cell polarity protein 2
ILMN_10151	0.24018	2.31e-02	-2467705	-339439	-0.3440252	ZSCAN9	zinc finger and SCAN domain containing 9
ILMN_12226	0.24019	2.31e-02	-2467445	-339487	-0.4080064	MYCT1	myc target 1
ILMN_13686	0.24031	2.32e-02	-2466033	-339742	-11606231	MAST4	microtubule associated serine/threonine kinase family member 4
ILMN_26093	0.24031	2.32e-02	2466014	-339746	0.5726613	DNAJC3	DnaJ heat shock protein family (Hsp40) member C3
ILMN_25857	0.24031	2.32e-02	2465976	-339753	0.8805892	IRAK3	interleukin 1 receptor associated kinase 3
ILMN_10755	0.24031	2.32e-02	-246594	-339759	-20785517	CKB	creatine kinase B
ILMN_20213	0.24031	2.32e-02	-2465834	-339778	-0.284567	PDS5B	PDS5 cohesin associated factor B
ILMN_19451	0.24031	2.32e-02	-2465781	-339788	-0.3488793	ZNF605	zinc finger protein 605
ILMN_14704	0.24033	2.32e-02	-2465493	-33984	-3341064	EIF1AY	eukaryotic translation initiation factor 1A, Y-linked
ILMN_8923	0.24077	2.33e-02	-246407	-340098	-0.2750738	ATP6V0E1	ATPase H+ transporting V0 subunit e1
ILMN_13133	0.24077	2.33e-02	-2463765	-340153	-0.2421615	IGBP1	immunoglobulin (CD79A) binding protein 1
ILMN_16848	0.24077	2.34e-02	-2462969	-340297	-0.2672524	NAIF1	nuclear apoptosis inducing factor 1
ILMN_15499	0.24077	2.34e-02	2462821	-340324	0.2994384	DEFB121	defensin beta 121
ILMN_10394	0.24077	2.34e-02	2462728	-340341	0.3585492	SH3GLB1	SH3 domain containing GRB2 like endophilin B1
ILMN_138549	0.24077	2.34e-02	2462671	-340351	0.4224372	B3GNT2	UDP-GlcNAc:betaGal beta-1,3-N-acetylglucosaminyltransferase 2
ILMN_137411	0.24077	2.34e-02	2462481	-340386	0.4007714	ATP6V0B	ATPase H+ transporting V0 subunit b
ILMN_10464	0.24077	2.34e-02	2462071	-34046	0.5090548	THEG	theg spermatid protein
ILMN_16923	0.24077	2.34e-02	2461834	-340503	0.6322681	CTSK	cathepsin K
[truncated: 18,590 more rows]

## Sheet: GSE60427
ID	adj.P.Val	P.Value	t	B	logFC	SPOT_ID	GB_ACC
A_23_P257815	1.30e-09	6.71e-14	126299381	213597042	36812648	A_23_P257815	NM_005582
A_23_P17065	1.30e-09	7.19e-14	125975319	212965201	464392829	A_23_P17065	NM_004591
A_19_P00322705	1.30e-09	7.70e-14	12564803	212325699	266885948	A_19_P00322705	NR_003491
A_24_P319647	1.73e-09	1.37e-13	122935266	206971819	378187122	A_24_P319647	NM_030764
A_32_P121085	5.42e-09	7.41e-13	115218103	191209657	277793992	A_32_P121085	NM_001144875
A_23_P7144	5.42e-09	7.92e-13	114922977	190590928	43314977	A_23_P7144	NM_001511
A_33_P3390172	5.42e-09	8.45e-13	114632395	189980562	354777708	A_33_P3390172	NM_001145271
A_23_P113572	5.42e-09	8.56e-13	114572057	189853676	524655982	A_23_P113572	NM_001770
A_23_P160751	7.69e-09	1.43e-12	112302449	185044545	357063365	A_23_P160751	NM_030764
A_33_P3422253	7.69e-09	1.52e-12	112031513	184465699	329426497	A_33_P3422253	BM477328
A_23_P201211	7.70e-09	1.67e-12	111603967	183550187	394960514	A_23_P201211	NM_031281
A_23_P315364	8.49e-09	2.09e-12	110623993	181442159	368726036	A_23_P315364	NM_002089
A_24_P77082	8.49e-09	2.18e-12	110447404	181060871	314761951	A_24_P77082	NM_003679
A_23_P145096	9.09e-09	2.51e-12	109826413	179716586	365977608	A_23_P145096	NM_005084
A_33_P3253687	1.29e-08	3.83e-12	108009225	175751762	248582885	A_33_P3253687	NR_003945
A_23_P169437	1.41e-08	4.51e-12	107305846	174204611	391543002	A_23_P169437	NM_005564
A_33_P3369716	1.41e-08	4.73e-12	107098811	173747885	30522647	ens|ENST00000360485|ens|ENST00000536112|tc|THC2679405
A_19_P00322900	1.50e-08	5.35e-12	106572862	172584897	294395515	A_19_P00322900	NR_003491
A_23_P107336	1.79e-08	6.71e-12	105611319	170448572	208322749	A_23_P107336	NM_014716
A_23_P119478	1.93e-08	7.63e-12	10506257	169223489	31230578	A_23_P119478	NM_005755
A_33_P3253144	1.97e-08	8.16e-12	104780314	168591681	246027955	A_33_P3253144	NM_024872
A_33_P3224710	2.00e-08	8.69e-12	10451214	167990342	236211055	A_33_P3224710	NM_012252
A_21_P0009342	2.78e-08	1.31e-11	102773428	16406663	350414108	A_21_P0009342	NR_030732
A_24_P95723	2.78e-08	1.32e-11	102765028	164047567	327728092	A_24_P95723	NR_026800
A_23_P29005	3.23e-08	1.61e-11	101931418	162150925	192421264	A_23_P29005	NM_022136
A_33_P3231414	3.23e-08	1.66e-11	101799407	161849656	277852743	A_33_P3231414	NM_006669
A_24_P257416	3.23e-08	1.72e-11	1016426	161491476	276759716	A_24_P257416	NM_002089
A_23_P328740	3.53e-08	1.96e-11	10111834	160291384	358974552	A_23_P328740	NR_026875
A_23_P362694	3.60e-08	2.06e-11	100896462	159782291	919429767	A_23_P362694	NM_152997
A_24_P13831	3.66e-08	2.17e-11	100684476	159295232	247367328	A_24_P13831	NM_182854
A_23_P91095	3.84e-08	2.35e-11	100357503	158542713	380354975	A_23_P91095	NM_006139
A_24_P854492	4.31e-08	2.73e-11	99741848	157121622	270488408	A_24_P854492	NR_003491
A_23_P253321	4.99e-08	3.25e-11	99018114	155444071	347833051	A_23_P253321	NM_006228
A_33_P3330264	4.99e-08	3.35e-11	98894616	155157059	25884057	A_33_P3330264	NM_001511
A_33_P3335506	5.25e-08	3.63e-11	98570583	154402955	361738567	A_33_P3335506	AF343662
A_23_P438	5.25e-08	3.73e-11	98456345	154136734	268373565	A_23_P438	NM_017773
A_24_P691826	5.45e-08	3.98e-11	98191653	153519171	357093758	tc|THC2682885|tc|THC2691437|tc|THC2640801|tc|THC2698542
A_33_P3368334	5.50e-08	4.13e-11	98042008	153169581	518298725	A_33_P3368334	AK301257
A_23_P30736	6.76e-08	5.21e-11	97098409	150957767	236058949	A_23_P30736	NM_002120
A_23_P4662	8.19e-08	6.62e-11	9613151	148678003	0.79507274	A_23_P4662	NM_005178
A_32_P101352	8.19e-08	6.63e-11	96121161	148653528	256989839	A_32_P101352	NM_001025265
A_23_P212655	8.54e-08	7.09e-11	95853957	148021093	268621989	A_23_P212655	NM_130446
A_24_P379104	8.60e-08	7.31e-11	95730039	147727446	257386707	A_24_P379104	NM_006875
A_23_P106389	1.05e-07	9.12e-11	94840531	14561308	266123508	A_23_P106389	NM_003612
A_23_P155057	1.16e-07	1.05e-10	9429278	144305395	188663196	A_23_P155057	NM_013385
A_33_P3352827	1.16e-07	1.05e-10	94272064	144255855	198621881	A_33_P3352827	NM_003037
A_21_P0010561	1.24e-07	1.16e-10	93884169	143327072	315497205	A_21_P0010561	NM_001244910
A_23_P209678	1.24e-07	1.19e-10	93772859	143060148	249876405	A_23_P209678	NM_002664
A_23_P119835	1.24e-07	1.20e-10	93725719	142947052	295910894	A_23_P119835	NM_021209
A_33_P3263518	1.24e-07	1.23e-10	93659412	142787917	285542696	A_33_P3263518	XM_001717983
A_33_P3281985	1.24e-07	1.25e-10	93592809	142628008	651914613	A_33_P3281985	NM_001006658
A_23_P94230	1.60e-07	1.64e-10	92493043	139978313	190360033	A_23_P94230	NM_015364
A_21_P0001944	1.71e-07	1.82e-10	92089109	139000736	192846971	A_21_P0001944	AK125001
A_23_P70095	1.71e-07	1.83e-10	9207107	138957024	203708697	A_23_P70095	NM_001025158
A_21_P0009341	1.72e-07	1.87e-10	91976816	138728554	278755662	A_21_P0009341	NR_030732
A_23_P167328	1.90e-07	2.13e-10	91474806	137509545	288378946	A_23_P167328	NM_001775
A_24_P59667	1.90e-07	2.14e-10	91456833	137465834	228119746	A_24_P59667	NM_000215
A_33_P3414907	1.92e-07	2.20e-10	91337062	137174433	0.90297318	A_33_P3414907	NM_001200050
A_23_P48029	2.06e-07	2.42e-10	90964123	136265765	193531136	A_23_P48029	NM_016184
A_23_P153320	2.06e-07	2.44e-10	90937279	136200282	209113495	A_23_P153320	NM_000201
A_24_P227927	2.08e-07	2.51e-10	90819121	135911929	24072448	A_24_P227927	NM_181078
A_23_P84596	2.09e-07	2.59e-10	90697467	135614833	288014341	A_23_P84596	NM_016459
A_23_P38959	2.09e-07	2.61e-10	90672846	135554681	186848939	A_23_P38959	NM_005428
A_33_P3415032	2.10e-07	2.66e-10	90592557	135358462	18704673	A_33_P3415032	NM_002232
A_24_P237270	2.12e-07	2.72e-10	90503459	135140604	188481816	A_24_P237270	NM_000675
A_23_P35045	2.13e-07	2.82e-10	90359995	134789577	158108855	A_23_P35045	NM_001025598
A_24_P85775	2.13e-07	2.83e-10	90357004	134782256	165790104	A_24_P85775	NM_001039477
A_24_P353638	2.16e-07	2.93e-10	90219782	13444622	235860584	A_24_P353638	NM_021181
A_33_P3281572	2.16e-07	2.94e-10	90195407	134386502	20533478	A_33_P3281572	NR_002174
A_21_P0003915	2.34e-07	3.24e-10	89817879	133460474	244967121	tc|THC2612998|tc|THC2613477|linc|TCONS_00009189|linc|TCONS_00008691
A_32_P87013	2.49e-07	3.50e-10	89519272	132726591	376659111	A_32_P87013	NM_000584
A_24_P408704	2.49e-07	3.55e-10	89467731	132599789	199049483	A_24_P408704	NM_004946
A_24_P340128	2.57e-07	3.70e-10	8930145	13219045	258947903	A_24_P340128	NM_178129
A_32_P87697	2.66e-07	3.92e-10	89077094	131637521	211706026	A_32_P87697	NM_019111
A_23_P257365	2.66e-07	3.94e-10	89060074	131595544	155804181	A_23_P257365	NM_005263
A_23_P208182	2.93e-07	4.41e-10	88622394	13051471	232871887	A_23_P208182	NM_033130
A_23_P128201	2.97e-07	4.52e-10	88525015	130273865	19634722	A_23_P128201	NM_005337
A_33_P3405424	3.04e-07	4.73e-10	88351639	129844729	285074313	A_33_P3405424	NM_172374
A_33_P3281567	3.04e-07	4.74e-10	88338347	12981181	217231635	A_33_P3281567	NR_002174
A_24_P390668	3.04e-07	4.81e-10	88284846	129679288	204433796	A_24_P390668	NM_005892
A_23_P76529	3.37e-07	5.39e-10	87841347	128579188	148892559	A_23_P76529	NM_000889
A_32_P351968	3.43e-07	5.62e-10	87681954	128183135	22714488	A_32_P351968	NM_002118
A_32_P209960	3.43e-07	5.62e-10	87679999	128178276	243347409	A_32_P209960	NM_000246
A_33_P3268555	3.68e-07	6.16e-10	8732697	127299795	222415132	A_33_P3268555	NM_001005176
A_23_P14564	3.68e-07	6.29e-10	87248677	127104732	187192282	A_23_P14564	NM_003608
A_19_P00321067	3.68e-07	6.41e-10	87172254	126914245	257872392	A_19_P00321067	NR_003491
A_33_P3399571	3.68e-07	6.42e-10	87166893	126900879	450591663	A_33_P3399571	NM_004666
A_33_P3351180	3.68e-07	6.47e-10	87136452	126824978	221881912	A_33_P3351180	S55735
A_23_P21560	3.68e-07	6.54e-10	87094853	126721236	207648367	A_23_P21560	NM_030797
A_23_P116942	3.68e-07	6.55e-10	87089807	126708648	207250235	A_23_P116942	NM_002286
A_23_P343398	3.72e-07	6.69e-10	87010582	126510998	438170594	A_23_P343398	NM_001838
A_23_P121695	3.72e-07	6.86e-10	8691502	126272473	623562364	A_23_P121695	NM_006419
A_32_P162187	3.72e-07	6.87e-10	86908257	126255587	175930046	A_32_P162187	NM_000063
A_33_P3335522	3.72e-07	6.90e-10	86887791	126204486	282353768	A_33_P3335522	NM_001195388
A_24_P144346	3.97e-07	7.44e-10	86597641	125479365	261585651	A_24_P144346	XM_002346274
A_23_P51936	3.99e-07	7.57e-10	86530857	125312296	321525696	A_23_P51936	NM_001561
A_33_P3380383	4.00e-07	7.67e-10	86484467	125196209	275157338	A_33_P3380383	NM_001099221
A_32_P44394	4.20e-07	8.14e-10	86254473	124620222	362801699	A_32_P44394	NM_004833
A_23_P207201	4.27e-07	8.35e-10	86155442	124371984	337162021	A_23_P207201	NM_001039933
A_21_P0003814	4.58e-07	9.06e-10	85844032	123590489	280917567	linc|TCONS_00008692
A_23_P31725	4.60e-07	9.19e-10	85790386	123455727	379956418	A_23_P31725	NM_001715
A_33_P3347869	4.67e-07	9.41e-10	85698774	123225496	394576725	A_33_P3347869	NM_000064
A_32_P157927	4.70e-07	9.56e-10	85636407	123068693	27444823	A_32_P157927	S62210
A_23_P420281	4.81e-07	9.88e-10	85511561	122754647	285670254	A_23_P420281	NM_002738
A_19_P00315524	4.97e-07	1.03e-09	85348347	122343759	244301112	A_19_P00315524	NR_003491
A_21_P0010211	5.05e-07	1.06e-09	85253491	12210479	216214185	A_21_P0010211	XR_109690
A_23_P46936	5.16e-07	1.09e-09	85131892	121798265	213747417	A_23_P46936	NM_000399
A_21_P0008056	5.22e-07	1.12e-09	85049337	121590044	163355759	linc|TCONS_00021766
A_23_P201778	5.22e-07	1.13e-09	85014623	121502459	159099042	A_23_P201778	NM_080588
A_23_P200728	5.28e-07	1.15e-09	84942722	121321	33262312	A_23_P200728	NM_000569
A_23_P106675	5.50e-07	1.21e-09	84751527	120838121	187095928	A_23_P106675	NM_002661
A_23_P40174	5.59e-07	1.24e-09	84656765	120598602	352536294	A_23_P40174	NM_004994
A_33_P3212799	5.71e-07	1.28e-09	84538505	120299517	303802679	A_33_P3212799	NR_026997
A_23_P122439	5.90e-07	1.33e-09	84383847	11990809	147187372	A_23_P122439	NM_181531
A_24_P159434	6.07e-07	1.38e-09	84242304	119549567	213425702	A_24_P159434	NM_007261
A_33_P3379039	6.11e-07	1.40e-09	84179658	119390796	26198935	A_33_P3379039	NM_001178126
A_33_P3303857	6.13e-07	1.42e-09	84139291	119288464	230947756	A_33_P3303857	NM_001184714
A_24_P252945	6.26e-07	1.47e-09	84006904	118952694	511528759	A_24_P252945	NM_032966
A_33_P3395675	6.26e-07	1.48e-09	8398398	118894527	243264365	A_33_P3395675	EU937523
A_33_P3351290	6.26e-07	1.50e-09	83926234	118747973	215197596	A_33_P3351290	AK057549
A_33_P3291484	6.26e-07	1.52e-09	83869078	118602871	164565344	A_33_P3291484	NM_005668
A_24_P944253	6.26e-07	1.55e-09	83795939	118417127	235847333	A_24_P944253	NM_130446
A_19_P00321068	6.26e-07	1.56e-09	83785268	118390021	261759805	A_19_P00321068	NR_003491
A_33_P3295786	6.26e-07	1.56e-09	83782898	118384002	169880748	A_33_P3295786	NM_001042693
A_33_P3359084	6.26e-07	1.58e-09	83724214	118234904	216620697	A_33_P3359084	AK122959
A_33_P3298587	6.26e-07	1.59e-09	83712252	118204507	0.81006739	A_33_P3298587	NM_014963
A_23_P126167	6.26e-07	1.60e-09	83672348	118103089	2386505	A_23_P126167	NM_002249
A_33_P3339376	6.26e-07	1.60e-09	83667463	118090675	19119561	A_33_P3339376	BC110288
A_23_P152002	6.26e-07	1.63e-09	83616583	117961325	318068812	A_23_P152002	NM_004049
A_21_P0010728	6.26e-07	1.63e-09	83604582	117930812	274023168	A_21_P0010728	NM_001244910
A_23_P421423	6.26e-07	1.65e-09	83568276	117838487	257558171	A_23_P421423	NM_006291
A_23_P81898	6.26e-07	1.66e-09	83548084	117787132	348138802	A_23_P81898	NM_006398
A_24_P201739	6.26e-07	1.66e-09	83528844	117738192	147813617	A_24_P201739	NM_005475
A_24_P110242	6.26e-07	1.67e-09	83510686	117692	264919334	ens|ENST00000354689|ens|ENST00000438532|tc|THC2579601
A_24_P239076	6.26e-07	1.68e-09	83486991	117631715	277586663	A_24_P239076	NM_020070
A_23_P63390	6.26e-07	1.68e-09	83486907	117631503	32197838	A_23_P63390	NM_001017986
A_33_P3422298	6.26e-07	1.70e-09	83453829	117547333	278985468	A_33_P3422298	S77011
A_24_P605563	6.26e-07	1.71e-09	83429141	117484504	26829346	A_24_P605563	AY172962
A_33_P3380807	6.41e-07	1.76e-09	83314312	11719216	154503634	A_33_P3380807	NM_017442
A_24_P844984	6.83e-07	1.89e-09	83047598	116512434	134308404	A_24_P844984	NM_002644
A_32_P356316	7.29e-07	2.03e-09	82773402	115812628	240314156	A_32_P356316	NM_002119
A_23_P21057	7.42e-07	2.08e-09	82681562	115578005	181723648	A_23_P21057	NM_052838
A_23_P61057	7.60e-07	2.16e-09	82539271	115214267	189342679	A_23_P61057	NM_004513
A_24_P203000	7.60e-07	2.16e-09	82538186	115211491	137482907	A_24_P203000	NM_000878
A_23_P62227	7.84e-07	2.25e-09	82392468	114838706	182691695	A_23_P62227	NM_025159
A_23_P25566	7.90e-07	2.29e-09	8233011	114679092	196583515	A_23_P25566	NM_004951
A_21_P0003813	7.90e-07	2.30e-09	82313468	114636485	35030156	A_21_P0003813	AK126253
A_23_P206293	7.97e-07	2.33e-09	82257937	114494287	196697771	A_23_P206293	NM_153837
A_23_P252201	8.02e-07	2.36e-09	822073	114364583	185200538	A_23_P252201	NM_018456
A_23_P153745	8.06e-07	2.39e-09	82163155	114251483	129130901	A_23_P153745	NM_006332
A_33_P3342056	8.15e-07	2.43e-09	82097389	114082937	237181341	A_33_P3342056	NM_173799
A_21_P0011811	8.39e-07	2.52e-09	81961114	113733507	173294124	A_21_P0011811	NR_015424
A_24_P343233	8.52e-07	2.58e-09	81878851	113522449	202697374	A_24_P343233	NM_002124
A_33_P3292769	8.53e-07	2.60e-09	8185019	113448893	241900799	A_33_P3292769	NM_145912
A_23_P137139	8.56e-07	2.62e-09	81811458	113349474	211385806	A_23_P137139	NM_000061
A_23_P104464	8.83e-07	2.72e-09	81671308	112989565	171616197	A_23_P104464	NM_000698
A_23_P250413	9.20e-07	2.86e-09	81492733	112530593	191222893	A_23_P250413	NM_022141
A_23_P73429	9.20e-07	2.88e-09	81464136	112457054	188085547	A_23_P73429	NM_005335
A_33_P3234202	9.20e-07	2.89e-09	81449123	112418442	222666518	A_33_P3234202	NM_004944
A_33_P3372332	9.44e-07	2.98e-09	81327435	112105365	0.75743743	A_33_P3372332	NM_000101
A_33_P3395008	9.44e-07	3.00e-09	81303374	112043437	276011455	A_33_P3395008	NM_001142807
A_33_P3209651	9.81e-07	3.14e-09	81135463	111611059	353775687	A_33_P3209651	NM_020945
A_33_P3211432	9.96e-07	3.21e-09	81057298	111409652	259128939	A_33_P3211432	NM_000265
A_33_P3365432	1.04e-06	3.38e-09	80856552	110892019	176589355	A_33_P3365432	NM_000631
A_33_P3224800	1.06e-06	3.45e-09	80786852	110712169	289677683	A_33_P3224800
A_32_P161762	1.12e-06	3.67e-09	80551918	110105478	160687479	A_32_P161762	NM_004348
A_21_P0011061	1.15e-06	3.80e-09	80426316	109780826	277435324	A_21_P0011061	AK091789
A_23_P8108	1.15e-06	3.84e-09	80388438	10968288	207766755	A_23_P8108	NM_001243962
A_23_P30547	1.15e-06	3.85e-09	80370986	109637746	141198053	A_23_P30547	NM_005565
A_23_P6535	1.16e-06	3.88e-09	8034396	109567844	171601662	A_23_P6535	NM_138433
A_33_P3277514	1.17e-06	3.94e-09	80291884	10943312	218079411	A_33_P3277514	NM_000061
A_33_P3251412	1.17e-06	4.01e-09	80225073	109260225	325331548	A_33_P3251412
A_33_P3400273	1.17e-06	4.01e-09	80224073	109257638	413914538	A_33_P3400273	NM_000655
A_33_P3236117	1.17e-06	4.01e-09	-8021959	109246034	-291341264	A_33_P3236117
A_33_P3424217	1.18e-06	4.07e-09	80167098	109110148	234383895	A_33_P3424217	NM_001243962
A_19_P00317953	1.18e-06	4.13e-09	80115883	108977535	342309249	A_19_P00317953	XR_111691
A_33_P3408918	1.18e-06	4.15e-09	8009583	108925599	48060007	A_33_P3408918	NM_030754
A_33_P3489646	1.18e-06	4.16e-09	80087475	108903961	157869692	A_33_P3489646	NM_001080547
A_23_P85240	1.19e-06	4.24e-09	8001826	108724657	2127222	A_23_P85240	NM_016562
A_21_P0010658	1.19e-06	4.24e-09	80017164	108721816	259658228	A_21_P0010658	NM_001195388
A_33_P3623118	1.21e-06	4.31e-09	79954209	108558675	156156941	A_33_P3623118	AK054653
A_24_P50245	1.21e-06	4.36e-09	79912044	108449377	16095654	A_24_P50245	NM_006120
A_33_P3342081	1.21e-06	4.38e-09	79895828	108407337	150866926	A_33_P3342081	NM_001198
A_33_P3355230	1.21e-06	4.41e-09	79872995	108348137	0.88333995	A_33_P3355230	NM_002287
A_23_P74547	1.23e-06	4.50e-09	7979504	108145967	196729393	A_23_P74547	NM_001040033
A_23_P82324	1.28e-06	4.71e-09	79627316	10771072	169756449	A_23_P82324	NM_032415
A_23_P321984	1.30e-06	4.79e-09	79561519	107539874	256597128	A_23_P321984	NM_172004
A_23_P218770	1.30e-06	4.83e-09	79532007	107463227	168361618	A_23_P218770	NM_002872
A_23_P214360	1.31e-06	4.88e-09	7949133	107357562	296610548	A_23_P214360	NM_002460
A_33_P3404601	1.32e-06	4.96e-09	79428915	107195388	215887672	A_33_P3404601	NM_001178063
A_33_P3724157	1.32e-06	5.00e-09	79405801	107135317	184173593	A_33_P3724157	NM_198440
A_23_P61149	1.34e-06	5.07e-09	79353592	106999606	190276858	A_23_P61149	NM_001017915
A_23_P12082	1.40e-06	5.35e-09	79149285	106468198	347156196	A_23_P12082	NM_001025199
A_23_P5002	1.49e-06	5.70e-09	78913542	105854347	168426608	A_23_P5002	NM_001042600
A_23_P97141	1.49e-06	5.78e-09	78863405	105723703	230908458	A_23_P97141	NM_002922
A_33_P3331150	1.49e-06	5.79e-09	78861356	105718361	261276339	A_33_P3331150	L03830
A_21_P0003867	1.49e-06	5.84e-09	78829377	105635014	278262436	linc|TCONS_00008950
A_21_P0014047	1.49e-06	5.87e-09	78804654	105570571	32498552	A_21_P0014047	NM_001252204
A_21_P0013145	1.49e-06	5.88e-09	78803493	105567544	219642425	A_21_P0013145	BG214914
A_23_P81441	1.50e-06	5.92e-09	78775882	105495561	187920695	A_23_P81441	NM_130848
A_23_P30913	1.52e-06	6.03e-09	78705677	105312489	237709442	A_23_P30913	NM_033554
A_33_P3254335	1.54e-06	6.14e-09	786404	105142212	25889733	A_33_P3254335	NM_207406
A_23_P376488	1.57e-06	6.32e-09	7853559	104868695	176669099	A_23_P376488	NM_000594
A_24_P354724	1.58e-06	6.37e-09	78503585	104785147	194136631	A_24_P354724	NM_054114
A_24_P37441	1.58e-06	6.40e-09	78487445	104743007	133107558	A_24_P37441	NM_002610
A_23_P150768	1.60e-06	6.52e-09	78416495	104557731	142947766	A_23_P150768	NM_007256
A_24_P45451	1.61e-06	6.60e-09	78372628	104443144	230017152	A_24_P45451	NM_052931
A_23_P78608	1.64e-06	6.74e-09	78294513	104239036	143708125	A_23_P78608	NM_024898
A_33_P3414389	1.68e-06	6.95e-09	78182937	103947362	190168035	A_33_P3414389	NM_020979
A_33_P3768930	1.68e-06	6.98e-09	78167864	103907948	289906247	A_33_P3768930	BF175071
A_23_P211561	1.68e-06	7.00e-09	78154477	10387294	195126647	A_23_P211561	NM_152513
A_24_P237443	1.70e-06	7.12e-09	78095347	10371828	17830153	A_24_P237443	NM_018990
A_33_P3221748	1.71e-06	7.25e-09	78026426	103537954	162331704	A_33_P3221748	NM_001031680
A_23_P137366	1.71e-06	7.26e-09	78020267	103521837	190324244	A_23_P137366	NM_000491
A_33_P3226154	1.71e-06	7.31e-09	77997538	103462353	230553789	A_33_P3226154	AY538254
A_23_P28857	1.71e-06	7.31e-09	77994175	103453552	232901731	A_23_P28857	NM_018556
A_23_P54770	1.72e-06	7.39e-09	77955756	103352991	137155532	A_23_P54770	NM_018690
A_33_P3352098	1.78e-06	7.65e-09	77826327	103014071	153655866	A_33_P3352098	NM_021201
A_24_P166443	1.80e-06	7.81e-09	77752778	102821383	224258861	A_24_P166443	NM_002121
A_23_P101407	1.80e-06	7.83e-09	77741643	102792204	342140228	A_23_P101407	NM_000064
A_23_P66694	1.80e-06	7.87e-09	77725412	102749668	214932233	A_23_P66694	NM_006495
A_23_P351467	1.82e-06	7.98e-09	77671325	102607905	204088226	A_23_P351467	NR_002174
A_23_P87879	1.83e-06	8.09e-09	77620299	102474131	151536071	A_23_P87879	NM_001781
A_23_P120899	1.83e-06	8.10e-09	77616241	102463491	117865617	A_23_P120899	NM_000395
A_23_P86653	1.85e-06	8.24e-09	77556096	102305764	183331646	A_23_P86653	NM_002727
A_23_P216340	1.85e-06	8.25e-09	77550603	102291356	185466688	A_23_P216340	NM_001045556
A_23_P329261	1.85e-06	8.29e-09	77531068	102240115	181268448	A_23_P329261	NM_000891
A_33_P3271635	1.86e-06	8.39e-09	77490147	102132762	215842711	A_33_P3271635	NM_002121
A_33_P3316273	1.90e-06	8.60e-09	77396776	101887733	257018761	A_33_P3316273	NM_002983
A_24_P153840	1.91e-06	8.70e-09	77355032	101778152	176659169	A_24_P153840	NM_033086
A_24_P857624	1.91e-06	8.70e-09	7735434	101776334	158399916	A_24_P857624	NR_040071
A_33_P3248265	1.93e-06	8.85e-09	77293284	101616014	3113624	A_33_P3248265	NM_002341
A_24_P365526	1.97e-06	9.06e-09	77205805	101386234	181864746	A_24_P365526	NM_002110
A_23_P74278	2.00e-06	9.25e-09	77129009	101184434	170098505	A_23_P74278	NM_001037341
A_23_P79572	2.05e-06	9.52e-09	77021994	100903101	303911572	A_23_P79572	NR_026664
A_23_P14174	2.05e-06	9.55e-09	77010187	100872054	123005218	A_23_P14174	NM_006573
A_33_P3271651	2.11e-06	9.86e-09	76893241	100564433	229171527	A_33_P3271651	NM_002121
A_23_P56505	2.15e-06	1.01e-08	76795629	100307539	174557971	A_23_P56505	NM_000885
A_33_P3424222	2.24e-06	1.06e-08	76620413	99846109	233865711	A_33_P3424222	NM_002123
A_23_P312132	2.24e-06	1.06e-08	76616485	9983576	219800731	A_23_P312132	NM_000887
A_23_P7212	2.24e-06	1.07e-08	76606227	99808731	202785003	A_23_P7212	NM_000204
A_23_P329573	2.29e-06	1.09e-08	76512096	99560663	202283256	A_23_P329573	NM_000211
A_33_P3316456	2.33e-06	1.12e-08	76413333	99300269	121778942	A_33_P3316456	NM_001200050
A_33_P3223592	2.33e-06	1.13e-08	76407228	9928417	232256458	A_33_P3223592	NM_000041
A_23_P131024	2.42e-06	1.17e-08	76267811	98916375	286875286	A_23_P131024	NM_014383
A_23_P162386	2.42e-06	1.18e-08	76244218	98854108	153661203	A_23_P162386	NM_016293
A_23_P393531	2.42e-06	1.18e-08	76220508	9879153	106974009	A_23_P393531	NM_004027
A_23_P42306	2.42e-06	1.19e-08	76214984	98776947	156778311	A_23_P42306	NM_006120
A_33_P3329176	2.43e-06	1.19e-08	7619	98710995	23009036	A_33_P3329176	X70308
A_33_P3376958	2.56e-06	1.26e-08	75986662	98173941	283262001	A_33_P3376958	NR_027293
A_23_P142447	2.56e-06	1.27e-08	75961876	98108444	151373906	A_23_P142447	NM_012335
A_24_P324674	2.59e-06	1.29e-08	75909361	97969642	201638729	A_24_P324674	NM_002348
A_23_P126735	2.64e-06	1.32e-08	75813459	97716081	141036907	A_23_P126735	NM_000572
A_33_P3286157	2.64e-06	1.33e-08	75805416	97694809	148269668	A_33_P3286157	NM_003327
A_23_P383422	2.64e-06	1.33e-08	75788758	97650752	115999887	A_23_P383422	NM_139239
A_24_P204727	2.64e-06	1.33e-08	75785254	97641486	245157582	A_24_P204727	Z18824
A_33_P3421351	2.64e-06	1.35e-08	75753503	97557501	174723077	A_33_P3421351	AK126139
A_33_P3221613	2.64e-06	1.35e-08	75745044	97535124	19129316	ens|ENST00000444919
A_24_P941359	2.64e-06	1.35e-08	75738772	97518533	325668661	A_24_P941359	NM_014722
A_33_P3396139	2.67e-06	1.37e-08	75683478	97372235	26611408	A_33_P3396139	NM_005214
A_33_P3474319	2.67e-06	1.38e-08	75672596	97343438	267488682	A_33_P3474319	NM_198277
A_23_P320739	2.69e-06	1.40e-08	75615189	97191502	17100493	A_23_P320739	NM_002397
A_21_P0008402	2.69e-06	1.41e-08	75594037	97135509	196917069	linc|TCONS_00022650
A_33_P3333960	2.69e-06	1.41e-08	75588239	97120163	192072433	A_33_P3333960	NR_024464
A_33_P3220837	2.69e-06	1.41e-08	75586778	97116293	167428543	A_33_P3220837	NM_005461
A_23_P433785	2.69e-06	1.41e-08	75575302	97085913	280537161	A_23_P433785	NM_002561
A_32_P65628	2.71e-06	1.43e-08	75533425	96975034	655849656	A_32_P65628	NM_001008387
A_33_P3421571	2.76e-06	1.46e-08	75456191	96770483	199017815	A_33_P3421571	NM_213589
A_33_P3424489	2.77e-06	1.47e-08	75419462	96673181	286581742	A_33_P3424489	S73129
A_33_P3235213	2.84e-06	1.52e-08	75314193	96394218	218513362	A_33_P3235213	NM_173799
A_23_P48088	2.84e-06	1.52e-08	75307753	96377148	205456715	A_23_P48088	NM_001242
A_23_P500433	2.84e-06	1.53e-08	7529587	96345649	18937257	A_23_P500433	NM_052813
A_23_P51231	2.84e-06	1.53e-08	75282723	96310796	14997586	A_23_P51231	NM_001031680
A_23_P164047	2.88e-06	1.56e-08	75217866	96138833	117091405	A_23_P164047	NM_012329
A_23_P200138	2.95e-06	1.60e-08	75115514	9586735	176265898	A_23_P200138	NM_020125
A_23_P42746	2.98e-06	1.62e-08	75069871	95746244	221393171	A_23_P42746	NM_000265
A_33_P3251369	3.08e-06	1.69e-08	74917589	9534201	207590486	A_33_P3251369	NM_001081573
A_21_P0003129	3.08e-06	1.69e-08	74917276	95341178	140025288	linc|TCONS_00006534
A_23_P218646	3.08e-06	1.70e-08	74906971	95313814	279759163	A_23_P218646	NM_003823
A_33_P3267799	3.12e-06	1.73e-08	74845972	95151805	210432276	A_33_P3267799	NM_006847
A_23_P134426	3.16e-06	1.75e-08	7478981	95002602	206152786	A_23_P134426	NM_001005340
A_23_P46356	3.18e-06	1.77e-08	74747277	94889582	183647826	A_23_P46356	NM_024575
A_24_P183150	3.21e-06	1.80e-08	74700442	94765107	226349958	A_24_P183150	NM_002090
A_32_P30905	3.28e-06	1.85e-08	7460134	94501631	279423419	A_32_P30905	NM_020945
A_23_P119936	3.28e-06	1.85e-08	74593984	94482069	614708645	A_23_P119936	NM_138938
A_33_P3239123	3.32e-06	1.88e-08	74530472	94313147	220056075	A_33_P3239123	AK309438
A_23_P115645	3.32e-06	1.89e-08	74514746	94271315	144956898	A_23_P115645	NM_001025076
A_33_P3241021	3.32e-06	1.89e-08	74512001	9426401	162106437	A_33_P3241021	AK303383
A_23_P376060	3.32e-06	1.90e-08	74505326	94246253	188947504	A_23_P376060	NM_012481
A_23_P113793	3.33e-06	1.92e-08	74467835	94146505	305098764	A_23_P113793	NM_024508
A_33_P3253394	3.33e-06	1.92e-08	74461254	94128995	165925166	A_33_P3253394	NM_002287
A_33_P3372004	3.33e-06	1.92e-08	74453176	941075	182499832	A_33_P3372004	NM_005849
A_23_P75769	3.33e-06	1.93e-08	74440288	94073202	135518575	A_23_P75769	NM_024021
A_23_P86283	3.42e-06	1.99e-08	74333752	93789628	18470261	A_23_P86283	NM_006762
A_23_P28334	3.45e-06	2.01e-08	74291667	9367757	125677684	A_23_P28334	NM_003853
A_23_P358394	3.46e-06	2.02e-08	74266682	93611034	328225425	A_23_P358394	NM_015864
A_23_P208493	3.51e-06	2.06e-08	742059	93449138	247226709	A_23_P208493	NM_005874
A_23_P147431	3.51e-06	2.07e-08	74190394	93407829	115887771	A_23_P147431	NM_002350
A_24_P626951	3.65e-06	2.16e-08	7402297	9296163	276379246	A_24_P626951	AF078945
A_33_P3357609	3.65e-06	2.17e-08	74020379	92954724	191623634	A_33_P3357609	NM_001160419
A_33_P3234277	3.65e-06	2.17e-08	74010354	92927995	200547087	A_33_P3234277	NM_001242524
A_23_P151075	3.76e-06	2.24e-08	73893489	92616327	160779999	A_23_P151075	NM_001175
A_23_P143016	3.81e-06	2.28e-08	73835041	92460391	129010811	A_23_P143016	NM_212481
A_33_P3281403	3.81e-06	2.29e-08	73819064	92417759	154656019	A_33_P3281403	NM_025228
A_23_P53763	3.84e-06	2.31e-08	73779936	92313338	337163761	A_23_P53763	NM_025113
A_23_P321703	3.89e-06	2.35e-08	73723954	92163908	0.8718964	A_23_P321703	NM_004049
A_23_P115200	3.92e-06	2.39e-08	73671172	92022985	372412254	A_23_P115200	NM_031282
[truncated: 50,292 more rows]

## Sheet: GSE60662
ID	adj.P.Val	P.Value	t	B	logFC	SPOT_ID	GB_ACC
[truncated: 34,127 more rows]

## Sheet: Meta-analysis-up
EntrezID	Name	CombinedES	P-value
[truncated: 81 more rows]

[truncated: 1 more sheets: Meta-analysis-Dn]
