# Supplementary material for: Comprehensive Integration of Genome-Wide Association and Gene Expression Studies Reveals Novel Gene Signatures and Potential Therapeutic Targets for Helicobacter pylori-Induced Gastric Disease
Source: Front Immunol. 2021 Feb 24;12:624117. doi: 10.3389/fimmu.2021.624117 (PMC7945594; doi:10.3389/fimmu.2021.624117)
Supplement: Supplementary Table 4 — Helicobacter-associated pathologies risk variants identified by GWAS analysis. [file Table_4.xlsx]

## Sheet: Tabelle1
Gastric cancer risk variants identified by GWAS
SNP	REGION	UPSTREAM_GENE_ID	DOWNSTREAM_GENE_ID	SNP_GENE_IDS	P-VALUE	DISEASE/TRAIT	PUBMEDID
rs10004195	4p14	ENSG00000174123	ENSG00000174125		1E-18	Helicobacter pylori serologic status	23652523
rs368433	1q23.3			ENSG00000273112, ENSG00000143226	2E-8	Helicobacter pylori serologic status	23652523
rs9841504	3q13.31			ENSG00000181722	2E-9	Gastric cancer	22037551
rs13361707	5p13.1			ENSG00000132356	8E-29	Gastric cancer	22037551
rs3765524	10q23.33			ENSG00000138193	2E-9	Esophageal cancer and gastric cancer	20729852
rs4072037	1q22			ENSG00000185499	4E-7	Esophageal cancer and gastric cancer	20729852
rs3781264	10q23.33			ENSG00000138193	4E-9	Esophageal cancer and gastric cancer	20729852
rs738722	22q12.1			ENSG00000183765	1E-8	Esophageal cancer and gastric cancer	20729852
rs657152	9q34.2			ENSG00000175164, ENSG00000281879	1E-13	Gastric parietal cell autoantibody levels in type 1 diabetes	21829393
rs4072037	1q22			ENSG00000185499	6E-17	Non-cardia gastric cancer	26701879
rs80142782	1q22			ENSG00000116539	2E-19	Non-cardia gastric cancer	26701879
rs7712641	5q14.3			ENSG00000250437	1E-11	Non-cardia gastric cancer	26701879
rs2294008	8q24.3			ENSG00000167653, ENSG00000234616	6E-11	Non-cardia gastric cancer	26701879
rs1108143	2q37.1	ENSG00000188042	ENSG00000280744		3E-7	Non-cardia gastric cancer	26701879
rs13361707	5p13.1			ENSG00000132356	1E-10	Non-cardia gastric cancer	26701879
rs2285947	7p15.3			ENSG00000105877	3E-6	Multiple cancers (lung cancer, gastric cancer, and squamous cell carcinoma)	23103227
rs2494938	6p21.1			ENSG00000156564	2E-6	Multiple cancers (lung cancer, gastric cancer, and squamous cell carcinoma)	23103227
rs2494938	6p21.1			ENSG00000156564	5E-9	Multiple cancers (lung cancer, gastric cancer, and squamous cell carcinoma)	23103227
rs2494938	6p21.1			ENSG00000156564	1E-12	Multiple cancers (lung cancer, gastric cancer, and squamous cell carcinoma)	23103227
rs2285947	7p15.3			ENSG00000105877	2E-8	Multiple cancers (lung cancer, gastric cancer, and squamous cell carcinoma)	23103227
rs2285947	7p15.3			ENSG00000105877	1E-6	Multiple cancers (lung cancer, gastric cancer, and squamous cell carcinoma)	23103227
rs6445797	3p14.3	ENSG00000187672	ENSG00000180376		2E-6	Gastritis	25317112
rs1503059	17q22			ENSG00000154975	2E-6	Gastritis	25317112
rs10955971	8q24.12			ENSG00000187955	2E-6	Gastritis	25317112
rs7826906	8q24.12			ENSG00000172167	3E-6	Gastritis	25317112
rs945144	6p25.1			ENSG00000216863, ENSG00000285717	9E-6	Gastritis	25317112
rs8112449	19p13.2			ENSG00000105401	2E-6	Gastritis	25317112
rs11088226	21q22.11			ENSG00000265590, ENSG00000242220	4E-6	Gastritis	25317112
rs760077; rs4072037	1q22				2E-9	Gastric cancer	26098866
rs140081212	1q22			ENSG00000160766	8E-10	Gastric cancer	26098866
rs2294008	8q24.3			ENSG00000167653, ENSG00000234616	2E-7	Gastric cancer	26098866
rs10036575	5p13.1			ENSG00000113638, ENSG00000171522	5E-6	Gastric cancer	26098866
rs140081212	1q22			ENSG00000160766	2E-8	Gastric adenocarcinoma (histologically verified)	26098866
rs55864139	20q12			ENSG00000124177	7E-6	Gastric adenocarcinoma (histologically verified)	26098866
rs2294008	8q24.3			ENSG00000167653, ENSG00000234616	1E-6	Gastric adenocarcinoma (histologically verified)	26098866
rs4072037	1q22			ENSG00000185499	7E-8	Gastric cancer	26129866
rs4578395	11q25			ENSG00000183715	2E-6	Gastric cancer	26129866
rs10074991	5p13.1			ENSG00000132356	5E-26	Gastric cancer	26129866
rs2294693	6p21.1			ENSG00000124596, ENSG00000124602	7E-8	Gastric cancer	26129866
rs10074991	5p13.1			ENSG00000132356	7E-12	Cardia gastric cancer	26129866
rs2294693	6p21.1			ENSG00000124596, ENSG00000124602	3E-8	Non-cardia gastric cancer	26129866
rs10074991	5p13.1			ENSG00000132356	2E-23	Non-cardia gastric cancer	26129866
rs704	17q11.2			ENSG00000004139, ENSG00000258924, ENSG00000109072, ENSG00000273171	3E-12	Blood protein levels	29875488
rs1863622	3q27.3			ENSG00000197099	2E-16	Blood protein levels	29875488
rs2920283	8q24.3			ENSG00000167653, ENSG00000234616	2E-13	Severe gastric atrophy	30753327
rs2146959	6p24.3			ENSG00000285219	2E-13	Pepsinogen I/II ratio	30753327
rs9324593	8q24.3	ENSG00000232722	ENSG00000198576		1E-8	Pepsinogen I/II ratio	30753327
rs10110456	8q24.3	ENSG00000232722	ENSG00000198576		2E-10	Pepsinogen I/II ratio	30753327
rs2920283	8q24.3			ENSG00000167653, ENSG00000234616	4E-27	Pepsinogen I/II ratio	30753327
rs2722806	9q33.1	ENSG00000234782	ENSG00000225050		3E-6	Pepsinogen I/II ratio	30753327
rs2294008	8q24.3			ENSG00000167653, ENSG00000234616	4E-11	Gastric atrophy	30753327
rs7080536	10q25.3			ENSG00000148702	4E-26	Blood protein levels	29875488
rs1057941	1q22			ENSG00000160766	2E-33	Gastric cancer	30281874
rs13361707	5p13.1			ENSG00000132356	1E-21	Gastric cancer	30281874
rs2294008	8q24.3			ENSG00000167653, ENSG00000234616	1E-44	Gastric cancer	30281874
rs7849280	9q34.2			ENSG00000175164, ENSG00000281879	3E-13	Gastric cancer	30281874
rs6490061	12q24.12			ENSG00000111249	3E-8	Gastric cancer	30281874
rs2376549	20q11.21			ENSG00000204548	8E-10	Gastric cancer	30281874
rs760077	1q22			ENSG00000173171, ENSG00000169231	2E-12	Gastric cancer	31383772
rs6897169	5p13.1			ENSG00000113638	5E-12	Gastric cancer	31383772
rs10509671	10q23.33			ENSG00000138193	3E-12	Gastric cancer	31383772
rs7624041	3q11.2	ENSG00000178694	ENSG00000178660		5E-9	Gastric cancer	31383772
rs10029005	4q28.1			ENSG00000261083	3E-11	Gastric cancer	31383772
rs9841504	3q13.31			ENSG00000181722	4E-6	Gastric cancer	31383772
