# Supplementary material for: Comprehensive Integration of Genome-Wide Association and Gene Expression Studies Reveals Novel Gene Signatures and Potential Therapeutic Targets for Helicobacter pylori-Induced Gastric Disease
Source: Front Immunol. 2021 Feb 24;12:624117. doi: 10.3389/fimmu.2021.624117 (PMC7945594; doi:10.3389/fimmu.2021.624117)
Supplement: Supplementary Table 5 — Function analysis of identified SNPs. [file Table_5.xlsx]

## Sheet: Tabelle1
chr	pos (hg38)	variant	Ref	Alt	GENCODE genes	dbSNP functional annotation	Motifs changed	Promoter histone marks	Enhancer histone marks	DNAse	Proteins bound
4	38783103	rs10004195	T	A	112bp 5' of TLR10					9 tissues	11 bound proteins
1	161514420	rs368433	T	C	FCGR2A	intronic	4 altered motifs		BLD
3	114643917	rs9841504	C	G	ZBTB20	intronic	Cdx,Dmbx1,Mef2		5 tissues
5	40791782	rs13361707	C	T	PRKAA1	intronic	COMP1,GATA	5 tissues	13 tissues	11 tissues	GATA2,GATA3,ZNF263
10	94298541	rs3765524	C	T	PLCE1	missense	4 altered motifs		ESDR, BLD	BRN,BRN,BLD
1	155192276	rs4072037	C	T	MUC1	synonymous	DMRT5,Myb,TAL1	6 tissues	7 tissues	GI,PANC,CRVX	POL2
10	94310618	rs3781264	A	G	PLCE1	intronic	BHLHE40,Myf	LIV	LIV, GI, LNG	5 tissues	5 bound proteins
22	28734024	rs738722	T	C	CHEK2	intronic	ATF3,E2F,Pou2f2		ESDR, ESC, BRN	5 tissues
9	133263862	rs657152	C	A	ABO	intronic	8 altered motifs		OVRY, GI, BLD	BLD	7 bound proteins
1	155192276	rs4072037	C	T	MUC1	synonymous	DMRT5,Myb,TAL1	6 tissues	7 tissues	GI,PANC,CRVX	POL2
1	155515236	rs80142782	T	C	ASH1L	intronic	Duxl	BLD	6 tissues
5	89607147	rs7712641	T	C	RP11-116A1.1		Mef2		4 tissues	ESC,ESC
8	142680513	rs2294008	C	T	JRK	5'-UTR	CTCF	4 tissues	7 tissues	4 tissues	POL2
2	234557214	rs1108143	A	G	60kb 5' of ARL4C		5 altered motifs		9 tissues	BLD,SKIN,BRN
5	40791782	rs13361707	C	T	PRKAA1	intronic	COMP1,GATA	5 tissues	13 tissues	11 tissues	GATA2,GATA3,ZNF263
7	21544470	rs2285947	G	A	DNAH11	intronic	Evi-1,GR	ESC, BRN	ESC, IPSC
6	40568389	rs2494938	G	A	LRFN2	intronic	NRSF,Sin3Ak-20,TCF11::MafG		ESDR, BLD	ESDR	GATA2
6	40568389	rs2494938	G	A	LRFN2	intronic	NRSF,Sin3Ak-20,TCF11::MafG		ESDR, BLD	ESDR	GATA2
6	40568389	rs2494938	G	A	LRFN2	intronic	NRSF,Sin3Ak-20,TCF11::MafG		ESDR, BLD	ESDR	GATA2
7	21544470	rs2285947	G	A	DNAH11	intronic	Evi-1,GR	ESC, BRN	ESC, IPSC
7	21544470	rs2285947	G	A	DNAH11	intronic	Evi-1,GR	ESC, BRN	ESC, IPSC
3	56529312	rs6445797	C	G	28kb 5' of CCDC66		Pax-6
17	52127096	rs1503059	C	G	CA10	intronic	GATA,RXRA,TAL1
8	120364107	rs10955971	G	A	COL14A1	intronic	AP-1,RREB-1
8	120489483	rs7826906	G	A	MTBP	intronic	17 altered motifs
6	6476045	rs945144	T	C	LY86-AS1	intronic	GATA		BLD
19	10409388	rs8112449	G	A	5.8kb 5' of CDC37			BLD, SKIN	9 tissues	BLD,BLD
21	32553221	rs11088226	C	G	9.9kb 5' of RN5S490		ZBRK1		ESC, BLD
1	155215184	rs140081212	A	G	1.4kb 3' of MTX1	intronic	Nanog,RXR::LXR,Sox	BLD	BLD
8	142680513	rs2294008	C	T	JRK	5'-UTR	CTCF	4 tissues	7 tissues	4 tissues	POL2
5	40685693	rs10036575	T	C	PTGER4	intronic
1	155215184	rs140081212	A	G	1.4kb 3' of MTX1	intronic	Nanog,RXR::LXR,Sox	BLD	BLD
20	41420939	rs55864139	T	A	CHD6	missense	EBF
8	142680513	rs2294008	C	T	JRK	5'-UTR	CTCF	4 tissues	7 tissues	4 tissues	POL2
1	155192276	rs4072037	C	T	MUC1	synonymous	DMRT5,Myb,TAL1	6 tissues	7 tissues	GI,PANC,CRVX	POL2
11	133242868	rs4578395	C	T	OPCML	intronic	Foxp1,Myc		GI
5	40790449	rs10074991	G	A	PRKAA1	intronic				MUS
6	41037763	rs2294693	T	C	UNC5CL	intronic	4 altered motifs	LIV, GI, PANC	9 tissues
5	40790449	rs10074991	G	A	PRKAA1	intronic				MUS
6	41037763	rs2294693	T	C	UNC5CL	intronic	4 altered motifs	LIV, GI, PANC	9 tissues
5	40790449	rs10074991	G	A	PRKAA1	intronic				MUS
17	28367840	rs704	G	A	SEBOX	missense	5 altered motifs		GI, PANC
3	186678827	rs1863622	T	C	586bp 3' of HRG		AP-1,Bach1,CDP		LIV
8	142675619	rs2920283	T	A,C,G	JRK	intronic		5 tissues	14 tissues	12 tissues	BCL3
6	9116124	rs2146959	A	G	8.1kb 3' of RP11-354I10.1		p300	FAT, SKIN, BONE	6 tissues	5 tissues
8	142605634	rs9324593	A	G	5.4kb 3' of ARC		4 altered motifs		PANC
8	142609472	rs10110456	G	A	1.6kb 3' of ARC					9 tissues	CTCF
8	142675619	rs2920283	T	A,C,G	JRK	intronic		5 tissues	14 tissues	12 tissues	BCL3
9	118092661	rs2722806	T	C	195kb 5' of RP11-281A20.1		4 altered motifs	BRN	BRN, SKIN
8	142680513	rs2294008	C	T	JRK	5'-UTR	CTCF	4 tissues	7 tissues	4 tissues	POL2
10	113588287	rs7080536	G	A	HABP2	missense	5 altered motifs		MUS
1	155216951	rs1057941	G	A	3.1kb 3' of MTX1		AP-1,Hmx,NF-I
5	40791782	rs13361707	C	T	PRKAA1	intronic	COMP1,GATA	5 tissues	13 tissues	11 tissues	GATA2,GATA3,ZNF263
8	142680513	rs2294008	C	T	JRK	5'-UTR	CTCF	4 tissues	7 tissues	4 tissues	POL2
9	133251249	rs7849280	A	G	4.4kb 3' of ABO		18 altered motifs		4 tissues
12	111335541	rs6490061	T	C	CUX2	intronic	Mef2
20	31411284	rs2376549	C	T	DEFB121	intronic
1	155208991	rs760077	A	T	MTX1	missense	Pax-2	24 tissues	HRT	39 tissues	7 bound proteins
5	40726036	rs6897169	C	A,T	TTC33	intronic
10	94309297	rs10509671	T	G	PLCE1	intronic	Pax-4,SP1				MAFK
3	94389819	rs7624041	G	A	261kb 3' of NSUN3		FAC1,p300
4	124530209	rs10029005	G	A	RP11-93I21.3		ZID			SKIN
3	114643917	rs9841504	C	G	ZBTB20	intronic	Cdx,Dmbx1,Mef2		5 tissues
