# Supplementary material for: Comprehensive Integration of Genome-Wide Association and Gene Expression Studies Reveals Novel Gene Signatures and Potential Therapeutic Targets for Helicobacter pylori-Induced Gastric Disease
Source: Front Immunol. 2021 Feb 24;12:624117. doi: 10.3389/fimmu.2021.624117 (PMC7945594; doi:10.3389/fimmu.2021.624117)
Supplement: Supplementary Table 6 — List of top 50 compounds and compound classes inducing reverse signature to the H. pylori 55-gene signature in CMAP analysis. [file Table_6.xlsx]

## Sheet: Compunds
Sets of top 50 compound perturbagens with opposing enrichment scores to our 55-gene signature
Score	Type	ID	Name	Description
-95.96	cp	BRD-K63195589	tipifarnib	Farnesyltransferase inhibitor
-95.1	cp	BRD-K82577285	dipropyl-dopamine	Dopamine receptor agonist
-92.93	cp	BRD-K20152659	gamma-homolinolenic-acid	Cholesterol inhibitor
-92.61	cp	BRD-K12502280	TG-101348	FLT3 inhibitor
-92.26	cp	BRD-K39569857	avrainvillamide-analog-3	nucleophosmin inhibitor
-92.04	cp	BRD-A71765365	mepireserpate	Catecholamine depleting sympatholytic
-92.02	cp	BRD-K64890080	BI-2536	PLK inhibitor
-91.53	cp	BRD-K92428153	mycophenolate-mofetil	Dehydrogenase inhibitor
-91.46	cp	BRD-K28667196	fillalbin	Increases arterial blood pressure
-90.71	cp	BRD-K64857848	XMD-885	Leucine rich repeat kinase inhibitor
-89.97	cp	BRD-K01436366	XMD-1150	Leucine rich repeat kinase inhibitor
-89.54	cp	BRD-A18043272	phensuximide	Succinimide antiepileptic
-89.24	cp	BRD-K01663662	diphenidol	Acetylcholine receptor agonist
-89.18	cp	BRD-U82589721	HG-5-113-01	Protein kinase inhibitor
-88.11	cp	BRD-K13514097	everolimus	MTOR inhibitor
-87.01	cp	BRD-K30296925	flavokavain-b	Antineoplastic
-86.67	cp	BRD-K19416115	sitagliptin	Dipeptidyl peptidase inhibitor
-86.32	cp	BRD-K81709173	halcinonide	Glucocorticoid receptor agonist
-86.32	cp	BRD-K08273968	griseofulvin	Tubulin inhibitor
-85.86	cp	BRD-A10903566	imiloxan	Adrenergic receptor antagonist
-85.33	cp	BRD-K57080016	selumetinib	MEK inhibitor
-84.7	cp	BRD-K50387473	XMD-892	MAP kinase inhibitor
-84.62	cp	BRD-K12762134	XAV-939	Tankyrase inhibitor
-84.05	cp	BRD-K32977963	eugenol	Androgen receptor antagonist
-83.87	cp	BRD-K82143716	flucytosine	Antifungal
-83.67	cp	BRD-K35687265	ON-01910	PLK inhibitor
-81.24	cp	BRD-A35519318	benidipine	Calcium channel blocker
-80.49	cp	BRD-K29733039	deforolimus	MTOR inhibitor
-80.19	cp	BRD-K20285085	fostamatinib	SYK inhibitor
-79.57	cp	BRD-K44084986	Y-27632	Rho associated kinase inhibitor
-78.73	cp	BRD-K73293050	WZ-3146	EGFR inhibitor
-78.58	cp	BRD-K33583600	isoliquiritigenin	Guanylate cyclase activator
-78.54	cp	BRD-K17294426	clebopride	Dopamine receptor antagonist
-76.7	cp	BRD-K82091397	SB-239063	p38 MAPK inhibitor
-76.36	cp	BRD-K69840642	ISOX	HDAC inhibitor
-76.36	cp	BRD-K32412559	morphothebaine	Adrenergic receptor antagonist
-76.14	cp	BRD-A36707673	hydroxycholesterol	LXR agonist
-76.11	cp	BRD-K52459643	prostaglandin-e1	Prostanoid receptor agonist
-76.03	cp	BRD-K98548675	parthenolide	NFkB pathway inhibitor
-75.91	cp	BRD-K09499853	KU-0060648	DNA dependent protein kinase inhibitor
-75.86	cp	BRD-K50140147	NVP-TAE684	ALK inhibitor
-75.79	cp	BRD-A58955223	sulforaphane	Antineoplastic
-75.49	cp	BRD-K34581968	BMS-536924	IGF-1 inhibitor
-75.16	cp	BRD-K56334280	amonafide	Topoisomerase inhibitor
-75.13	cp	BRD-A16311756	profenamine	Butyrylcholinesterase inhibitor
-75.07	cp	BRD-K96799727	pifithrin-mu	HSP inhibitor
-74.59	cp	BRD-K28120222	parthenolide	NFkB pathway inhibitor
-74.5	cp	BRD-K86003836	flubendazole	Tubulin inhibitor
-74.28	cp	BRD-K15791587	L-733060	Tachykinin antagonist
-74.02	cp	BRD-K01815685	indole	aryl hydrocarbon receptor agonist

## Sheet: Classes
CMap Classes
PHARMACOLOGIC
Sets of compound perturbagens with enrichment scores above 90 (similar) and below -90 (opposing).
Leucine rich repeat kinase inhibitor	-91.08
Bromodomain Inhibitor	-92.12
Compunds intailed in these classes
Rank	Score	Type	ID	Name	Description	CMap Classe
1186	27.28	cp	BRD-K54330070	SB-202190	p38 MAPK inhibitor	Bromodomain Inhibitor
6745	-6.34	cp	BRD-K27305650	LY-294002	MTOR inhibitor	Bromodomain Inhibitor
7342	-16.88	cp	BRD-K22385716	LY-303511	Casein kinase inhibitor	Bromodomain Inhibitor
8458	-84.7	cp	BRD-K50387473	XMD-892	MAP kinase inhibitor	Bromodomain Inhibitor
8500	-89.97	cp	BRD-K01436366	XMD-1150	Leucine rich repeat kinase inhibitor	Leucine rich repeat kinase inhibitor
8507	-90.71	cp	BRD-K64857848	XMD-885	Leucine rich repeat kinase inhibitor	Leucine rich repeat kinase inhibitor
8514	-92.02	cp	BRD-K64890080	BI-2536	PLK inhibitor	Bromodomain Inhibitor
8521	-92.61	cp	BRD-K12502280	TG-101348	FLT3 inhibitor	Bromodomain Inhibitor
